# Supplementary material for: De novo transcriptome and lipidome analysis of Desmodesmus abundans under model flue gas reveals adaptive changes after ten years of acclimation to high CO2
Source: PLoS One. 2024 May 17;19(5):e0299780. doi: 10.1371/journal.pone.0299780 (PMC11101044; doi:10.1371/journal.pone.0299780)
Supplement: S1 Table — (XLSX) [file pone.0299780.s002.xlsx]

## Sheet: S1 Table Transcriptome Annotati
																				Expression value		RPKM
Seq. Name	Description	Length	#Hits	e-Value	sim mean	#GO	GO IDs	GO Names	Enzyme Codes	Enzyme Names	InterPro IDs	InterPro GO IDs	InterPro GO Names	Region	Max group mean	Log2 fold change	Fold change	P-value	FDR p-value	HCA	LCA	HCA	LCA
contig_1	---NA---	2510									no IPS match	no IPS match	no IPS match	1..2510	14.7285	11.3751	-2656.17	1.62e-06	1.79e-05	137	0	23.1614	0
contig_10	Plastocyanin, chloroplastic	964	20	1.7208e-56	74.69	5	P:GO:0006091; F:GO:0016491; F:GO:0043167; C:GO:0009536; C:GO:0009579	P:generation of precursor metabolites and energy; F:oxidoreductase activity; F:ion binding; C:plastid; C:thylakoid			IPR001235 (PRINTS); IPR002387 (PRINTS); IPR008972 (G3DSA:2.60.40.GENE3D); IPR000923 (PFAM); IPR002387 (TIGRFAM); PTHR34192:SF2 (PANTHER); PTHR34192 (PANTHER); IPR002387 (CDD); IPR008972 (SUPERFAMILY)	F:GO:0005507; F:GO:0009055	F:copper ion binding; F:electron transfer activity	1..964	1910.95	-2.95616	7.76057	2.83e-08	5.22e-07	163	2580	71.7511	1285.47
contig_100	potassium NKT2	4850	20	0	55.18	5	P:GO:0006811; P:GO:0055085; F:GO:0005216; F:GO:0005515; C:GO:0016020	P:ion transport; P:transmembrane transport; F:ion channel activity; F:protein binding; C:membrane			IPR002110 (SMART); IPR000595 (SMART); PF13857 (PFAM); IPR036770 (G3DSA:1.25.40.GENE3D); IPR020683 (PFAM); IPR036770 (G3DSA:1.25.40.GENE3D); mobidb-lite (MOBIDB_LITE); mobidb-lite (MOBIDB_LITE); PTHR10217 (PANTHER); PTHR10217 (PANTHER); PTHR10217 (PANTHER); PTHR10217:SF478 (PANTHER); PTHR10217:SF478 (PANTHER); PTHR10217:SF478 (PANTHER); PTHR10217 (PANTHER); IPR002110 (PROSITE_PROFILES); IPR002110 …	F:GO:0005515	F:protein binding	1..4850	60.055	11.8091	-3588.23	0	0	664	1	58.0957	0.0990324
contig_1000	---NA---	329									no IPS match	no IPS match	no IPS match	1..329	2.03248	5.64601	-50.0747	0.021171	0.0467994	0	0	0	0
contig_10000	---NA---	1059									no IPS match	no IPS match	no IPS match	1..1059	13.0535	9.9995	-1023.65	2.32e-05	0.000175	41	0	16.4288	0
contig_10001	XP_001702847.1C-8,7 sterol isomerase	544	3	1.62316e-49	77.25	3	P:GO:0006629; F:GO:0016853; C:GO:0005575	P:lipid metabolic process; F:isomerase activity; C:cellular_component	EC:5.3.3.5	Cholestenol Delta-isomerase	IPR007905 (PFAM); IPR007905 (PANTHER); PTHR14207:SF0 (PANTHER); IPR033118 (PROSITE_PROFILES)	P:GO:0016125; F:GO:0047750; C:GO:0016021	P:sterol metabolic process; F:cholestenol delta-isomerase activity; C:integral component of membrane	1..544	15.9724	9.3346	-645.644	7.66e-05	0.000484	25	0	19.5011	0
contig_10002	XP_005649810.1Emopamil-binding protein	2107	3	1.84583e-98	76.84	3	P:GO:0016125; F:GO:0047750; C:GO:0016021	P:sterol metabolic process; F:cholestenol delta-isomerase activity; C:integral component of membrane	EC:5.3.3.5	Cholestenol Delta-isomerase	IPR007905 (PFAM); PTHR14207:SF0 (PANTHER); IPR007905 (PANTHER); IPR033118 (PROSITE_PROFILES)	P:GO:0016125; F:GO:0047750; C:GO:0016021	P:sterol metabolic process; F:cholestenol delta-isomerase activity; C:integral component of membrane	1..2107	22.6488	-2.80782	7.00225	1.56e-05	0.000125	4	104	0.805589	23.7076
contig_10003	XP_005649810.1Emopamil-binding protein	280	3	2.38202e-16	64.44	4	P:GO:0016125; F:GO:0047750; C:GO:0016020; C:GO:0016021	P:sterol metabolic process; F:cholestenol delta-isomerase activity; C:membrane; C:integral component of membrane			no IPS match	no IPS match	no IPS match	1..280	7.51064	7.36223	-164.533	0.00199	0.00734	9	0	13.6396	0
contig_10004	XP_011401297.1Alpha,alpha-trehalose-phosphate synthase [UDP-forming] 5	2284	3	4.28845e-53	78.1	3	P:GO:0005992; P:GO:0016311; F:GO:0004805	P:trehalose biosynthetic process; P:dephosphorylation; F:trehalose-phosphatase activity	EC:3.1.3.12	Trehalose-phosphatase	IPR023214 (G3DSA:3.40.50.GENE3D); IPR003337 (PFAM); mobidb-lite (MOBIDB_LITE); mobidb-lite (MOBIDB_LITE); PTHR10788 (PANTHER); PTHR10788:SF73 (PANTHER); IPR036412 (SUPERFAMILY); IPR036412 (SUPERFAMILY)	P:GO:0005992; F:GO:0003824	P:trehalose biosynthetic process; F:catalytic activity	1..2284	21.2101	9.98361	-1012.43	4.85e-14	1.75e-12	132	1	24.5242	0.210292
contig_10005	XP_005650081.1S-adenosyl-L-methionine-dependent methyltransferase	2534	3	5.74831e-27	51.82	1	F:GO:0016740	F:transferase activity	EC:2.1.1	Transferring one-carbon groups	G3DSA:3.40.50.150 (GENE3D); IPR007213 (PFAM); mobidb-lite (MOBIDB_LITE); mobidb-lite (MOBIDB_LITE); PTHR13600:SF12 (PANTHER); PTHR13600 (PANTHER); IPR029063 (SUPERFAMILY)	P:GO:0032259; F:GO:0008168	P:methylation; F:methyltransferase activity	1..2534	13.8866	9.50468	-726.432	4.85e-13	1.59e-11	99	0	16.5785	0
contig_10006	XP_005644262.1acetyl-CoA synthetase-like protein	3062	3	4.74773e-91	76.87	1	C:GO:0005575	C:cellular_component			G3DSA:3.40.50.12780 (GENE3D); G3DSA:3.30.300.30 (GENE3D); mobidb-lite (MOBIDB_LITE); PTHR44378 (PANTHER); SSF56801 (SUPERFAMILY)	no GO terms	no GO terms	1..3062	13.1629	-0.225521	1.1692	0.672014	0.825311	24	102	3.32601	15.9998
contig_10007	XP_013893412.1Endoglucanase 18	447	3	3.64569e-71	75.3	3	P:GO:0005975; F:GO:0008810; C:GO:0016021	P:carbohydrate metabolic process; F:cellulase activity; C:integral component of membrane	EC:3.2.1.4	Cellulase	IPR001701 (PFAM); IPR012341 (G3DSA:1.50.10.GENE3D); PTHR22298 (PANTHER); PTHR22298:SF39 (PANTHER); IPR008928 (SUPERFAMILY)	P:GO:0005975; F:GO:0003824; F:GO:0004553	P:carbohydrate metabolic process; F:catalytic activity; F:hydrolase activity, hydrolyzing O-glycosyl compounds	1..447	20.7826	9.37396	-663.503	9.33e-05	0.000574	30	0	28.4794	0
contig_10008	---NA---	345									no IPS match	no IPS match	no IPS match	1..345	2.19909	5.9427	-61.5078	0.0133575	0.0325415	3	0	3.68995	0
contig_10009	XP_002948179.1molecular chaperone	571	3	2.70384e-32	85.52	2	P:GO:0016192; C:GO:0043226	P:vesicle-mediated transport; C:organelle			IPR036869 (G3DSA:1.10.287.GENE3D); PTHR23172 (PANTHER); IPR036869 (SUPERFAMILY)	no GO terms	no GO terms	1..571	4.80536	7.70292	-208.358	0.00127	0.0051	11	0	8.17475	0
contig_1001	hypothetical protein MNEG_0332	1489	3	2.85241e-26	71.17	1	C:GO:0005575	C:cellular_component			no IPS match	no IPS match	no IPS match	1..1489	29.4731	11.6635	-3243.98	8.53e-07	1.04e-05	123	0	35.0532	0
contig_10010	XP_002948179.1molecular chaperone	2685	3	7.79299e-38	83.81						IPR036869 (G3DSA:1.10.287.GENE3D); mobidb-lite (MOBIDB_LITE); mobidb-lite (MOBIDB_LITE); mobidb-lite (MOBIDB_LITE); mobidb-lite (MOBIDB_LITE); mobidb-lite (MOBIDB_LITE); mobidb-lite (MOBIDB_LITE); mobidb-lite (MOBIDB_LITE); mobidb-lite (MOBIDB_LITE); mobidb-lite (MOBIDB_LITE); mobidb-lite (MOBIDB_LITE); mobidb-lite (MOBIDB_LITE); PTHR23172 (PANTHER); PTHR23172:SF19 (PANTHER); IPR036869 (SUPERFAMI…	no GO terms	no GO terms	1..2685	5.67585	-1.85093	3.60732	0.0137542	0.0333435	2	44	0.316085	7.87096
contig_10011	XP_002952663.1trypsin family	2233	3	3.28607e-165	80.54	3	P:GO:0006508; F:GO:0004252; F:GO:0005515	P:proteolysis; F:serine-type endopeptidase activity; F:protein binding	EC:3.4.21	Acting on peptide bonds (peptidases)	IPR001940 (PRINTS); IPR001478 (SMART); PF13365 (PFAM); G3DSA:2.30.42.10 (GENE3D); G3DSA:2.40.10.10 (GENE3D); G3DSA:2.40.10.10 (GENE3D); IPR001478 (PFAM); mobidb-lite (MOBIDB_LITE); mobidb-lite (MOBIDB_LITE); PTHR43343 (PANTHER); IPR001478 (PROSITE_PROFILES); cd00987 (CDD); IPR036034 (SUPERFAMILY); IPR009003 (SUPERFAMILY)	P:GO:0006508; F:GO:0004252; F:GO:0005515	P:proteolysis; F:serine-type endopeptidase activity; F:protein binding	1..2233	34.7753	12.4991	-5789.17	1.33e-07	2.05e-06	179	0	34.0159	0
contig_10012	---NA---	1144									no IPS match	no IPS match	no IPS match	1..1144	4.01405	8.37625	-332.279	0.000535	0.0025	13	0	4.82209	0
contig_10013	GBF93959.1potassium channel subfamily T member	1333	1	0.000120056	73.68	2	P:GO:0006813; C:GO:0016020	P:potassium ion transport; C:membrane			mobidb-lite (MOBIDB_LITE); mobidb-lite (MOBIDB_LITE); mobidb-lite (MOBIDB_LITE); mobidb-lite (MOBIDB_LITE); mobidb-lite (MOBIDB_LITE); mobidb-lite (MOBIDB_LITE)	no GO terms	no GO terms	1..1333	4.29206	8.70366	-416.93	0.000238	0.00127	12	0	3.82005	0
contig_10014	XP_001694940.1copper responsive regulator 1	3597	3	2.95975e-86	52.74	2	F:GO:0003677; C:GO:0005634	F:DNA binding; C:nucleus			IPR036770 (G3DSA:1.25.40.GENE3D); PTHR31251 (PANTHER); PTHR31251:SF66 (PANTHER); IPR020683 (PROSITE_PROFILES); IPR020683 (CDD); IPR036770 (SUPERFAMILY)	no GO terms	no GO terms	1..3597	12.3447	11.691	-3306.27	8.15e-07	9.97e-06	106	0	12.505	0
contig_10015	XP_005647354.1Mov34-domain-containing protein	1159	3	1.17898e-116	71.47	2	P:GO:0036211; C:GO:0005634	P:protein modification process; C:nucleus			IPR000555 (SMART); IPR024969 (PFAM); IPR000555 (PFAM); G3DSA:3.40.140.10 (GENE3D); IPR033859 (PTHR10540:PANTHER); PTHR10540 (PANTHER); IPR037518 (PROSITE_PROFILES); IPR033859 (CDD)	P:GO:0000338; F:GO:0005515; C:GO:0008180	P:protein deneddylation; F:protein binding; C:COP9 signalosome	1..1159	42.8263	11.787	-3533.76	7.08e-07	8.84e-06	175	0	64.0726	0
contig_10016	XP_005649977.1putative thiol-disulfide oxidoreductase DCC	940	3	4.79168e-53	75.77	2	F:GO:0016491; F:GO:0140096	F:oxidoreductase activity; F:catalytic activity, acting on a protein	EC:1.8	Acting on a sulfur group of donors	IPR007263 (PFAM); mobidb-lite (MOBIDB_LITE); PTHR34290 (PANTHER)	no GO terms	no GO terms	1..940	7.42822	9.02144	-519.664	0.000132	0.000771	21	0	9.48002	0
contig_10017	XP_005644013.1hypothetical protein COCSUDRAFT_67904	1862	3	2.20565e-85	56.45	1	F:GO:0003924	F:GTPase activity	EC:3.6.1.15	Nucleoside-triphosphate phosphatase	IPR022812 (PFAM); mobidb-lite (MOBIDB_LITE); IPR027094 (PANTHER); cd00882 (CDD); IPR027417 (SUPERFAMILY)	F:GO:0003924	F:GTPase activity	1..1862	16.306	11.1243	-2232.34	2.7e-06	2.76e-05	75	0	17.0923	0
contig_10018	XP_005644013.1hypothetical protein COCSUDRAFT_67904	6999	3	1.63374e-80	55.63	1	F:GO:0003924	F:GTPase activity	EC:3.6.1.15	Nucleoside-triphosphate phosphatase	IPR022812 (PFAM); mobidb-lite (MOBIDB_LITE); mobidb-lite (MOBIDB_LITE); IPR027094 (PANTHER); cd00882 (CDD); IPR027417 (SUPERFAMILY)	F:GO:0003924	F:GTPase activity	1..6999	17.4484	-5.69067	51.649	4.06e-09	8.73e-08	0	176	0	12.078
contig_10019	XP_013898822.1lysophosphatidylcholine acyltransferase/ lyso-PAF acetyltransferase	2210	3	7.0965e-106	65.42	2	F:GO:0016746; C:GO:0005575	F:acyltransferase activity; C:cellular_component	EC:2.3	Acyltransferases	IPR002123 (SMART); IPR002123 (PFAM); PTHR23063:SF36 (PANTHER); PTHR23063 (PANTHER); cd07991 (CDD); SSF69593 (SUPERFAMILY)	F:GO:0016746	F:acyltransferase activity	1..2210	12.4681	10.982	-2022.6	3.34e-06	3.31e-05	71	0	13.6328	0
contig_1002	hypothetical protein MNEG_0332	8406	1	3.07322e-27	81.71	2	F:GO:0005515; C:GO:0016021	F:protein binding; C:integral component of membrane			IPR001202 (PFAM); G3DSA:2.20.70.10 (GENE3D); mobidb-lite (MOBIDB_LITE); IPR001202 (CDD)	F:GO:0005515	F:protein binding	1..8406	17.208	-6.02307	65.0318	9.45e-11	2.49e-09	0	282	0	16.1131
contig_10020	---NA---	1292									no IPS match	no IPS match	no IPS match	1..1292	36.7273	9.97313	-1005.11	5.56e-14	1.99e-12	113	1	37.1137	0.371755
contig_10021	---NA---	5362									mobidb-lite (MOBIDB_LITE); mobidb-lite (MOBIDB_LITE); mobidb-lite (MOBIDB_LITE); mobidb-lite (MOBIDB_LITE); mobidb-lite (MOBIDB_LITE); mobidb-lite (MOBIDB_LITE); mobidb-lite (MOBIDB_LITE); mobidb-lite (MOBIDB_LITE); mobidb-lite (MOBIDB_LITE)	no GO terms	no GO terms	1..5362	5.04217	-4.89837	29.8234	0.000791	0.00345	0	133	0	11.9136
contig_10022	XP_001699677.1predicted protein	573	3	5.08421e-06	92.45	5	P:GO:0006850; F:GO:0050833; C:GO:0005739; C:GO:0005743; C:GO:0031305	P:mitochondrial pyruvate transmembrane transport; F:pyruvate transmembrane transporter activity; C:mitochondrion; C:mitochondrial inner membrane; C:integral component of mitochondrial inner membrane			no IPS match	no IPS match	no IPS match	1..573	25.3217	5.3036	-39.495	2.22e-16	1.02e-14	32	3	23.6981	2.5147
contig_10023	---NA---	323									no IPS match	no IPS match	no IPS match	1..323	6.75613	7.36294	-164.614	0.00195	0.00722	5	0	6.56879	0
contig_10024	---NA---	529									no IPS match	no IPS match	no IPS match	1..529	2.34871	6.58314	-95.8785	0.00553	0.0163837	3	0	2.40649	0
contig_10025	XP_005651688.1hypothetical protein COCSUDRAFT_38892	448	2	0.000410119	68.42	1	F:GO:0005515	F:protein binding			IPR015940 (SMART); IPR015940 (PFAM); G3DSA:1.10.8.10 (GENE3D); mobidb-lite (MOBIDB_LITE); mobidb-lite (MOBIDB_LITE); IPR015940 (PROSITE_PROFILES); IPR009060 (SUPERFAMILY)	F:GO:0005515	F:protein binding	1..448	9.90043	8.34491	-325.138	0.000422	0.00206	10	0	9.47196	0
contig_10026	XP_001698476.1DNA damage inducible protein	1943	3	4.83062e-71	77.98	3	P:GO:0006508; F:GO:0004190; F:GO:0043130	P:proteolysis; F:aspartic-type endopeptidase activity; F:ubiquitin binding	EC:3.4.23	Acting on peptide bonds (peptidases)	IPR015940 (SMART); IPR019103 (PFAM); IPR015940 (PFAM); IPR021109 (G3DSA:2.40.70.GENE3D); G3DSA:1.10.8.10 (GENE3D); mobidb-lite (MOBIDB_LITE); mobidb-lite (MOBIDB_LITE); mobidb-lite (MOBIDB_LITE); mobidb-lite (MOBIDB_LITE); IPR033322 (PTHR12917:PANTHER); PTHR12917 (PANTHER); IPR033322 (PTHR12917:PANTHER); PTHR12917 (PANTHER); IPR001995 (PROSITE_PROFILES); IPR015940 (PROSITE_PROFILES); IPR019103 (C…	P:GO:0006508; F:GO:0004190; F:GO:0005515; F:GO:0043130	P:proteolysis; F:aspartic-type endopeptidase activity; F:protein binding; F:ubiquitin binding	1..1943	12.9829	-2.82326	7.07762	0.000344	0.00173	2	69	0.436792	17.0567
contig_10027	XP_001698476.1DNA damage inducible protein	740	3	2.82333e-90	68.67	3	P:GO:0006508; F:GO:0004190; F:GO:0043130	P:proteolysis; F:aspartic-type endopeptidase activity; F:ubiquitin binding	EC:3.4.23	Acting on peptide bonds (peptidases)	IPR019103 (PFAM); IPR021109 (G3DSA:2.40.70.GENE3D); PTHR12917 (PANTHER); IPR033322 (PTHR12917:PANTHER); IPR001995 (PROSITE_PROFILES); IPR019103 (CDD); IPR021109 (SUPERFAMILY)	P:GO:0006508; F:GO:0004190; F:GO:0043130	P:proteolysis; F:aspartic-type endopeptidase activity; F:ubiquitin binding	1..740	9.79699	9.08329	-542.429	0.000119	0.000706	22	0	12.6156	0
contig_10028	XP_005646694.1Pkinase-domain-containing protein	613	3	7.81164e-83	74.51	3	P:GO:0036211; F:GO:0016301; F:GO:0043167	P:protein modification process; F:kinase activity; F:ion binding	EC:2.7.1	Transferring phosphorus-containing groups	IPR000719 (SMART); IPR000719 (PFAM); G3DSA:1.10.510.10 (GENE3D); PTHR24361:SF633 (PANTHER); PTHR24361 (PANTHER); IPR000719 (PROSITE_PROFILES); IPR011009 (SUPERFAMILY)	P:GO:0006468; F:GO:0004672; F:GO:0005524	P:protein phosphorylation; F:protein kinase activity; F:ATP binding	1..613	6.34992	8.183	-290.621	0.000524	0.00246	10	0	6.92241	0
contig_10029	XP_005646694.1Pkinase-domain-containing protein	846	3	1.43e-77	81	3	P:GO:0036211; F:GO:0016301; F:GO:0043167	P:protein modification process; F:kinase activity; F:ion binding	EC:2.7.1	Transferring phosphorus-containing groups	IPR000719 (SMART); G3DSA:3.30.200.20 (GENE3D); IPR000719 (PFAM); G3DSA:1.10.510.10 (GENE3D); mobidb-lite (MOBIDB_LITE); PTHR24361:SF633 (PANTHER); PTHR24361 (PANTHER); IPR000719 (PROSITE_PROFILES); IPR011009 (SUPERFAMILY)	P:GO:0006468; F:GO:0004672; F:GO:0005524	P:protein phosphorylation; F:protein kinase activity; F:ATP binding	1..846	2.69285	-3.22553	9.35364	0.199426	0.325635	0	1	0	0.567739
contig_1003	---NA---	308									mobidb-lite (MOBIDB_LITE)	no GO terms	no GO terms	1..308	12.4326	8.18244	-290.508	0.00055	0.00256	12	0	16.5329	0
contig_10030	XP_001693027.1AMP deaminase	1672	3	0	84.39	4	P:GO:0032264; F:GO:0003876; F:GO:0046872; C:GO:0016021	P:IMP salvage; F:AMP deaminase activity; F:metal ion binding; C:integral component of membrane	EC:3.5.4.17; EC:3.5.4.6	Adenosine-phosphate deaminase; AMP deaminase	G3DSA:3.20.20.140 (GENE3D); IPR001365 (PFAM); mobidb-lite (MOBIDB_LITE); mobidb-lite (MOBIDB_LITE); PTHR11359:SF9 (PANTHER); IPR006329 (PANTHER); IPR032466 (SUPERFAMILY)	P:GO:0032264; F:GO:0003876; F:GO:0019239	P:IMP salvage; F:AMP deaminase activity; F:deaminase activity	1..1672	10.8951	10.382	-1334.46	1.13e-05	9.48e-05	45	0	11.4207	0
contig_10031	---NA---	905									no IPS match	no IPS match	no IPS match	1..905	14.4018	8.07488	-269.639	6.6e-10	1.59e-08	36	1	16.88	0.530726
contig_10032	NP_191639.2DHHC-type zinc finger family protein	1447	3	1.76264e-94	70.38	5	P:GO:0007568; P:GO:0048856; F:GO:0016746; C:GO:0005768; C:GO:0005794	P:aging; P:anatomical structure development; F:acyltransferase activity; C:endosome; C:Golgi apparatus			IPR001594 (PFAM); PTHR22883:SF206 (PANTHER); PTHR22883 (PANTHER); PS50216 (PROSITE_PROFILES)	no GO terms	no GO terms	1..1447	24.1689	11.334	-2581.54	1.65e-06	1.82e-05	99	0	29.0325	0
contig_10033	NP_191639.2DHHC-type zinc finger family protein	1878	3	5.86672e-103	71.26	5	P:GO:0007568; P:GO:0048856; F:GO:0016746; C:GO:0005768; C:GO:0005794	P:aging; P:anatomical structure development; F:acyltransferase activity; C:endosome; C:Golgi apparatus			IPR001594 (PFAM); PTHR22883 (PANTHER); PTHR22883:SF206 (PANTHER); PS50216 (PROSITE_PROFILES)	no GO terms	no GO terms	1..1878	4.16952	-5.04871	33.099	0.0367961	0.074152	0	12	0	3.06906
contig_10034	---NA---	585									PS51257 (PROSITE_PROFILES)	no GO terms	no GO terms	1..585	1.74662	6.3106	-79.3744	0.0101222	0.0261039	6	0	4.35224	0
contig_10035	GAX75438.1hypothetical protein CEUSTIGMA_g2882.t1	1823	3	2.13255e-06	61.09						no IPS match	no IPS match	no IPS match	1..1823	4.82194	-5.16664	35.9181	0.0330112	0.0671605	0	13	0	3.42512
contig_10036	XP_001689539.1predicted protein	1670	3	1.942e-80	76.12	1	F:GO:0005515	F:protein binding			IPR000555 (SMART); IPR000555 (PFAM); G3DSA:3.40.140.10 (GENE3D); mobidb-lite (MOBIDB_LITE); mobidb-lite (MOBIDB_LITE); PTHR12947 (PANTHER); IPR037518 (PROSITE_PROFILES); cd08066 (CDD); SSF102712 (SUPERFAMILY)	F:GO:0005515	F:protein binding	1..1670	15.0408	10.8673	-1868	4.34e-06	4.16e-05	55	0	13.9754	0
contig_10037	---NA---	4092									no IPS match	no IPS match	no IPS match	1..4092	16.5631	12.3096	-5076.59	2.07e-07	3.03e-06	156	0	16.1773	0
contig_10038	XP_001693102.1predicted protein	315	2	0.000258751	52.4						mobidb-lite (MOBIDB_LITE); mobidb-lite (MOBIDB_LITE)	no GO terms	no GO terms	1..315	7.28849	7.45962	-176.023	0.00155	0.00599	8	0	10.777	0
contig_10039	XP_001698694.1predicted protein	1717	3	1.94828e-74	53.7						no IPS match	no IPS match	no IPS match	1..1717	10.7481	-6.25239	76.2353	0.00975	0.0253214	0	31	0	8.67182
contig_1004	hypothetical protein GPECTOR_71g579	1777	3	5.84711e-121	69.9	5	P:GO:0006096; P:GO:0051156; F:GO:0004340; F:GO:0005524; F:GO:0005536	P:glycolytic process; P:glucose 6-phosphate metabolic process; F:glucokinase activity; F:ATP binding; F:glucose binding	EC:2.7.1.2; EC:2.7.1.1	Glucokinase; Hexokinase	G3DSA:3.40.367.20 (GENE3D); IPR003836 (TIGRFAM); G3DSA:3.30.420.40 (GENE3D); IPR003836 (PFAM); PTHR30514 (PANTHER); PTHR30514:SF0 (PANTHER); SSF53067 (SUPERFAMILY)	P:GO:0006096; P:GO:0051156; F:GO:0004340; F:GO:0005524; F:GO:0005536	P:glycolytic process; P:glucose 6-phosphate metabolic process; F:glucokinase activity; F:ATP binding; F:glucose binding	1..1777	62.1932	11.1942	-2343.12	0	0	231	1	55.1623	0.270291
contig_10040	XP_013904744.1Heat shock factor protein HSF8	212	3	3.63034e-26	69.72	5	P:GO:0006355; F:GO:0003677; F:GO:0003700; F:GO:0043565; C:GO:0005634	P:regulation of DNA-templated transcription; F:DNA binding; F:DNA-binding transcription factor activity; F:sequence-specific DNA binding; C:nucleus			mobidb-lite (MOBIDB_LITE); mobidb-lite (MOBIDB_LITE); IPR027725 (PANTHER); PTHR10015:SF162 (PANTHER)	no GO terms	no GO terms	1..212	2.91151	5.64555	-50.0587	0.0196728	0.0438744	2	0	4.00324	0
contig_10041	---NA---	895									mobidb-lite (MOBIDB_LITE); mobidb-lite (MOBIDB_LITE)	no GO terms	no GO terms	1..895	15.8004	5.62827	-49.4629	1.67e-14	6.34e-13	21	4	9.95667	2.14662
contig_10042	---NA---	1660									no IPS match	no IPS match	no IPS match	1..1660	12.0503	10.5973	-1549.23	8.49e-06	7.41e-05	40	0	10.2252	0
contig_10043	---NA---	368									no IPS match	no IPS match	no IPS match	1..368	1.23907	5.27064	-38.6029	0.0314109	0.0645517	2	0	2.30622	0
contig_10044	XP_005648154.1peptidase M14, carboxypeptidase A	1089	3	6.22477e-62	65.91	2	F:GO:0016787; F:GO:0140096	F:hydrolase activity; F:catalytic activity, acting on a protein	EC:3.4.17	Acting on peptide bonds (peptidases)	IPR000834 (PFAM); G3DSA:3.40.630.10 (GENE3D); PTHR12756:SF36 (PANTHER); PTHR12756 (PANTHER); SSF53187 (SUPERFAMILY)	P:GO:0006508; F:GO:0004181; F:GO:0008270	P:proteolysis; F:metallocarboxypeptidase activity; F:zinc ion binding	1..1089	15.0662	-6.015	64.6688	0.0147513	0.0351379	0	13	0	5.73369
contig_10045	XP_013898498.1hypothetical protein MNEG_8483	3078	3	1.93614e-165	70.78	1	F:GO:0003824	F:catalytic activity			IPR001932 (SMART); IPR001932 (SMART); IPR001024 (SMART); IPR001932 (PFAM); IPR036457 (G3DSA:3.60.40.GENE3D); G3DSA:2.60.60.20 (GENE3D); IPR001024 (PFAM); PTHR12320:SF38 (PANTHER); IPR039123 (PANTHER); IPR001932 (PROSITE_PROFILES); IPR001024 (PROSITE_PROFILES); IPR036457 (SUPERFAMILY); IPR036392 (SUPERFAMILY)	F:GO:0003824; F:GO:0005515	F:catalytic activity; F:protein binding	1..3078	23.6042	-4.89806	29.817	6.18e-07	7.87e-06	0	75	0	11.7034
contig_10046	---NA---	1291									no IPS match	no IPS match	no IPS match	1..1291	20.5567	10.9706	-2006.64	3.58e-06	3.51e-05	52	0	17.0921	0
contig_10047	---NA---	211									mobidb-lite (MOBIDB_LITE)	no GO terms	no GO terms	1..211	3.78347	5.94305	-61.5229	0.0133985	0.0325415	1	0	2.01111	0
contig_10048	---NA---	536									mobidb-lite (MOBIDB_LITE); mobidb-lite (MOBIDB_LITE); mobidb-lite (MOBIDB_LITE)	no GO terms	no GO terms	1..536	23.2843	9.83014	-910.264	3.21e-05	0.00023	28	0	22.1672	0
contig_10049	XP_013895078.1AP-2 complex subunit sigma-1	983	3	4.57283e-85	91.31	3	P:GO:0006886; C:GO:0005622; C:GO:0016020	P:intracellular protein transport; C:intracellular anatomical structure; C:membrane			IPR022775 (PFAM); G3DSA:3.30.450.60 (GENE3D); IPR016635 (PIRSF); IPR016635 (PANTHER); PTHR11753:SF17 (PANTHER); IPR011012 (SUPERFAMILY)	P:GO:0015031	P:protein transport	1..983	44.7397	11.6679	-3253.81	8.45e-07	1.03e-05	104	0	44.895	0
contig_1005	heat shock protein 70 kDa	1925	3	1.89632e-45	68.45	2	F:GO:0000166; F:GO:0005524	F:nucleotide binding; F:ATP binding			IPR029048 (G3DSA:1.20.1270.GENE3D); mobidb-lite (MOBIDB_LITE); mobidb-lite (MOBIDB_LITE); PTHR19375:SF90 (PANTHER); IPR013126 (PANTHER); IPR029048 (SUPERFAMILY)	no GO terms	no GO terms	1..1925	15.4888	11.0929	-2184.22	2.68e-06	2.75e-05	72	0	15.8716	0
contig_10050	XP_013895078.1AP-2 complex subunit sigma-1	1040	3	3.55681e-86	91.77	3	P:GO:0006886; P:GO:0016192; C:GO:0030117	P:intracellular protein transport; P:vesicle-mediated transport; C:membrane coat			IPR016635 (PIRSF); IPR022775 (PFAM); G3DSA:3.30.450.60 (GENE3D); PTHR11753:SF17 (PANTHER); IPR016635 (PANTHER); IPR011012 (SUPERFAMILY)	P:GO:0015031	P:protein transport	1..1040	48.0431	-7.68022	205.105	0.0015	0.00584	0	84	0	38.794
contig_10051	---NA---	1023									mobidb-lite (MOBIDB_LITE); mobidb-lite (MOBIDB_LITE)	no GO terms	no GO terms	1..1023	5.61914	8.73802	-426.978	0.00024	0.00128	14	0	5.80725	0
contig_10052	XP_013904172.1hypothetical protein MNEG_2802	571	1	3.3777e-19	81.18	2	P:GO:0055085; C:GO:0005575	P:transmembrane transport; C:cellular_component			IPR004776 (PFAM); PTHR31274:SF1 (PANTHER); PTHR31274 (PANTHER)	P:GO:0055085; C:GO:0016021	P:transmembrane transport; C:integral component of membrane	1..571	11.8566	8.98879	-508.036	0.000149	0.000857	20	0	14.8632	0
contig_10053	---NA---	283									no IPS match	no IPS match	no IPS match	1..283	1.56946	5.27053	-38.6002	0.0314149	0.0645517	2	0	2.9989	0
contig_10054	---NA---	554									no IPS match	no IPS match	no IPS match	1..554	4.60657	7.55145	-187.592	0.00148	0.00578	5	0	3.82982	0
contig_10055	---NA---	337									no IPS match	no IPS match	no IPS match	1..337	14.2597	6.64583	-100.137	7.81e-07	9.62e-06	7	0	8.81426	0
contig_10056	---NA---	4251									no IPS match	no IPS match	no IPS match	1..4251	40.459	-7.58837	192.454	2.22e-08	4.19e-07	0	412	0	46.5506
contig_10057	XP_013903332.1TVP38/TMEM64 family membrane protein	515	3	2.39246e-31	64.83	1	C:GO:0016021	C:integral component of membrane			IPR032816 (PFAM); mobidb-lite (MOBIDB_LITE); IPR015414 (PANTHER)	C:GO:0016021	C:integral component of membrane	1..515	10.606	8.69287	-413.822	0.000263	0.00138	10	0	8.23968	0
contig_10058	XP_005848735.1hypothetical protein CHLNCDRAFT_144423	208	1	2.36272e-05	63.24	2	C:GO:0016020; C:GO:0016021	C:membrane; C:integral component of membrane			no IPS match	no IPS match	no IPS match	1..208	4.42283	6.18911	-72.9639	0.00959	0.0250499	3	0	6.12034	0
contig_10059	---NA---	547									no IPS match	no IPS match	no IPS match	1..547	1.91878	6.39924	-84.4043	0.0072	0.0200232	4	0	3.10306	0
contig_1006	heat shock protein Hsp70G	3289	3	0	75.26	1	F:GO:0003674	F:molecular_function			IPR013126 (PRINTS); G3DSA:3.90.640.10 (GENE3D); G3DSA:3.30.420.40 (GENE3D); IPR029047 (G3DSA:2.60.34.GENE3D); IPR013126 (PFAM); IPR029048 (G3DSA:1.20.1270.GENE3D); G3DSA:3.30.420.40 (GENE3D); mobidb-lite (MOBIDB_LITE); mobidb-lite (MOBIDB_LITE); mobidb-lite (MOBIDB_LITE); IPR013126 (PANTHER); PTHR19375:SF90 (PANTHER); cd10230 (CDD); SSF53067 (SUPERFAMILY); IPR029048 (SUPERFAMILY); SSF53067 (SUPER…	no GO terms	no GO terms	1..3289	11.9824	-3.01016	8.05652	8.55e-05	0.000533	4	99	0.516076	14.4574
contig_10060	XP_002948110.1hypothetical protein VOLCADRAFT_103740	1131	3	1.86059e-47	60.18	1	F:GO:0003924	F:GTPase activity			mobidb-lite (MOBIDB_LITE); mobidb-lite (MOBIDB_LITE)	no GO terms	no GO terms	1..1131	16.952	10.475	-1423.29	9.86e-06	8.44e-05	42	0	15.7581	0
contig_10061	XP_013892932.1sensory box sensor histidine kinase/responseregulator	3226	3	4.36403e-89	55.17	5	P:GO:0000160; P:GO:0006811; F:GO:0000155; F:GO:0005216; C:GO:0016020	P:phosphorelay signal transduction system; P:ion transport; F:phosphorelay sensor kinase activity; F:ion channel activity; C:membrane	EC:2.7.3; EC:2.7.13.3; EC:7	Transferring phosphorus-containing groups; Histidine kinase; Translocases	IPR001425 (PRINTS); IPR001789 (SMART); IPR003594 (SMART); IPR001425 (SMART); IPR001425 (PFAM); IPR003594 (PFAM); G3DSA:1.20.1070.10 (GENE3D); G3DSA:3.40.50.12740 (GENE3D); IPR001789 (PFAM); IPR036890 (G3DSA:3.30.565.GENE3D); G3DSA:1.10.287.130 (GENE3D); mobidb-lite (MOBIDB_LITE); mobidb-lite (MOBIDB_LITE); mobidb-lite (MOBIDB_LITE); PTHR43047:SF5 (PANTHER); PTHR43047 (PANTHER); IPR005467 (PROSITE…	P:GO:0000160; P:GO:0006811; P:GO:0007165; F:GO:0000155; F:GO:0005216; C:GO:0016020	P:phosphorelay signal transduction system; P:ion transport; P:signal transduction; F:phosphorelay sensor kinase activity; F:ion channel activity; C:membrane	1..3226	4.62295	-0.30133	1.23228	0.590634	0.744266	7	35	0.920771	5.21102
contig_10062	---NA---	335									no IPS match	no IPS match	no IPS match	1..335	3.26278	6.39963	-84.4268	0.00717	0.0199827	3	0	3.80009	0
contig_10063	---NA---	5471				3	P:GO:0006355; F:GO:0003677; F:GO:0140110	P:regulation of DNA-templated transcription; F:DNA binding; F:transcription regulator activity			IPR001471 (SMART); IPR036955 (G3DSA:3.30.730.GENE3D); mobidb-lite (MOBIDB_LITE); mobidb-lite (MOBIDB_LITE); mobidb-lite (MOBIDB_LITE); mobidb-lite (MOBIDB_LITE); mobidb-lite (MOBIDB_LITE); mobidb-lite (MOBIDB_LITE); mobidb-lite (MOBIDB_LITE); mobidb-lite (MOBIDB_LITE); mobidb-lite (MOBIDB_LITE); IPR001471 (PROSITE_PROFILES); IPR016177 (SUPERFAMILY)	P:GO:0006355; F:GO:0003677; F:GO:0003700	P:regulation of DNA-templated transcription; F:DNA binding; F:DNA-binding transcription factor activity	1..5471	10.7063	-2.18937	4.56106	9.88e-05	0.000603	8	138	0.620499	12.1152
contig_10064	---NA---	1927									no IPS match	no IPS match	no IPS match	1..1927	31.5131	-6.06536	66.966	4.7e-06	4.45e-05	0	149	0	37.1384
contig_10065	XP_002949840.1hypothetical protein VOLCADRAFT_117392	3705	3	6.75113e-13	68.98						mobidb-lite (MOBIDB_LITE); mobidb-lite (MOBIDB_LITE); mobidb-lite (MOBIDB_LITE); mobidb-lite (MOBIDB_LITE); mobidb-lite (MOBIDB_LITE); mobidb-lite (MOBIDB_LITE)	no GO terms	no GO terms	1..3705	10.1679	9.70097	-832.307	8.29e-13	2.64e-11	42	1	4.81037	0.129638
contig_10066	XP_013903883.1hypothetical protein MNEG_3096	4655	3	8.82968e-14	65.96						mobidb-lite (MOBIDB_LITE); mobidb-lite (MOBIDB_LITE); mobidb-lite (MOBIDB_LITE); mobidb-lite (MOBIDB_LITE); mobidb-lite (MOBIDB_LITE); mobidb-lite (MOBIDB_LITE); mobidb-lite (MOBIDB_LITE); mobidb-lite (MOBIDB_LITE); mobidb-lite (MOBIDB_LITE); mobidb-lite (MOBIDB_LITE); mobidb-lite (MOBIDB_LITE); mobidb-lite (MOBIDB_LITE); mobidb-lite (MOBIDB_LITE); mobidb-lite (MOBIDB_LITE); mobidb-lite (MOBIDB_L…	no GO terms	no GO terms	1..4655	7.91853	-4.58387	23.9818	3e-05	0.000217	1	116	0.0911587	11.969
contig_10067	XP_013898296.1hypothetical protein MNEG_8687	1050	3	1.21173e-94	69	1	C:GO:0005575	C:cellular_component			IPR021883 (PFAM); mobidb-lite (MOBIDB_LITE); PTHR35498 (PANTHER)	no GO terms	no GO terms	1..1050	16.9056	10.3669	-1320.55	1.16e-05	9.69e-05	55	0	22.2275	0
contig_10068	XP_013906472.1hypothetical protein MNEG_0502	1746	1	2.6206e-05	56.16						no IPS match	no IPS match	no IPS match	1..1746	88.8653	13.4804	-11428.8	1.39e-08	2.71e-07	426	0	103.534	0
contig_10069	GBF96612.1hypothetical protein Rsub_09358	1790	1	1.58276e-29	48.5						no IPS match	no IPS match	no IPS match	1..1790	98.7583	-5.04023	32.9049	5e-10	1.23e-08	1	232	0.237064	62.2521
contig_1007	hypothetical protein MNEG_11701	2614	3	1.58383e-34	64.98						mobidb-lite (MOBIDB_LITE)	no GO terms	no GO terms	1..2614	11.2859	-5.03517	32.7897	0.000124	0.000732	0	61	0	11.2084
contig_10070	XP_013906472.1hypothetical protein MNEG_0502	1527	1	1.20013e-06	55.56						no IPS match	no IPS match	no IPS match	1..1527	141.162	-6.56154	94.4538	6.31e-12	1.85e-10	1	289	0.277894	90.9029
contig_10071	---NA---	227									no IPS match	no IPS match	no IPS match	1..227	38.0859	9.33422	-645.474	7.78e-05	0.000491	26	0	48.6032	0
contig_10072	---NA---	263									no IPS match	no IPS match	no IPS match	1..263	1.19593	4.76295	-27.1513	0.0569535	0.107605	1	0	1.61347	0
contig_10073	---NA---	2030									no IPS match	no IPS match	no IPS match	1..2030	20.988	11.6493	-3212.17	9.28e-07	1.11e-05	82	0	17.141	0
contig_10074	---NA---	1977									no IPS match	no IPS match	no IPS match	1..1977	13.2054	11.0096	-2061.66	3.96e-06	3.84e-05	48	0	10.3027	0
contig_10075	XP_013892103.1cell division protease FtsH	290	3	1.41864e-39	89.17	4	P:GO:0051301; F:GO:0008233; F:GO:0043167; C:GO:0005575	P:cell division; F:peptidase activity; F:ion binding; C:cellular_component	EC:3.4.24	Acting on peptide bonds (peptidases)	G3DSA:1.10.8.60 (GENE3D); G3DSA:1.20.58.760 (GENE3D); IPR000642 (PFAM); PTHR23076:SF73 (PANTHER); PTHR23076 (PANTHER); IPR037219 (SUPERFAMILY)	P:GO:0006508; F:GO:0004222; F:GO:0005524	P:proteolysis; F:metalloendopeptidase activity; F:ATP binding	1..290	6.50866	7.16112	-143.124	0.00313	0.0104643	3	0	4.38976	0
contig_10076	XP_001693024.1predicted protein	1057	3	4.96024e-92	75.92						mobidb-lite (MOBIDB_LITE); mobidb-lite (MOBIDB_LITE)	no GO terms	no GO terms	1..1057	39.2471	-7.41901	171.137	0.00218	0.0079	0	75	0	34.0805
contig_10077	---NA---	308									no IPS match	no IPS match	no IPS match	1..308	6.55836	-3.02805	8.15704	0.21373	0.346677	0	6	0	9.35663
contig_10078	---NA---	509									mobidb-lite (MOBIDB_LITE)	no GO terms	no GO terms	1..509	2.71889	6.74583	-107.324	0.00445	0.0138393	4	0	3.33472	0
contig_10079	PNH09547.1LINE-1 reverse transcriptase	268	3	8.31786e-07	53.42	5	P:GO:0006278; F:GO:0003964; F:GO:0005509; C:GO:0016020; C:GO:0016021	P:RNA-templated DNA biosynthetic process; F:RNA-directed DNA polymerase activity; F:calcium ion binding; C:membrane; C:integral component of membrane			mobidb-lite (MOBIDB_LITE)	no GO terms	no GO terms	1..268	13.0549	8.06379	-267.574	0.000641	0.0029	13	0	20.5838	0
contig_1008	---NA---	3657									mobidb-lite (MOBIDB_LITE); mobidb-lite (MOBIDB_LITE)	no GO terms	no GO terms	1..3657	3.3368	-5.6714	50.9639	0.0250399	0.0544559	0	53	0	6.96097
contig_10080	XP_005643865.1DUF171-domain-containing protein	1429	3	3.5216e-155	74.93						IPR003750 (PFAM); IPR029026 (G3DSA:3.40.1280.GENE3D); G3DSA:2.40.50.140 (GENE3D); mobidb-lite (MOBIDB_LITE); IPR003750 (PANTHER); IPR012340 (SUPERFAMILY); IPR029028 (SUPERFAMILY)	no GO terms	no GO terms	1..1429	8.12196	-1.1055	2.15173	0.178568	0.295016	3	30	0.890855	10.0834
contig_10081	---NA---	484									no IPS match	no IPS match	no IPS match	1..484	4.42687	7.36259	-164.573	0.00182	0.0068	7	0	6.1372	0
contig_10082	GBF88174.1hypothetical protein Rsub_00886	408	1	8.17532e-05	91.67	1	F:GO:0046872	F:metal ion binding			mobidb-lite (MOBIDB_LITE); mobidb-lite (MOBIDB_LITE); mobidb-lite (MOBIDB_LITE)	no GO terms	no GO terms	1..408	3.69008	6.89182	-118.753	0.00361	0.0117518	6	0	6.24035	0
contig_10083	XP_013904883.1hypothetical protein MNEG_2088	1319	3	1.12554e-10	50.73	1	C:GO:0016020	C:membrane			mobidb-lite (MOBIDB_LITE); mobidb-lite (MOBIDB_LITE)	no GO terms	no GO terms	1..1319	4.93333	8.91931	-484.15	0.000172	0.000965	17	0	5.46918	0
contig_10084	---NA---	313									no IPS match	no IPS match	no IPS match	1..313	1.90871	5.64537	-50.0526	0.0196773	0.0438744	3	0	4.06719	0
contig_10085	---NA---	280									mobidb-lite (MOBIDB_LITE)	no GO terms	no GO terms	1..280	1.15186	4.76302	-27.1527	0.0569488	0.107605	0	0	0	0
contig_10086	XP_001701027.1ER DnaJ-like protein 1	1169	3	1.76925e-118	76.72	3	P:GO:0006457; F:GO:0051082; C:GO:0005783	P:protein folding; F:unfolded protein binding; C:endoplasmic reticulum			IPR001623 (PRINTS); IPR001623 (SMART); IPR002939 (PFAM); G3DSA:2.60.260.20 (GENE3D); IPR036869 (G3DSA:1.10.287.GENE3D); IPR001623 (PFAM); PTHR43888 (PANTHER); PTHR43888:SF14 (PANTHER); IPR001623 (PROSITE_PROFILES); cd10747 (CDD); IPR001623 (CDD); IPR036869 (SUPERFAMILY); IPR008971 (SUPERFAMILY); IPR008971 (SUPERFAMILY)	P:GO:0006457; F:GO:0051082	P:protein folding; F:unfolded protein binding	1..1169	13.1606	10.1526	-1138.23	1.75e-05	0.000137	43	0	15.6089	0
contig_10087	---NA---	366									no IPS match	no IPS match	no IPS match	1..366	4.61874	7.02489	-130.227	0.00307	0.0103188	6	0	6.95645	0
contig_10088	---NA---	263									no IPS match	no IPS match	no IPS match	1..263	3.3371	-1.95989	3.89031	0.421765	0.622809	0	2	0	3.65253
contig_10089	XP_001693789.1predicted protein	842	3	9.38152e-14	56.22	5	P:GO:0006913; P:GO:0006999; F:GO:0017056; C:GO:0005643; C:GO:0044611	P:nucleocytoplasmic transport; P:nuclear pore organization; F:structural constituent of nuclear pore; C:nuclear pore; C:nuclear pore inner ring			no IPS match	no IPS match	no IPS match	1..842	9.53931	9.2281	-599.701	9.1e-05	0.000562	25	0	12.5993	0
contig_1009	photosystem I reaction center subunit O	809	3	6.72158e-43	77.8	1	C:GO:0005575	C:cellular_component			IPR017498 (TIGRFAM); IPR017498 (PANTHER)	no GO terms	no GO terms	1..809	1371.91	-6.87456	117.341	0	0	1	1251	0.524529	742.725
contig_10090	GAX76338.1hypothetical protein CEUSTIGMA_g3784.t1	6951	3	8.88533e-89	49.66	1	C:GO:0005635	C:nuclear envelope			IPR021827 (PFAM); mobidb-lite (MOBIDB_LITE); mobidb-lite (MOBIDB_LITE); IPR021827 (PTHR31344:PANTHER); PTHR31344 (PANTHER); IPR021827 (PTHR31344:PANTHER); PTHR31344 (PANTHER); IPR016024 (SUPERFAMILY)	F:GO:0005488; C:GO:0005643	F:binding; C:nuclear pore	1..6951	7.03796	-2.33354	5.04042	0.000246	0.00131	4	97	0.244191	6.7026
contig_10091	---NA---	906									no IPS match	no IPS match	no IPS match	1..906	20.224	10.403	-1353.97	1.11e-05	9.35e-05	43	0	20.1399	0
contig_10092	---NA---	3000									no IPS match	no IPS match	no IPS match	1..3000	16.4314	11.8363	-3656.72	5.91e-07	7.58e-06	125	0	17.681	0
contig_10093	XP_001698778.1predicted protein	1740	3	1.47634e-12	57.55						IPR000008 (SMART); IPR000008 (PFAM); IPR035892 (G3DSA:2.60.40.GENE3D); mobidb-lite (MOBIDB_LITE); mobidb-lite (MOBIDB_LITE); mobidb-lite (MOBIDB_LITE); mobidb-lite (MOBIDB_LITE); PTHR32246:SF35 (PANTHER); PTHR32246 (PANTHER); IPR000008 (PROSITE_PROFILES); cd00030 (CDD); SSF49562 (SUPERFAMILY)	no GO terms	no GO terms	1..1740	9.48775	10.2633	-1228.99	1.47e-05	0.000119	49	0	11.9499	0
contig_10094	---NA---	460									mobidb-lite (MOBIDB_LITE)	no GO terms	no GO terms	1..460	3.09841	-2.51596	5.7198	0.307593	0.474886	0	6	0	6.26488
contig_10095	---NA---	205									no IPS match	no IPS match	no IPS match	1..205	4.52653	6.18918	-72.9676	0.00962	0.0250499	2	0	4.13994	0
contig_10096	XP_001697511.1chromodomain-helicase-DNA-binding protein	3561	3	2.61423e-53	67.98	5	P:GO:0006281; P:GO:0006338; F:GO:0003678; F:GO:0097159; F:GO:1901363	P:DNA repair; P:chromatin remodeling; F:DNA helicase activity; F:organic cyclic compound binding; F:heterocyclic compound binding			IPR001650 (PFAM); G3DSA:3.40.50.300 (GENE3D); mobidb-lite (MOBIDB_LITE); mobidb-lite (MOBIDB_LITE); mobidb-lite (MOBIDB_LITE); mobidb-lite (MOBIDB_LITE); mobidb-lite (MOBIDB_LITE); mobidb-lite (MOBIDB_LITE); mobidb-lite (MOBIDB_LITE); mobidb-lite (MOBIDB_LITE); mobidb-lite (MOBIDB_LITE); mobidb-lite (MOBIDB_LITE); mobidb-lite (MOBIDB_LITE); IPR031053 (PTHR10799:PANTHER); PTHR10799 (PANTHER); IPR0…	P:GO:0006281; P:GO:0006338; F:GO:0003678	P:DNA repair; P:chromatin remodeling; F:DNA helicase activity	1..3561	2.34482	0.181503	-1.13407	0.789335	0.946364	7	12	0.834149	1.61856
contig_10097	XP_002952078.1hypothetical protein VOLCADRAFT_92611	2626	3	3.82375e-08	59.31	1	F:GO:0046872	F:metal ion binding			G3DSA:3.30.60.180 (GENE3D); IPR002893 (PFAM); mobidb-lite (MOBIDB_LITE); mobidb-lite (MOBIDB_LITE); IPR002893 (PROSITE_PROFILES); SSF144232 (SUPERFAMILY)	no GO terms	no GO terms	1..2626	1.53872	-2.1981	4.58874	0.107086	0.192021	0	4	0	0.731618
contig_10098	XP_005649980.1TPR-like protein	1360	3	2.19959e-13	52.77	1	F:GO:0005515	F:protein binding			IPR011990 (G3DSA:1.25.40.GENE3D); IPR002885 (PFAM); mobidb-lite (MOBIDB_LITE); mobidb-lite (MOBIDB_LITE); mobidb-lite (MOBIDB_LITE); mobidb-lite (MOBIDB_LITE); PTHR44149:SF1 (PANTHER); PTHR44149 (PANTHER); IPR002885 (PROSITE_PROFILES); IPR002885 (PROSITE_PROFILES); IPR002885 (PROSITE_PROFILES); IPR002885 (PROSITE_PROFILES)	F:GO:0005515	F:protein binding	1..1360	4.37468	-0.758941	1.69225	0.341357	0.519232	1	10	0.312017	3.53167
contig_10099	XP_013898749.1pyridoxamine 5'-phosphate oxidase-related, FMN-binding protein	694	3	4.50907e-69	71.7	3	P:GO:0008615; F:GO:0004733; F:GO:0010181	P:pyridoxine biosynthetic process; F:pyridoxamine-phosphate oxidase activity; F:FMN binding	EC:1.4.3.5	Pyridoxal 5'-phosphate synthase	IPR012349 (G3DSA:2.30.110.GENE3D); IPR024624 (PFAM); IPR024015 (TIGRFAM); IPR000659 (PANTHER); PTHR10851:SF3 (PANTHER); SSF50475 (SUPERFAMILY)	P:GO:0008615; F:GO:0004733; F:GO:0010181; F:GO:0048037	P:pyridoxine biosynthetic process; F:pyridoxamine-phosphate oxidase activity; F:FMN binding; F:obsolete cofactor binding	1..694	5.43904	8.12531	-279.23	0.000556	0.00258	9	0	5.50302	0
contig_101	---NA---	600									mobidb-lite (MOBIDB_LITE)	no GO terms	no GO terms	1..600	1.2961	-1.71451	3.28185	0.488885	0.696535	0	3	0	2.40154
contig_1010	photosystem I reaction center subunit O	700	3	2.742e-43	78.79	1	C:GO:0005575	C:cellular_component			IPR017498 (TIGRFAM); IPR017498 (PANTHER)	no GO terms	no GO terms	1..700	1428.62	13.0662	-8576.54	0	0	2535	1	1536.73	0.686153
contig_10100	XP_013898749.1pyridoxamine 5'-phosphate oxidase-related, FMN-binding protein	569	3	8.45917e-65	72.01	3	P:GO:0008615; F:GO:0004733; F:GO:0010181	P:pyridoxine biosynthetic process; F:pyridoxamine-phosphate oxidase activity; F:FMN binding	EC:1.4.3.5	Pyridoxal 5'-phosphate synthase	IPR012349 (G3DSA:2.30.110.GENE3D); IPR024015 (TIGRFAM); IPR024624 (PFAM); IPR000659 (PANTHER); PTHR10851:SF3 (PANTHER); SSF50475 (SUPERFAMILY)	P:GO:0008615; F:GO:0004733; F:GO:0010181; F:GO:0048037	P:pyridoxine biosynthetic process; F:pyridoxamine-phosphate oxidase activity; F:FMN binding; F:obsolete cofactor binding	1..569	9.63271	-2.59173	6.02819	0.053504	0.105342	1	8	0.745771	6.753
contig_10101	---NA---	1033									no IPS match	no IPS match	no IPS match	1..1033	4.30515	8.34501	-325.162	0.000436	0.00212	10	0	4.10788	0
contig_10102	---NA---	890									no IPS match	no IPS match	no IPS match	1..890	6.37495	8.71905	-421.401	0.000241	0.00129	15	0	7.15186	0
contig_10103	XP_001700530.1EMP/nonaspanin domain family protein	2804	3	0	75	4	P:GO:0072657; C:GO:0005768; C:GO:0005802; C:GO:0016021	P:protein localization to membrane; C:endosome; C:trans-Golgi network; C:integral component of membrane			IPR004240 (PFAM); IPR004240 (PANTHER); PTHR10766:SF55 (PANTHER)	C:GO:0016021	C:integral component of membrane	1..2804	52.7097	-3.64574	12.5163	1.46e-08	2.85e-07	4	437	0.605341	74.8553
contig_10104	XP_001700530.1EMP/nonaspanin domain family protein	1733	3	0	74.79	1	C:GO:0005575	C:cellular_component			IPR004240 (PFAM); IPR004240 (PANTHER); PTHR10766:SF55 (PANTHER)	C:GO:0016021	C:integral component of membrane	1..1733	22.2575	11.4742	-2845.02	1.33e-06	1.52e-05	91	0	22.2823	0
contig_10105	XP_001695783.1ubiquitin-like protein	822	3	1.8573e-11	83.21	3	P:GO:0036211; F:GO:0003674; C:GO:0005634	P:protein modification process; F:molecular_function; C:nucleus			no IPS match	no IPS match	no IPS match	1..822	31.1193	9.03814	-525.718	4.19e-12	1.25e-10	70	0	36.1363	0
contig_10106	---NA---	1224									no IPS match	no IPS match	no IPS match	1..1224	17.9572	10.7146	-1680.43	6.64e-06	5.98e-05	56	0	19.4144	0
contig_10107	XP_001702923.1predicted protein	1079	3	3.75848e-16	60.26	2	C:GO:0016020; C:GO:0016021	C:membrane; C:integral component of membrane			IPR018937 (PFAM); PTHR21181 (PANTHER); PTHR21181:SF7 (PANTHER)	no GO terms	no GO terms	1..1079	16.4631	-6.14627	70.829	0.0118163	0.0299556	0	26	0	11.5737
contig_10108	---NA---	2138									no IPS match	no IPS match	no IPS match	1..2138	29.7442	12.2386	-4832.52	2.52e-07	3.58e-06	147	0	29.1761	0
contig_10109	XP_013903963.1hypothetical protein MNEG_3007	1810	3	1.90425e-16	77.47	1	C:GO:0005575	C:cellular_component			no IPS match	no IPS match	no IPS match	1..1810	75.285	13.3151	-10191.6	2.09e-08	3.97e-07	330	0	77.3665	0
contig_1011	hypothetical protein Rsub_08544	2792	3	3.20205e-14	67.36						mobidb-lite (MOBIDB_LITE); mobidb-lite (MOBIDB_LITE)	no GO terms	no GO terms	1..2792	37.7453	-2.83164	7.11882	0.00452	0.0140073	10	456	1.51986	78.4456
contig_10110	---NA---	1387									no IPS match	no IPS match	no IPS match	1..1387	9.85045	10.1307	-1121.08	2.83e-05	0.000207	17	0	5.20104	0
contig_10111	XP_011397955.1Lysine-specific histone demethylase 1A	1132	3	4.51809e-67	74.82	1	F:GO:0016491	F:oxidoreductase activity	EC:1	Oxidoreductases	G3DSA:3.90.660.10 (GENE3D); IPR002937 (PFAM); mobidb-lite (MOBIDB_LITE); mobidb-lite (MOBIDB_LITE); mobidb-lite (MOBIDB_LITE); PTHR10742:SF354 (PANTHER); PTHR10742 (PANTHER); IPR036188 (SUPERFAMILY); SSF54373 (SUPERFAMILY)	P:GO:0055114; F:GO:0016491	P:obsolete oxidation-reduction process; F:oxidoreductase activity	1..1132	8.34871	9.4701	-709.225	6.57e-05	0.000425	33	0	12.3704	0
contig_10112	---NA---	205									mobidb-lite (MOBIDB_LITE)	no GO terms	no GO terms	1..205	1.5343	4.76295	-27.1513	0.0569535	0.107605	1	0	2.06997	0
contig_10113	---NA---	6123									mobidb-lite (MOBIDB_LITE); mobidb-lite (MOBIDB_LITE); mobidb-lite (MOBIDB_LITE); mobidb-lite (MOBIDB_LITE); mobidb-lite (MOBIDB_LITE); mobidb-lite (MOBIDB_LITE)	no GO terms	no GO terms	1..6123	4.17526	-4.83015	28.4459	0.000302	0.00155	0	66	0	5.17725
contig_10114	XP_013898459.1hypothetical protein MNEG_8524	1574	3	1.61801e-26	61.06	2	C:GO:0016020; C:GO:0016021	C:membrane; C:integral component of membrane			mobidb-lite (MOBIDB_LITE); mobidb-lite (MOBIDB_LITE)	no GO terms	no GO terms	1..1574	26.4966	9.03575	-524.844	0	0	82	1	22.1069	0.305151
contig_10115	XP_013906818.1hypothetical protein MNEG_0157	1120	1	0.000472317	44.44	1	F:GO:0005515	F:protein binding			mobidb-lite (MOBIDB_LITE); mobidb-lite (MOBIDB_LITE); IPR036322 (SUPERFAMILY)	F:GO:0005515	F:protein binding	1..1120	1.49082	-0.115982	1.08371	0.916569	0.983473	1	3	0.378878	1.28654
contig_10116	XP_005646470.1MCE-domain-containing protein	1613	3	1.83274e-114	80.37	1	C:GO:0005575	C:cellular_component			IPR003399 (PFAM); PTHR34675:SF1 (PANTHER); IPR039342 (PANTHER)	no GO terms	no GO terms	1..1613	18	11.0802	-2165.02	2.82e-06	2.87e-05	68	0	17.8893	0
contig_10117	XP_002955324.1hypothetical protein VOLCADRAFT_106736	1971	3	2.68562e-156	74.42						IPR029058 (G3DSA:3.40.50.GENE3D); IPR010765 (PFAM); mobidb-lite (MOBIDB_LITE); mobidb-lite (MOBIDB_LITE); mobidb-lite (MOBIDB_LITE); PTHR34127:SF2 (PANTHER); IPR010765 (PANTHER); IPR029058 (SUPERFAMILY)	no GO terms	no GO terms	1..1971	5.01724	0.358957	-1.2825	0.581796	0.734351	11	10	2.36823	2.43687
contig_10118	XP_013906369.1hypothetical protein MNEG_0599	3396	3	6.23686e-128	56.26	1	F:GO:0005515	F:protein binding			IPR011990 (G3DSA:1.25.40.GENE3D); mobidb-lite (MOBIDB_LITE); mobidb-lite (MOBIDB_LITE); PTHR45588 (PANTHER); IPR011990 (SUPERFAMILY)	F:GO:0005515	F:protein binding	1..3396	9.48931	5.53084	-46.2325	0	0	59	5	7.37229	0.707166
contig_10119	XP_013903963.1hypothetical protein MNEG_3007	1313	3	1.7163e-16	77.4	1	C:GO:0005575	C:cellular_component			no IPS match	no IPS match	no IPS match	1..1313	88.2864	-6.20477	73.7602	6.64e-09	1.38e-07	2	156	0.646373	57.0662
contig_1012	---NA---	6043									mobidb-lite (MOBIDB_LITE); mobidb-lite (MOBIDB_LITE)	no GO terms	no GO terms	1..6043	10.629	-2.4734	5.5535	0.000117	0.000695	6	174	0.421324	13.8298
contig_10120	---NA---	665									mobidb-lite (MOBIDB_LITE); mobidb-lite (MOBIDB_LITE)	no GO terms	no GO terms	1..665	9.6968	8.88905	-474.102	0.000166	0.000938	16	0	10.2098	0
contig_10121	---NA---	2007									no IPS match	no IPS match	no IPS match	1..2007	25.7495	11.9487	-3952.88	5e-07	6.56e-06	119	0	25.1604	0
contig_10122	XP_002945913.1NADH:ubiquinone oxidoreductase 13 kDa subunit	483	3	2.26136e-17	53.01	2	C:GO:0016020; C:GO:0016021	C:membrane; C:integral component of membrane			IPR019721 (PFAM); PTHR34062 (PANTHER)	no GO terms	no GO terms	1..483	81.5911	-5.44001	43.4116	3.82e-05	0.000267	0	79	0	78.5596
contig_10123	XP_013903764.1hypothetical protein MNEG_3216	3116	3	1.38479e-56	53.14	2	P:GO:0006355; F:GO:0003690	P:regulation of DNA-templated transcription; F:double-stranded DNA binding			IPR038538 (G3DSA:1.25.70.GENE3D); mobidb-lite (MOBIDB_LITE); mobidb-lite (MOBIDB_LITE); mobidb-lite (MOBIDB_LITE); mobidb-lite (MOBIDB_LITE); mobidb-lite (MOBIDB_LITE); mobidb-lite (MOBIDB_LITE); mobidb-lite (MOBIDB_LITE); mobidb-lite (MOBIDB_LITE); mobidb-lite (MOBIDB_LITE); mobidb-lite (MOBIDB_LITE)	no GO terms	no GO terms	1..3116	2.93532	0.0990595	-1.07108	0.871893	0.983473	9	23	1.22564	3.54527
contig_10124	GAX77889.1hypothetical protein CEUSTIGMA_g5331.t1	4126	3	1.71653e-133	70.17	1	F:GO:0003723	F:RNA binding			IPR006569 (SMART); IPR013170 (SMART); IPR000504 (SMART); IPR000061 (SMART); IPR000504 (PFAM); IPR000061 (PFAM); IPR035967 (G3DSA:1.10.10.GENE3D); IPR006903 (PFAM); IPR008942 (G3DSA:1.25.40.GENE3D); IPR013170 (PFAM); mobidb-lite (MOBIDB_LITE); mobidb-lite (MOBIDB_LITE); mobidb-lite (MOBIDB_LITE); PTHR23140 (PANTHER); IPR006569 (PROSITE_PROFILES); IPR000504 (PROSITE_PROFILES); IPR003034 (PROSITE_PR…	P:GO:0006396; F:GO:0003676; F:GO:0003723	P:RNA processing; F:nucleic acid binding; F:RNA binding	1..4126	17.1772	12.3869	-5355.8	1.81e-07	2.69e-06	178	0	18.3066	0
contig_10125	---NA---	304									no IPS match	no IPS match	no IPS match	1..304	5.32984	4.26847	-19.2724	0.000151	0.000866	2	0	2.79174	0
contig_10126	GAX84723.1hypothetical protein CEUSTIGMA_g12145.t1	587	3	6.39759e-40	84.28						mobidb-lite (MOBIDB_LITE); mobidb-lite (MOBIDB_LITE); PTHR37203 (PANTHER)	no GO terms	no GO terms	1..587	9.1628	8.59918	-387.803	0.000398	0.00196	14	0	10.1206	0
contig_10127	XP_013891118.1hypothetical protein MNEG_15865	706	3	1.3832e-29	53.38	2	P:GO:0006508; F:GO:0008237	P:proteolysis; F:metallopeptidase activity			no IPS match	no IPS match	no IPS match	1..706	21.5089	8.29611	-314.323	3.46e-10	8.64e-09	35	0	21.0369	0
contig_10128	XP_013895355.1hypothetical protein MNEG_11627	1254	3	1.00657e-25	62.02	2	P:GO:0006508; F:GO:0008237	P:proteolysis; F:metallopeptidase activity			PTHR16021 (PANTHER); PTHR16021:SF8 (PANTHER); PS51257 (PROSITE_PROFILES)	no GO terms	no GO terms	1..1254	33.9356	-7.41632	170.818	0.0025	0.00878	0	70	0	26.8114
contig_10129	---NA---	253									no IPS match	no IPS match	no IPS match	1..253	2.31464	5.64527	-50.049	0.0196799	0.0438744	3	0	5.03174	0
contig_1013	3-hydroxybutyrate dehydrogenase	1263	3	4.84694e-132	84.83	1	F:GO:0016491	F:oxidoreductase activity	EC:1.1.1.30	3-hydroxybutyrate dehydrogenase	IPR002347 (PRINTS); IPR002347 (PRINTS); G3DSA:3.40.50.720 (GENE3D); IPR002347 (PFAM); IPR011294 (TIGRFAM); PTHR43558 (PANTHER); PTHR43558:SF3 (PANTHER); IPR036291 (SUPERFAMILY)	P:GO:0055114; F:GO:0003858	P:obsolete oxidation-reduction process; F:3-hydroxybutyrate dehydrogenase activity	1..1263	105.533	13.2887	-10006.8	2.25e-08	4.24e-07	301	0	101.13	0
contig_10130	---NA---	5000									no IPS match	no IPS match	no IPS match	1..5000	5.39297	-4.88392	29.5261	0.000267	0.0014	0	70	0	6.7243
contig_10131	XP_013896834.1chalcone-flavanone isomerase	1204	3	1.71838e-75	66.82	1	F:GO:0016853	F:isomerase activity	EC:5.5.1	Intramolecular lyases	IPR016087 (PFAM); IPR016088 (G3DSA:3.50.70.GENE3D); mobidb-lite (MOBIDB_LITE); mobidb-lite (MOBIDB_LITE); PTHR28039:SF10 (PANTHER); PTHR28039 (PANTHER); IPR036298 (SUPERFAMILY)	F:GO:0016872	F:intramolecular lyase activity	1..1204	46.1219	12.0003	-4096.77	4.17e-07	5.6e-06	162	0	57.0961	0
contig_10132	XP_001698288.1predicted protein	4772	3	6.50218e-53	56.95	1	F:GO:0016740	F:transferase activity	EC:2.1.1	Transferring one-carbon groups	G3DSA:3.40.50.150 (GENE3D); IPR013216 (PFAM); mobidb-lite (MOBIDB_LITE); mobidb-lite (MOBIDB_LITE); PTHR12176 (PANTHER); PTHR12176:SF28 (PANTHER); cd02440 (CDD); IPR029063 (SUPERFAMILY)	P:GO:0008152; F:GO:0008168	P:metabolic process; F:methyltransferase activity	1..4772	55.4952	-5.77792	54.8691	5.22e-15	2.09e-13	2	692	0.177847	69.6506
contig_10133	---NA---	296									no IPS match	no IPS match	no IPS match	1..296	3.79955	6.39991	-84.4433	0.00717	0.0199827	2	0	2.86719	0
contig_10134	---NA---	493									no IPS match	no IPS match	no IPS match	1..493	13.2004	8.88958	-474.275	0.000172	0.000965	13	0	11.1896	0
contig_10135	---NA---	477									no IPS match	no IPS match	no IPS match	1..477	48.2428	10.7873	-1767.31	5.45e-06	5.04e-05	44	0	39.1428	0
contig_10136	XP_001699075.1predicted protein	273	3	7.50753e-12	68.67	1	F:GO:0003674	F:molecular_function	EC:3	Hydrolases	no IPS match	no IPS match	no IPS match	1..273	1.55437	5.27036	-38.5954	0.0314217	0.0645517	3	0	4.66312	0
contig_10137	XP_013893216.1cGMP-dependent 3',5'-cyclic phosphodiesterase	4380	3	1.24764e-100	69.02	3	P:GO:0007165; F:GO:0004114; F:GO:0005515	P:signal transduction; F:3',5'-cyclic-nucleotide phosphodiesterase activity; F:protein binding	EC:3.1.4.17	3',5'-cyclic-nucleotide phosphodiesterase	IPR023088 (PRINTS); IPR003607 (SMART); IPR003018 (SMART); IPR003018 (PFAM); IPR029016 (G3DSA:3.30.450.GENE3D); IPR036971 (G3DSA:1.10.1300.GENE3D); IPR029016 (G3DSA:3.30.450.GENE3D); IPR002073 (PFAM); mobidb-lite (MOBIDB_LITE); mobidb-lite (MOBIDB_LITE); PTHR11347 (PANTHER); IPR002073 (PROSITE_PROFILES); IPR003607 (CDD); SSF109604 (SUPERFAMILY); SSF55781 (SUPERFAMILY); SSF55781 (SUPERFAMILY)	P:GO:0007165; F:GO:0004114; F:GO:0005515; F:GO:0008081	P:signal transduction; F:3',5'-cyclic-nucleotide phosphodiesterase activity; F:protein binding; F:phosphoric diester hydrolase activity	1..4380	6.523	-3.6858	12.8688	6.28e-05	0.00041	1	56	0.0968821	6.14091
contig_10138	XP_013893216.1cGMP-dependent 3',5'-cyclic phosphodiesterase	647	3	3.70504e-69	68.11	2	F:GO:0005515; F:GO:0016787	F:protein binding; F:hydrolase activity	EC:3	Hydrolases	IPR003018 (PFAM); IPR029016 (G3DSA:3.30.450.GENE3D); IPR029016 (G3DSA:3.30.450.GENE3D); PTHR11347:SF102 (PANTHER); PTHR11347 (PANTHER); SSF55781 (SUPERFAMILY); SSF55781 (SUPERFAMILY)	F:GO:0005515	F:protein binding	1..647	2.98284	7.23695	-150.847	0.00254	0.00889	9	0	5.90277	0
contig_10139	---NA---	3525									mobidb-lite (MOBIDB_LITE); mobidb-lite (MOBIDB_LITE); mobidb-lite (MOBIDB_LITE); mobidb-lite (MOBIDB_LITE); mobidb-lite (MOBIDB_LITE); mobidb-lite (MOBIDB_LITE); mobidb-lite (MOBIDB_LITE); mobidb-lite (MOBIDB_LITE); mobidb-lite (MOBIDB_LITE); mobidb-lite (MOBIDB_LITE); mobidb-lite (MOBIDB_LITE); mobidb-lite (MOBIDB_LITE); mobidb-lite (MOBIDB_LITE)	no GO terms	no GO terms	1..3525	7.36674	-0.933349	1.9097	0.166175	0.276304	5	59	0.601906	8.03918
contig_1014	3-hydroxybutyrate dehydrogenase	1297	3	2.27445e-131	84.58	1	F:GO:0016491	F:oxidoreductase activity	EC:1.1.1.30	3-hydroxybutyrate dehydrogenase	IPR002347 (PRINTS); IPR002347 (PRINTS); PF13561 (PFAM); IPR011294 (TIGRFAM); G3DSA:3.40.50.720 (GENE3D); PTHR43558 (PANTHER); PTHR43558:SF3 (PANTHER); IPR036291 (SUPERFAMILY)	P:GO:0055114; F:GO:0003858	P:obsolete oxidation-reduction process; F:3-hydroxybutyrate dehydrogenase activity	1..1297	177.078	-8.03323	261.964	7.59e-09	1.56e-07	0	543	0	201.085
contig_10140	XP_005645332.1glycoside hydrolase	816	3	3.8524e-15	52.57	4	P:GO:0008152; F:GO:0004567; F:GO:0016787; F:GO:0016798	P:metabolic process; F:beta-mannosidase activity; F:hydrolase activity; F:hydrolase activity, acting on glycosyl bonds			IPR008979 (G3DSA:2.60.120.GENE3D); PTHR43730 (PANTHER); PS51257 (PROSITE_PROFILES); IPR008979 (SUPERFAMILY)	no GO terms	no GO terms	1..816	3.24158	7.55197	-187.659	0.00196	0.00723	13	0	6.76038	0
contig_10141	---NA---	422									no IPS match	no IPS match	no IPS match	1..422	1.32098	-1.41787	2.67191	0.566137	0.727011	0	0	0	0
contig_10142	---NA---	4211									mobidb-lite (MOBIDB_LITE)	no GO terms	no GO terms	1..4211	14.5016	12.1381	-4507.32	3.07e-07	4.27e-06	181	0	18.2394	0
contig_10143	XP_001689847.1predicted protein	945	3	6.69686e-134	91.28	2	P:GO:0071586; F:GO:0004222	P:CAAX-box protein processing; F:metalloendopeptidase activity	EC:3.4.24	Acting on peptide bonds (peptidases)	G3DSA:3.30.2010.10 (GENE3D); IPR001915 (PFAM); mobidb-lite (MOBIDB_LITE); PTHR10120:SF21 (PANTHER); IPR027057 (PANTHER); cd07325 (CDD)	P:GO:0006508; P:GO:0071586; F:GO:0004222; F:GO:0008233	P:proteolysis; P:CAAX-box protein processing; F:metalloendopeptidase activity; F:peptidase activity	1..945	14.9798	10.0546	-1063.51	2.23e-05	0.000169	29	0	13.0222	0
contig_10144	XP_005649994.1hypothetical protein COCSUDRAFT_65250	248	3	2.86022e-25	74.37	1	F:GO:0003674	F:molecular_function			IPR012677 (G3DSA:3.30.70.GENE3D); IPR000504 (PFAM); IPR034393 (PANTHER); IPR035979 (SUPERFAMILY)	F:GO:0003676	F:nucleic acid binding	1..248	9.81547	7.53627	-185.628	0.00178	0.0067	4	0	6.84425	0
contig_10145	GAX77606.1hypothetical protein CEUSTIGMA_g5050.t1	431	3	2.14892e-35	71.01	1	F:GO:0003674	F:molecular_function			IPR012677 (G3DSA:3.30.70.GENE3D); IPR000504 (PFAM); IPR034393 (PANTHER); IPR035979 (SUPERFAMILY)	F:GO:0003676	F:nucleic acid binding	1..431	15.6843	-4.81317	28.1132	0.0475584	0.0943747	0	11	0	12.2584
contig_10146	---NA---	4840									mobidb-lite (MOBIDB_LITE); mobidb-lite (MOBIDB_LITE); mobidb-lite (MOBIDB_LITE)	no GO terms	no GO terms	1..4840	6.62536	4.91119	-30.0895	0	0	68	5	5.96185	0.496185
contig_10147	GAQ80838.1nucleobase-ascorbate transporter	3718	3	0	68.25	3	P:GO:0055085; F:GO:0022857; C:GO:0016020	P:transmembrane transport; F:transmembrane transporter activity; C:membrane			IPR006043 (PFAM); PTHR11119 (PANTHER)	P:GO:0055085; F:GO:0022857; C:GO:0016020	P:transmembrane transport; F:transmembrane transporter activity; C:membrane	1..3718	44.6574	11.8039	-3575.38	0	0	295	1	33.669	0.129184
contig_10148	XP_002948217.1hypothetical protein VOLCADRAFT_80147	2462	3	6.05233e-82	67.94	2	C:GO:0016020; C:GO:0016021	C:membrane; C:integral component of membrane			mobidb-lite (MOBIDB_LITE); mobidb-lite (MOBIDB_LITE); PTHR44219:SF4 (PANTHER); PTHR44219 (PANTHER)	no GO terms	no GO terms	1..2462	32.2811	-2.85607	7.2404	0.000542	0.00253	4	326	0.689429	63.5988
contig_10149	XP_005647656.1MFS general substrate transporter	227	3	1.91381e-08	63.52	3	P:GO:0055085; C:GO:0016020; C:GO:0016021	P:transmembrane transport; C:membrane; C:integral component of membrane			G3DSA:1.20.1250.20 (GENE3D); PTHR43791 (PANTHER); IPR020846 (PROSITE_PROFILES); IPR036259 (SUPERFAMILY)	no GO terms	no GO terms	1..227	19.3084	0.519771	-1.43373	0.499781	0.696535	2	16	3.73871	33.8542
contig_1015	DEAD-box ATP-dependent RNA helicase, chloroplastic	829	2	9.4825e-122	78.01	4	F:GO:0003723; F:GO:0004386; F:GO:0043167; C:GO:0005634	F:RNA binding; F:helicase activity; F:ion binding; C:nucleus	EC:3.6.1.15	Nucleoside-triphosphate phosphatase	IPR001650 (SMART); IPR001650 (PFAM); G3DSA:3.40.50.300 (GENE3D); G3DSA:3.30.70.1800 (GENE3D); PTHR24031 (PANTHER); PTHR24031:SF326 (PANTHER); IPR001650 (PROSITE_PROFILES); IPR001650 (CDD); IPR027417 (SUPERFAMILY)	no GO terms	no GO terms	1..829	27.6404	10.8319	-1822.71	6.13e-06	5.58e-05	44	0	22.5225	0
contig_10150	---NA---	333									no IPS match	no IPS match	no IPS match	1..333	20.6305	9.01108	-515.946	0.000149	0.000854	11	0	14.0174	0
contig_10151	---NA---	652									mobidb-lite (MOBIDB_LITE)	no GO terms	no GO terms	1..652	53.8563	3.83748	-14.2954	1.78e-15	7.46e-14	71	28	46.2092	20.6267
contig_10152	XP_011395627.1Protein MEI2-like 1	3698	3	1.41702e-46	88.69	1	F:GO:0003674	F:molecular_function			no IPS match	no IPS match	no IPS match	1..3698	20.8984	12.4859	-5736.4	1.35e-07	2.08e-06	216	0	24.7859	0
contig_10153	---NA---	430									mobidb-lite (MOBIDB_LITE); mobidb-lite (MOBIDB_LITE); mobidb-lite (MOBIDB_LITE)	no GO terms	no GO terms	1..430	4.31468	-3.02712	8.15178	0.215833	0.349373	0	3	0	3.35098
contig_10154	XP_011395833.1Profilin	1312	3	1.43055e-11	78.03	2	F:GO:0003779; C:GO:0005856	F:actin binding; C:cytoskeleton			G3DSA:3.30.450.30 (GENE3D); mobidb-lite (MOBIDB_LITE); mobidb-lite (MOBIDB_LITE); mobidb-lite (MOBIDB_LITE); mobidb-lite (MOBIDB_LITE); mobidb-lite (MOBIDB_LITE); mobidb-lite (MOBIDB_LITE); mobidb-lite (MOBIDB_LITE); mobidb-lite (MOBIDB_LITE); IPR036140 (SUPERFAMILY)	no GO terms	no GO terms	1..1312	4.74691	-2.80893	7.00766	0.0368261	0.0742083	1	10	0.323433	3.66088
contig_10155	XP_013894089.1import inner membrane translocasesubunit Tim17	341	3	8.99969e-70	87.24	6	P:GO:0006605; P:GO:0007005; F:GO:0008565; F:GO:0022857; C:GO:0005739; C:GO:0032991	P:protein targeting; P:mitochondrion organization; F:obsolete protein transporter activity; F:transmembrane transporter activity; C:mitochondrion; C:protein-containing complex	EC:7	Translocases	PF02466 (PFAM); PTHR10485 (PANTHER); PTHR10485:SF0 (PANTHER)	no GO terms	no GO terms	1..341	11.9428	8.28563	-312.048	0.000502	0.00238	16	0	19.9106	0
contig_10156	---NA---	472									no IPS match	no IPS match	no IPS match	1..472	13.203	8.85322	-462.47	0.000172	0.000967	17	0	15.2836	0
contig_10157	XP_001699478.1pyridine nucleotide binding protein	1063	3	2.0137e-113	68.63	1	C:GO:0110165	C:cellular anatomical entity			IPR016040 (PFAM); G3DSA:3.40.50.720 (GENE3D); mobidb-lite (MOBIDB_LITE); mobidb-lite (MOBIDB_LITE); PTHR15020:SF11 (PANTHER); PTHR15020 (PANTHER); cd05243 (CDD); IPR036291 (SUPERFAMILY)	no GO terms	no GO terms	1..1063	29.7539	11.1861	-2329.92	2.26e-06	2.38e-05	77	0	30.738	0
contig_10158	---NA---	853									no IPS match	no IPS match	no IPS match	1..853	14.7668	9.88062	-942.676	2.93e-05	0.000213	43	0	21.3913	0
contig_10159	GAX73980.1hypothetical protein CEUSTIGMA_g1430.t1	475	1	0.000307876	78.57	1	F:GO:0005524	F:ATP binding			no IPS match	no IPS match	no IPS match	1..475	16.9449	5.69941	-51.963	8.24e-11	2.19e-09	19	0	16.9738	0
contig_1016	DEAD-box ATP-dependent RNA helicase, chloroplastic	2866	3	0	73.31	4	F:GO:0003723; F:GO:0004386; F:GO:0005524; C:GO:0005634	F:RNA binding; F:helicase activity; F:ATP binding; C:nucleus			IPR001650 (SMART); IPR014001 (SMART); IPR011545 (PFAM); IPR012562 (PFAM); G3DSA:3.40.50.300 (GENE3D); IPR001650 (PFAM); G3DSA:3.30.70.1800 (GENE3D); G3DSA:3.40.50.300 (GENE3D); mobidb-lite (MOBIDB_LITE); PTHR24031:SF326 (PANTHER); PTHR24031 (PANTHER); IPR014001 (PROSITE_PROFILES); IPR001650 (PROSITE_PROFILES); IPR001650 (CDD); IPR027417 (SUPERFAMILY)	F:GO:0003676; F:GO:0003723; F:GO:0004386; F:GO:0005524; C:GO:0005634	F:nucleic acid binding; F:RNA binding; F:helicase activity; F:ATP binding; C:nucleus	1..2866	75.233	-3.58126	11.9692	1.19e-08	2.35e-07	12	552	1.77674	92.5086
contig_10160	XP_001701125.1predicted protein	1352	3	3.06174e-160	69.08	3	P:GO:0034260; F:GO:0031267; C:GO:0016020	P:negative regulation of GTPase activity; F:small GTPase binding; C:membrane			IPR000408 (PRINTS); IPR009091 (G3DSA:2.130.10.GENE3D); IPR000408 (PFAM); IPR009091 (G3DSA:2.130.10.GENE3D); PTHR22870:SF257 (PANTHER); PTHR22870 (PANTHER); IPR000408 (PROSITE_PROFILES); IPR000408 (PROSITE_PROFILES); IPR000408 (PROSITE_PROFILES); IPR000408 (PROSITE_PROFILES); IPR000408 (PROSITE_PROFILES); IPR009091 (SUPERFAMILY)	no GO terms	no GO terms	1..1352	25.6652	11.3112	-2540.98	1.75e-06	1.91e-05	85	0	26.6784	0
contig_10161	XP_001701125.1predicted protein	2000	3	3.45621e-158	68.88	3	P:GO:0034260; F:GO:0031267; C:GO:0016020	P:negative regulation of GTPase activity; F:small GTPase binding; C:membrane			IPR000408 (PRINTS); IPR009091 (G3DSA:2.130.10.GENE3D); IPR000408 (PFAM); IPR009091 (G3DSA:2.130.10.GENE3D); mobidb-lite (MOBIDB_LITE); mobidb-lite (MOBIDB_LITE); PTHR22870 (PANTHER); PTHR22870:SF257 (PANTHER); IPR000408 (PROSITE_PROFILES); IPR000408 (PROSITE_PROFILES); IPR000408 (PROSITE_PROFILES); IPR000408 (PROSITE_PROFILES); IPR000408 (PROSITE_PROFILES); IPR009091 (SUPERFAMILY)	no GO terms	no GO terms	1..2000	41.5851	-6.52137	91.8606	7.4e-07	9.2e-06	1	152	0.212172	36.5033
contig_10162	---NA---	542									no IPS match	no IPS match	no IPS match	1..542	170.24	10.9215	-1939.57	2.22e-16	1.02e-14	234	0	183.204	0
contig_10163	XP_013904323.1hypothetical protein MNEG_2651	1924	3	1.55879e-21	48.46						mobidb-lite (MOBIDB_LITE); mobidb-lite (MOBIDB_LITE); mobidb-lite (MOBIDB_LITE); mobidb-lite (MOBIDB_LITE); mobidb-lite (MOBIDB_LITE); PTHR21228 (PANTHER)	no GO terms	no GO terms	1..1924	6.14252	9.74159	-856.072	4.38e-05	0.000301	35	0	7.71935	0
contig_10164	XP_005648783.1putative phosphoribosylaminoimidazolecarboxamide	2940	3	0	84.24	3	P:GO:0006164; F:GO:0003937; F:GO:0004643	P:purine nucleotide biosynthetic process; F:IMP cyclohydrolase activity; F:phosphoribosylaminoimidazolecarboxamide formyltransferase activity	EC:3.5.4.10; EC:2.1.2.3	IMP cyclohydrolase; Phosphoribosylaminoimidazolecarboxamide formyltransferase	IPR002695 (SMART); IPR011607 (SMART); IPR036914 (G3DSA:3.40.50.GENE3D); IPR011607 (PFAM); IPR024051 (G3DSA:3.40.140.GENE3D); IPR002695 (PFAM); IPR002695 (TIGRFAM); IPR024051 (G3DSA:3.40.140.GENE3D); IPR002695 (PIRSF); IPR002695 (PANTHER); IPR002695 (HAMAP); cd01421 (CDD); IPR036914 (SUPERFAMILY); IPR016193 (SUPERFAMILY)	P:GO:0006164; F:GO:0003824; F:GO:0003937; F:GO:0004643	P:purine nucleotide biosynthetic process; F:catalytic activity; F:IMP cyclohydrolase activity; F:phosphoribosylaminoimidazolecarboxamide formyltransferase activity	1..2940	46.6237	-7.30524	158.16	7.61e-08	1.26e-06	1	288	0.144335	47.0505
contig_10165	---NA---	1512									no IPS match	no IPS match	no IPS match	1..1512	9.58859	8.27905	-310.628	5.58e-10	1.36e-08	31	0	8.70017	0
contig_10166	XP_013902438.12-hydroxyacylsphingosine1-beta-galactosyltransferase	1437	3	3.37235e-50	51.41	1	F:GO:0016740	F:transferase activity	EC:2.4.1	Glycosyltransferases	IPR002213 (PFAM); G3DSA:3.40.50.2000 (GENE3D); PTHR11926:SF716 (PANTHER); PTHR11926 (PANTHER); SSF53756 (SUPERFAMILY)	F:GO:0016758	F:hexosyltransferase activity	1..1437	7.67528	9.65606	-806.796	4.47e-05	0.000306	25	0	7.38246	0
contig_10167	XP_013898150.1adenylosuccinate synthase	750	3	2.25854e-40	92.26	5	P:GO:0044208; F:GO:0000287; F:GO:0004019; F:GO:0005525; C:GO:0009507	P:'de novo' AMP biosynthetic process; F:magnesium ion binding; F:adenylosuccinate synthase activity; F:GTP binding; C:chloroplast	EC:6.3.4.4	Adenylosuccinate synthase	IPR001114 (SMART); G3DSA:3.40.440.10 (GENE3D); IPR001114 (PFAM); PTHR11846:SF0 (PANTHER); IPR001114 (PANTHER); IPR027417 (SUPERFAMILY)	P:GO:0006164; F:GO:0004019; F:GO:0005525	P:purine nucleotide biosynthetic process; F:adenylosuccinate synthase activity; F:GTP binding	1..750	2.46385	7.14652	-141.683	0.00275	0.00948	5	0	2.82896	0
contig_10168	---NA---	294									no IPS match	no IPS match	no IPS match	1..294	4.30329	1.75102	-3.36597	0.0547151	0.107541	4	5	5.77338	8.16849
contig_10169	XP_013904898.1hypothetical protein MNEG_2086	2890	3	2.43561e-28	45.57						IPR013584 (PFAM); mobidb-lite (MOBIDB_LITE); mobidb-lite (MOBIDB_LITE); mobidb-lite (MOBIDB_LITE); mobidb-lite (MOBIDB_LITE); PTHR21228 (PANTHER); IPR013584 (PROSITE_PROFILES)	no GO terms	no GO terms	1..2890	3.02015	-1.07088	2.10072	0.158795	0.265216	0	19	0	3.15773
contig_1017	40S ribosomal protein S27-2	323	3	1.82516e-51	97.62	4	P:GO:0006412; F:GO:0003735; F:GO:0046872; C:GO:0005840	P:translation; F:structural constituent of ribosome; F:metal ion binding; C:ribosome			IPR000592 (PFAM); G3DSA:2.20.25.640 (GENE3D); PTHR11594:SF0 (PANTHER); IPR000592 (PANTHER); IPR000592 (PRODOM); IPR000592 (HAMAP); IPR011332 (SUPERFAMILY)	P:GO:0006412; F:GO:0003735; C:GO:0005622; C:GO:0005840	P:translation; F:structural constituent of ribosome; C:intracellular anatomical structure; C:ribosome	1..323	0	2.08469	-4.24183	0.535226	0.697545	0	0	0	0
contig_10170	GAQ87704.1hypothetical protein KFL_003710100	1596	3	2.82212e-40	46.85	4	F:GO:0003824; F:GO:0050662; C:GO:0016020; C:GO:0016021	F:catalytic activity; F:obsolete coenzyme binding; C:membrane; C:integral component of membrane			no IPS match	no IPS match	no IPS match	1..1596	11.6878	10.4315	-1381.01	1.17e-05	9.73e-05	39	0	10.3693	0
contig_10171	XP_013904164.1putative GTP binding protein	2358	3	1.87822e-106	74.47	1	F:GO:0043167	F:ion binding	EC:3	Hydrolases	IPR006073 (PFAM); mobidb-lite (MOBIDB_LITE); mobidb-lite (MOBIDB_LITE); mobidb-lite (MOBIDB_LITE); mobidb-lite (MOBIDB_LITE); mobidb-lite (MOBIDB_LITE); mobidb-lite (MOBIDB_LITE); mobidb-lite (MOBIDB_LITE); PTHR11089:SF7 (PANTHER); PTHR11089:SF7 (PANTHER); PTHR11089 (PANTHER); PTHR11089 (PANTHER); cd01857 (CDD); IPR027417 (SUPERFAMILY)	F:GO:0005525	F:GTP binding	1..2358	13.8188	-1.49466	2.81797	0.0150659	0.0357652	5	59	0.899796	12.0179
contig_10172	XP_013905069.1Vacuolar protein sorting-associated protein 45	2192	3	0	73.1	1	P:GO:0006904	P:vesicle docking involved in exocytosis			IPR001619 (PFAM); G3DSA:1.25.40.60 (GENE3D); IPR001619 (PIRSF); IPR027482 (G3DSA:3.40.50.GENE3D); G3DSA:3.40.50.2060 (GENE3D); G3DSA:3.90.830.10 (GENE3D); IPR001619 (PANTHER); PTHR11679:SF3 (PANTHER); IPR036045 (SUPERFAMILY)	P:GO:0006904; P:GO:0016192	P:vesicle docking involved in exocytosis; P:vesicle-mediated transport	1..2192	10.0769	10.6715	-1630.97	6.2e-06	5.63e-05	60	0	11.6152	0
contig_10173	XP_001699380.1predicted protein	1465	3	1.61184e-28	66.2	1	C:GO:0005622	C:intracellular anatomical structure			IPR005645 (PFAM); IPR029058 (G3DSA:3.40.50.GENE3D); mobidb-lite (MOBIDB_LITE); mobidb-lite (MOBIDB_LITE); mobidb-lite (MOBIDB_LITE); PTHR22778:SF38 (PANTHER); PTHR22778 (PANTHER)	no GO terms	no GO terms	1..1465	50.7595	-2.42454	5.36857	0.00299	0.0101209	9	285	2.60689	93.4386
contig_10174	XP_001693260.1predicted protein	2076	3	0	79.48	5	P:GO:0006421; F:GO:0003676; F:GO:0004816; F:GO:0005524; C:GO:0005737	P:asparaginyl-tRNA aminoacylation; F:nucleic acid binding; F:asparagine-tRNA ligase activity; F:ATP binding; C:cytoplasm	EC:6.1.1.22	Asparagine--tRNA ligase	IPR002312 (PRINTS); G3DSA:2.40.50.140 (GENE3D); IPR004522 (TIGRFAM); IPR004364 (PFAM); IPR004365 (PFAM); PTHR22594 (PANTHER); PTHR22594 (PANTHER); PTHR22594:SF44 (PANTHER); PTHR22594:SF44 (PANTHER); IPR000738 (PROSITE_PROFILES); IPR006195 (PROSITE_PROFILES); IPR004522 (HAMAP); cd04318 (CDD); cd00776 (CDD); SSF55681 (SUPERFAMILY); IPR012340 (SUPERFAMILY)	P:GO:0006418; P:GO:0006421; F:GO:0000166; F:GO:0003676; F:GO:0004812; F:GO:0004816; F:GO:0005524; C:GO:0005737	P:tRNA aminoacylation for protein translation; P:asparaginyl-tRNA aminoacylation; F:nucleotide binding; F:nucleic acid binding; F:aminoacyl-tRNA ligase activity; F:asparagine-tRNA ligase activity; F:ATP binding; C:cytoplasm	1..2076	31.8573	10.4096	-1360.16	2.78e-15	1.14e-13	182	1	37.2016	0.231362
contig_10175	---NA---	351									no IPS match	no IPS match	no IPS match	1..351	14.1127	5.91037	-60.145	5.42e-08	9.31e-07	17	1	20.5523	1.3684
contig_10176	---NA---	4121									no IPS match	no IPS match	no IPS match	1..4121	43.5714	-5.91893	60.5028	1.06e-10	2.77e-09	2	202	0.205942	23.5433
contig_10177	XP_013893248.1Fatty acyl-CoA reductase 1	3299	3	8.56131e-130	70.78	2	P:GO:0008152; F:GO:0080019	P:metabolic process; F:fatty-acyl-CoA reductase (alcohol-forming) activity	EC:1.2.1	Acting on the aldehyde or oxo group of donors	G3DSA:3.40.50.720 (GENE3D); IPR013120 (PFAM); mobidb-lite (MOBIDB_LITE); mobidb-lite (MOBIDB_LITE); mobidb-lite (MOBIDB_LITE); IPR026055 (PANTHER); IPR036291 (SUPERFAMILY)	F:GO:0080019	F:fatty-acyl-CoA reductase (alcohol-forming) activity	1..3299	20.7627	9.19413	-585.745	0	0	185	1	23.7962	0.145592
contig_10178	---NA---	490									no IPS match	no IPS match	no IPS match	1..490	3.71446	7.14627	-141.658	0.00256	0.00896	7	0	6.06205	0
contig_10179	---NA---	850									no IPS match	no IPS match	no IPS match	1..850	3.50163	7.79384	-221.912	0.00096	0.00406	8	0	3.99382	0
contig_1018	40S ribosomal protein S27-1	287	3	1.59251e-47	97.44	4	P:GO:0006412; F:GO:0003735; F:GO:0046872; C:GO:0005840	P:translation; F:structural constituent of ribosome; F:metal ion binding; C:ribosome			IPR000592 (PFAM); G3DSA:2.20.25.640 (GENE3D); IPR000592 (PANTHER); PTHR11594:SF0 (PANTHER); IPR000592 (PRODOM); IPR011332 (SUPERFAMILY)	P:GO:0006412; F:GO:0003735; C:GO:0005622; C:GO:0005840	P:translation; F:structural constituent of ribosome; C:intracellular anatomical structure; C:ribosome	1..287	13.4852	8.19689	-293.433	0.00157	0.00603	0	0	0	0
contig_10180	---NA---	746									no IPS match	no IPS match	no IPS match	1..746	2.56701	7.14711	-141.741	0.00259	0.00905	4	0	2.2753	0
contig_10181	---NA---	279									no IPS match	no IPS match	no IPS match	1..279	19.0676	8.62127	-393.786	0.000256	0.00135	13	0	19.7723	0
contig_10182	XP_001690981.1phosphoribosylaminoimidazole carboxylase, eukaryotic-type	1980	3	8.54057e-124	76.09	3	P:GO:0006189; F:GO:0000166; F:GO:0043167	P:'de novo' IMP biosynthetic process; F:nucleotide binding; F:ion binding			IPR000031 (SMART); IPR035893 (G3DSA:3.40.50.GENE3D); IPR000031 (PFAM); G3DSA:3.30.470.20 (GENE3D); IPR000031 (TIGRFAM); PTHR45175 (PANTHER); IPR033747 (HAMAP); IPR035893 (SUPERFAMILY); IPR011054 (SUPERFAMILY)	P:GO:0006189	P:'de novo' IMP biosynthetic process	1..1980	18.452	11.4778	-2852.16	1.44e-06	1.62e-05	72	0	15.4307	0
contig_10183	XP_001696968.1protein phosphatase 2C catalytic subunit	2742	3	1.39487e-101	86.85	7	P:GO:0006470; P:GO:1902600; F:GO:0004722; F:GO:0015078; F:GO:0046872; C:GO:0016021; C:GO:0033179	P:protein dephosphorylation; P:proton transmembrane transport; F:protein serine/threonine phosphatase activity; F:proton transmembrane transporter activity; F:metal ion binding; C:integral component of membrane; C:proton-transporting V-type ATPase, V0 domain	EC:3.1.3.16; EC:7	Protein-serine/threonine phosphatase; Translocases	IPR001932 (SMART); IPR036457 (G3DSA:3.60.40.GENE3D); IPR001932 (PFAM); mobidb-lite (MOBIDB_LITE); mobidb-lite (MOBIDB_LITE); IPR015655 (PANTHER); PTHR13832:SF223 (PANTHER); IPR001932 (PROSITE_PROFILES); IPR001932 (CDD); IPR036457 (SUPERFAMILY)	P:GO:0006470; F:GO:0003824; F:GO:0004722	P:protein dephosphorylation; F:catalytic activity; F:protein serine/threonine phosphatase activity	1..2742	47.0098	-4.53137	23.1247	2.24e-10	5.7e-09	5	206	0.773785	36.0843
contig_10184	---NA---	2130									no IPS match	no IPS match	no IPS match	1..2130	24.1147	11.9179	-3869.46	5.44e-07	7.05e-06	147	0	29.2857	0
contig_10185	XP_002949929.1hypothetical protein VOLCADRAFT_104477	1791	3	6.70169e-50	57.48	2	C:GO:0016020; C:GO:0016021	C:membrane; C:integral component of membrane			IPR002035 (SMART); IPR002035 (PFAM); IPR036465 (G3DSA:3.40.50.GENE3D); mobidb-lite (MOBIDB_LITE); mobidb-lite (MOBIDB_LITE); PTHR10338 (PANTHER); PTHR10338:SF130 (PANTHER); PTHR10338 (PANTHER); PTHR10338:SF130 (PANTHER); IPR002035 (PROSITE_PROFILES); IPR036465 (SUPERFAMILY)	no GO terms	no GO terms	1..1791	13.112	10.7625	-1737.19	5.37e-06	4.97e-05	68	0	16.1113	0
contig_10186	XP_002949929.1hypothetical protein VOLCADRAFT_104477	5911	3	9.6719e-55	59.06	2	C:GO:0016020; C:GO:0016021	C:membrane; C:integral component of membrane			IPR002035 (SMART); IPR036465 (G3DSA:3.40.50.GENE3D); IPR002035 (PFAM); mobidb-lite (MOBIDB_LITE); mobidb-lite (MOBIDB_LITE); mobidb-lite (MOBIDB_LITE); mobidb-lite (MOBIDB_LITE); mobidb-lite (MOBIDB_LITE); mobidb-lite (MOBIDB_LITE); PTHR10338 (PANTHER); PTHR10338:SF130 (PANTHER); IPR002035 (PROSITE_PROFILES); IPR036465 (SUPERFAMILY)	no GO terms	no GO terms	1..5911	33.4993	-3.79891	13.9183	1.75e-10	4.48e-09	4	502	0.287155	40.7908
contig_10187	XP_001696033.1flagellar associated protein	264	1	0.000820486	54.24	1	C:GO:0031514	C:motile cilium			no IPS match	no IPS match	no IPS match	1..264	15.2353	8.23854	-302.029	0.000503	0.00238	11	0	17.681	0
contig_10188	---NA---	376									mobidb-lite (MOBIDB_LITE)	no GO terms	no GO terms	1..376	10.9292	8.26871	-308.412	0.000623	0.00283	6	0	6.77144	0
contig_10189	XP_002946384.1hypothetical protein VOLCADRAFT_115955	232	2	4.81155e-08	56.76	5	P:GO:0055085; F:GO:0005215; F:GO:0022857; C:GO:0016020; C:GO:0016021	P:transmembrane transport; F:transporter activity; F:transmembrane transporter activity; C:membrane; C:integral component of membrane			no IPS match	no IPS match	no IPS match	1..232	13.8448	7.93494	-244.712	0.00086	0.0037	10	0	18.2907	0
contig_1019	40S ribosomal protein S27-2	319	3	1.06949e-51	97.62	4	P:GO:0006412; F:GO:0003735; F:GO:0046872; C:GO:0005840	P:translation; F:structural constituent of ribosome; F:metal ion binding; C:ribosome			IPR000592 (PFAM); G3DSA:2.20.25.640 (GENE3D); PTHR11594:SF0 (PANTHER); IPR000592 (PANTHER); IPR000592 (PRODOM); IPR000592 (HAMAP); IPR011332 (SUPERFAMILY)	P:GO:0006412; F:GO:0003735; C:GO:0005622; C:GO:0005840	P:translation; F:structural constituent of ribosome; C:intracellular anatomical structure; C:ribosome	1..319	1100.84	14.6853	-26346.7	6.44e-10	1.56e-08	804	0	1069.51	0
contig_10190	---NA---	2887									mobidb-lite (MOBIDB_LITE)	no GO terms	no GO terms	1..2887	30.7305	12.7277	-6783.11	8.28e-08	1.35e-06	176	0	25.8692	0
contig_10191	---NA---	717									no IPS match	no IPS match	no IPS match	1..717	22.2455	10.281	-1244.16	1.64e-05	0.00013	27	0	15.9795	0
contig_10192	---NA---	1060									no IPS match	no IPS match	no IPS match	1..1060	9.03226	9.45815	-703.373	6.27e-05	0.000409	24	0	9.60778	0
contig_10193	GAX78798.1hypothetical protein CEUSTIGMA_g6235.t1	798	3	1.25975e-22	62.95						IPR018786 (PFAM); mobidb-lite (MOBIDB_LITE); mobidb-lite (MOBIDB_LITE)	no GO terms	no GO terms	1..798	7.67211	8.83281	-455.974	0.000214	0.00116	12	0	6.38111	0
contig_10194	XP_001700166.1EMB30/GNOM-like protein	3143	3	5.60745e-89	61.85	2	P:GO:0023052; F:GO:0098772	P:signaling; F:molecular function regulator activity			IPR000904 (SMART); IPR000904 (PFAM); IPR023394 (G3DSA:1.10.1000.GENE3D); mobidb-lite (MOBIDB_LITE); PTHR44190 (PANTHER); PTHR44190:SF1 (PANTHER); IPR000904 (PROSITE_PROFILES); IPR000904 (CDD); IPR035999 (SUPERFAMILY)	P:GO:0032012; F:GO:0005085	P:regulation of ARF protein signal transduction; F:guanyl-nucleotide exchange factor activity	1..3143	14.0179	11.6688	-3255.78	8.34e-07	1.02e-05	126	0	17.0116	0
contig_10195	NP_958391.1ribosomal protein S2 (chloroplast)	391	1	3.35184e-09	50	2	C:GO:0005737; C:GO:0043226	C:cytoplasm; C:organelle			G3DSA:2.40.50.140 (GENE3D)	no GO terms	no GO terms	1..391	0	2.08451	-4.24132	0.529731	0.696535	0	0	0	0
contig_10196	XP_001691590.1high mobility group protein	2346	2	1.39748e-06	49.97	2	F:GO:0003677; C:GO:0005634	F:DNA binding; C:nucleus			IPR009071 (SMART); IPR036910 (G3DSA:1.10.30.GENE3D); IPR036910 (G3DSA:1.10.30.GENE3D); IPR009071 (PFAM); mobidb-lite (MOBIDB_LITE); PTHR13711 (PANTHER); IPR009071 (PROSITE_PROFILES); IPR009071 (PROSITE_PROFILES); cd00084 (CDD); IPR036910 (SUPERFAMILY); IPR036910 (SUPERFAMILY)	no GO terms	no GO terms	1..2346	22.0091	11.8885	-3791.39	5.27e-07	6.85e-06	130	0	23.5144	0
contig_10197	XP_013903703.1hypothetical protein MNEG_3271	2649	3	2.41018e-79	64.76						IPR000195 (SMART); G3DSA:1.10.472.80 (GENE3D); IPR000195 (PFAM); G3DSA:1.10.8.270 (GENE3D); mobidb-lite (MOBIDB_LITE); mobidb-lite (MOBIDB_LITE); mobidb-lite (MOBIDB_LITE); mobidb-lite (MOBIDB_LITE); mobidb-lite (MOBIDB_LITE); mobidb-lite (MOBIDB_LITE); mobidb-lite (MOBIDB_LITE); mobidb-lite (MOBIDB_LITE); mobidb-lite (MOBIDB_LITE); PTHR22957 (PANTHER); PTHR22957:SF439 (PANTHER); IPR000195 (PROSI…	no GO terms	no GO terms	1..2649	12.6931	11.2985	-2518.69	1.86e-06	2.02e-05	67	0	10.7327	0
contig_10198	XP_001700290.1predicted protein	412	3	1.46643e-30	55.5	2	C:GO:0005737; C:GO:0043226	C:cytoplasm; C:organelle			G3DSA:3.40.50.300 (GENE3D); PTHR11089:SF4 (PANTHER); PTHR11089 (PANTHER); IPR027417 (SUPERFAMILY)	no GO terms	no GO terms	1..412	0.420104	3.97248	-15.6977	0.130475	0.221852	0	0	0	0
contig_10199	---NA---	338									no IPS match	no IPS match	no IPS match	1..338	11.6707	8.2895	-312.888	0.000598	0.00274	4	0	5.02182	0
contig_102	---NA---	362									no IPS match	no IPS match	no IPS match	1..362	16.5315	8.78047	-439.728	0.000206	0.00113	15	0	17.5833	0
contig_1020	40S ribosomal protein S27-2	310	3	2.05937e-47	95.12	4	P:GO:0006412; F:GO:0003735; F:GO:0046872; C:GO:0005840	P:translation; F:structural constituent of ribosome; F:metal ion binding; C:ribosome			G3DSA:2.20.25.640 (GENE3D); IPR000592 (PFAM); IPR000592 (PANTHER); PTHR11594:SF0 (PANTHER); IPR000592 (PRODOM); IPR011332 (SUPERFAMILY)	P:GO:0006412; F:GO:0003735; C:GO:0005622; C:GO:0005840	P:translation; F:structural constituent of ribosome; C:intracellular anatomical structure; C:ribosome	1..310	4.48599	1.88496	-3.69342	0.0346324	0.0702003	4	3	5.4754	4.64813
contig_10200	XP_013898768.1subunit of VPS-C complex	2532	3	3.00409e-60	65.4	1	P:GO:0016192	P:vesicle-mediated transport			IPR019452 (PFAM); mobidb-lite (MOBIDB_LITE); mobidb-lite (MOBIDB_LITE); mobidb-lite (MOBIDB_LITE); mobidb-lite (MOBIDB_LITE); mobidb-lite (MOBIDB_LITE); IPR032914 (PANTHER)	P:GO:0016192	P:vesicle-mediated transport	1..2532	10.6285	9.12126	-556.893	2.66e-12	8.1e-11	83	0	13.9102	0
contig_10201	XP_002949312.1Qb-SNARE, VTI1-family	1663	3	1.11468e-82	80.47	6	P:GO:0006886; P:GO:0016192; P:GO:0061025; F:GO:0005484; C:GO:0005794; C:GO:0016021	P:intracellular protein transport; P:vesicle-mediated transport; P:membrane fusion; F:SNAP receptor activity; C:Golgi apparatus; C:integral component of membrane			IPR000727 (SMART); IPR027027 (PIRSF); IPR038407 (G3DSA:1.20.58.GENE3D); IPR007705 (PFAM); G3DSA:1.20.5.110 (GENE3D); PF12352 (PFAM); PTHR21230 (PANTHER); PTHR21230:SF52 (PANTHER); cd15862 (CDD); SSF58038 (SUPERFAMILY); IPR010989 (SUPERFAMILY)	P:GO:0006886; P:GO:0016192; F:GO:0005484; C:GO:0005794; C:GO:0016020	P:intracellular protein transport; P:vesicle-mediated transport; F:SNAP receptor activity; C:Golgi apparatus; C:membrane	1..1663	54.7349	12.7461	-6869.89	7.82e-08	1.29e-06	199	0	50.7784	0
contig_10202	XP_002949312.1Qb-SNARE, VTI1-family	1285	3	6.56542e-85	80.52	6	P:GO:0006886; P:GO:0016192; P:GO:0061025; F:GO:0005484; C:GO:0005794; C:GO:0016021	P:intracellular protein transport; P:vesicle-mediated transport; P:membrane fusion; F:SNAP receptor activity; C:Golgi apparatus; C:integral component of membrane			IPR000727 (SMART); G3DSA:1.20.5.110 (GENE3D); IPR027027 (PIRSF); IPR007705 (PFAM); PF12352 (PFAM); IPR038407 (G3DSA:1.20.58.GENE3D); PTHR21230:SF52 (PANTHER); PTHR21230 (PANTHER); cd15862 (CDD); SSF58038 (SUPERFAMILY); IPR010989 (SUPERFAMILY)	P:GO:0006886; P:GO:0016192; F:GO:0005484; C:GO:0005794; C:GO:0016020	P:intracellular protein transport; P:vesicle-mediated transport; F:SNAP receptor activity; C:Golgi apparatus; C:membrane	1..1285	42.8834	-5.13825	35.2181	9.02e-07	1.09e-05	0	111	0	41.4896
contig_10203	GAX83075.1hypothetical protein CEUSTIGMA_g10501.t1	597	3	7.22356e-42	63.66	5	P:GO:0006351; F:GO:0003677; F:GO:0003697; F:GO:0003899; C:GO:0005666	P:DNA-templated transcription; F:DNA binding; F:single-stranded DNA binding; F:DNA-directed 5'-3' RNA polymerase activity; C:RNA polymerase III complex			IPR036388 (G3DSA:1.10.10.GENE3D); PTHR12949 (PANTHER)	no GO terms	no GO terms	1..597	5.49958	7.93948	-245.483	0.000866	0.00372	7	0	4.97555	0
contig_10204	GAX80215.1hypothetical protein CEUSTIGMA_g7653.t1	1847	3	5.66311e-31	55.78	3	P:GO:0006351; P:GO:0036211; C:GO:0005654	P:DNA-templated transcription; P:protein modification process; C:nucleoplasm			IPR007149 (PFAM); mobidb-lite (MOBIDB_LITE); mobidb-lite (MOBIDB_LITE); mobidb-lite (MOBIDB_LITE); IPR007149 (PANTHER)	P:GO:0006368; P:GO:0016570; C:GO:0016593	P:transcription elongation by RNA polymerase II promoter; P:histone modification; C:Cdc73/Paf1 complex	1..1847	22.8505	11.6048	-3114.59	9.76e-07	1.16e-05	105	0	24.1235	0
contig_10205	XP_001698906.1argonaute-like protein	976	3	5.98143e-91	65.59	1	F:GO:0003676	F:nucleic acid binding			IPR003165 (SMART); IPR003165 (PFAM); G3DSA:3.40.50.2300 (GENE3D); IPR036397 (G3DSA:3.30.420.GENE3D); PTHR22891:SF0 (PANTHER); PTHR22891 (PANTHER); IPR003165 (PROSITE_PROFILES); IPR012337 (SUPERFAMILY)	F:GO:0003676	F:nucleic acid binding	1..976	9.10496	9.39209	-671.892	7.86e-05	0.000495	21	0	9.13035	0
contig_10206	---NA---	884									no IPS match	no IPS match	no IPS match	1..884	50.1976	11.6933	-3311.68	8.21e-07	1e-05	118	0	56.6432	0
contig_10207	---NA---	506									PS51257 (PROSITE_PROFILES)	no GO terms	no GO terms	1..506	3.52838	7.07015	-134.378	0.00316	0.0105572	3	0	2.51587	0
contig_10208	XP_001703247.1sulfite reductase	1430	3	4.66329e-82	64.56	1	F:GO:0016491	F:oxidoreductase activity	EC:1	Oxidoreductases	IPR001094 (PRINTS); G3DSA:2.40.30.10 (GENE3D); IPR029039 (G3DSA:3.40.50.GENE3D); IPR008254 (PFAM); IPR023173 (G3DSA:1.20.990.GENE3D); IPR003097 (PFAM); mobidb-lite (MOBIDB_LITE); mobidb-lite (MOBIDB_LITE); PTHR19384 (PANTHER); IPR008254 (PROSITE_PROFILES); IPR017927 (PROSITE_PROFILES); IPR017938 (SUPERFAMILY); IPR029039 (SUPERFAMILY); IPR017938 (SUPERFAMILY)	P:GO:0055114; F:GO:0010181; F:GO:0016491	P:obsolete oxidation-reduction process; F:FMN binding; F:oxidoreductase activity	1..1430	7.35264	9.60593	-779.245	5.15e-05	0.000346	23	0	6.82511	0
contig_10209	XP_001697229.1dynamin-related GTPase	2097	3	8.32324e-173	73.91	6	P:GO:0000266; F:GO:0003924; F:GO:0005525; F:GO:0008017; C:GO:0005737; C:GO:0016020	P:mitochondrial fission; F:GTPase activity; F:GTP binding; F:microtubule binding; C:cytoplasm; C:membrane	EC:3.6.1.15	Nucleoside-triphosphate phosphatase	IPR022812 (PRINTS); IPR001401 (SMART); G3DSA:1.20.120.1240 (GENE3D); IPR000375 (PFAM); IPR022812 (PFAM); G3DSA:3.40.50.300 (GENE3D); mobidb-lite (MOBIDB_LITE); mobidb-lite (MOBIDB_LITE); mobidb-lite (MOBIDB_LITE); mobidb-lite (MOBIDB_LITE); PTHR11566:SF84 (PANTHER); IPR022812 (PANTHER); IPR030381 (PROSITE_PROFILES); IPR001401 (CDD); IPR027417 (SUPERFAMILY)	F:GO:0003924; F:GO:0005525	F:GTPase activity; F:GTP binding	1..2097	11.0024	1.90332	-3.74073	0.000237	0.00127	78	48	15.7839	10.9942
contig_1021	---NA---	531									mobidb-lite (MOBIDB_LITE)	no GO terms	no GO terms	1..531	30.1318	10.216	-1189.39	1.63e-05	0.000129	33	0	26.3716	0
contig_10210	GAX78502.1hypothetical protein CEUSTIGMA_g5941.t1	435	3	6.35414e-26	67.09	5	P:GO:0006399; F:GO:0008233; F:GO:0016746; F:GO:0043167; C:GO:0005739	P:tRNA metabolic process; F:peptidase activity; F:acyltransferase activity; F:ion binding; C:mitochondrion	EC:3.4.24; EC:2.3.1.234	Acting on peptide bonds (peptidases); N(6)-L-threonylcarbamoyladenine synthase	mobidb-lite (MOBIDB_LITE)	no GO terms	no GO terms	1..435	6.15594	7.64118	-199.63	0.00136	0.00538	5	0	4.87751	0
contig_10211	XP_011396087.1PHD finger protein 11-like protein	1626	3	8.87664e-09	53.76	1	F:GO:0003677	F:DNA binding			IPR010919 (G3DSA:3.10.390.GENE3D); IPR000770 (PFAM); mobidb-lite (MOBIDB_LITE); mobidb-lite (MOBIDB_LITE); IPR010919 (SUPERFAMILY)	F:GO:0003677	F:DNA binding	1..1626	5.46777	5.841	-57.3212	4.55e-12	1.35e-10	19	1	4.95851	0.295392
contig_10212	XP_013899991.1hypothetical protein MNEG_6992	5973	3	2.57761e-74	49.15	2	P:GO:0006805; P:GO:0009410	P:xenobiotic metabolic process; P:response to xenobiotic stimulus			mobidb-lite (MOBIDB_LITE); mobidb-lite (MOBIDB_LITE); mobidb-lite (MOBIDB_LITE); mobidb-lite (MOBIDB_LITE); mobidb-lite (MOBIDB_LITE); mobidb-lite (MOBIDB_LITE); mobidb-lite (MOBIDB_LITE); mobidb-lite (MOBIDB_LITE); mobidb-lite (MOBIDB_LITE); mobidb-lite (MOBIDB_LITE); mobidb-lite (MOBIDB_LITE); mobidb-lite (MOBIDB_LITE); mobidb-lite (MOBIDB_LITE); mobidb-lite (MOBIDB_LITE); mobidb-lite (MOBIDB_L…	no GO terms	no GO terms	1..5973	3.51944	-1.51435	2.8567	0.0616689	0.115303	1	88	0.0710437	7.07635
contig_10213	---NA---	1592									no IPS match	no IPS match	no IPS match	1..1592	7.13828	9.78338	-881.233	4.22e-05	0.000291	24	0	6.39714	0
contig_10214	XP_013896048.1ribonucleoside-diphosphate reductase subunit M2	1867	3	0	89.65	3	P:GO:0009263; F:GO:0004748; C:GO:0016021	P:deoxyribonucleotide biosynthetic process; F:ribonucleoside-diphosphate reductase activity, thioredoxin disulfide as acceptor; C:integral component of membrane	EC:1.17.4.1	Ribonucleoside-diphosphate reductase	IPR012348 (G3DSA:1.10.620.GENE3D); IPR000358 (PFAM); PTHR23409:SF31 (PANTHER); IPR000358 (PANTHER); IPR033909 (CDD); IPR009078 (SUPERFAMILY)	P:GO:0009263; P:GO:0055114; F:GO:0016491	P:deoxyribonucleotide biosynthetic process; P:obsolete oxidation-reduction process; F:oxidoreductase activity	1..1867	760.103	-4.99283	31.8413	2.86e-09	6.31e-08	27	3783	6.13673	973.22
contig_10215	NP_001327520.1auxin transport protein (BIG)	5000	3	1.79898e-30	47.27	2	F:GO:0008270; F:GO:0046872	F:zinc ion binding; F:metal ion binding			IPR025704 (PFAM); mobidb-lite (MOBIDB_LITE); mobidb-lite (MOBIDB_LITE); mobidb-lite (MOBIDB_LITE); mobidb-lite (MOBIDB_LITE); mobidb-lite (MOBIDB_LITE); mobidb-lite (MOBIDB_LITE); mobidb-lite (MOBIDB_LITE); mobidb-lite (MOBIDB_LITE); mobidb-lite (MOBIDB_LITE); mobidb-lite (MOBIDB_LITE); mobidb-lite (MOBIDB_LITE); mobidb-lite (MOBIDB_LITE); mobidb-lite (MOBIDB_LITE); mobidb-lite (MOBIDB_LITE); mob…	no GO terms	no GO terms	1..5000	5.81691	-1.61731	3.06802	0.00809	0.0220445	7	44	0.594081	4.2267
contig_10216	XP_011397350.1Oxysterol-binding protein 9	937	3	2.95672e-40	58.04	1	F:GO:0008289	F:lipid binding			mobidb-lite (MOBIDB_LITE); mobidb-lite (MOBIDB_LITE); IPR037239 (SUPERFAMILY)	no GO terms	no GO terms	1..937	9.61409	7.51991	-183.535	9.49e-09	1.92e-07	20	0	9.0575	0
contig_10217	---NA---	751									mobidb-lite (MOBIDB_LITE); mobidb-lite (MOBIDB_LITE); mobidb-lite (MOBIDB_LITE)	no GO terms	no GO terms	1..751	19.1906	10.107	-1102.82	2.11e-05	0.000161	26	0	14.691	0
contig_10218	---NA---	631									mobidb-lite (MOBIDB_LITE); mobidb-lite (MOBIDB_LITE); mobidb-lite (MOBIDB_LITE); mobidb-lite (MOBIDB_LITE); mobidb-lite (MOBIDB_LITE); mobidb-lite (MOBIDB_LITE)	no GO terms	no GO terms	1..631	7.61404	8.48907	-359.306	0.000313	0.0016	14	0	9.41492	0
contig_10219	---NA---	694									PS51257 (PROSITE_PROFILES)	no GO terms	no GO terms	1..694	27.4161	8.60174	-388.491	5.49e-11	1.49e-09	46	0	28.1265	0
contig_1022	---NA---	644									no IPS match	no IPS match	no IPS match	1..644	363.514	11.4666	-2829.98	0	0	602	2	396.669	1.49164
contig_10220	XP_005843851.1hypothetical protein CHLNCDRAFT_32827	513	3	1.91536e-57	80.67	3	P:GO:0008654; F:GO:0003841; C:GO:0016021	P:phospholipid biosynthetic process; F:1-acylglycerol-3-phosphate O-acyltransferase activity; C:integral component of membrane	EC:2.3.1.51	1-acylglycerol-3-phosphate O-acyltransferase	IPR002123 (SMART); IPR002123 (PFAM); PTHR10434 (PANTHER); PTHR10434:SF11 (PANTHER); cd07989 (CDD); SSF69593 (SUPERFAMILY)	P:GO:0008152; F:GO:0016746	P:metabolic process; F:acyltransferase activity	1..513	6.15489	7.86669	-233.405	0.000856	0.00368	7	0	5.79027	0
contig_10221	XP_013902666.1Mitogen-activated protein kinase kinase kinase	503	3	3.26652e-39	64.8	5	P:GO:0006468; P:GO:0016310; F:GO:0004672; F:GO:0005524; F:GO:0016301	P:protein phosphorylation; P:phosphorylation; F:protein kinase activity; F:ATP binding; F:kinase activity			IPR029016 (G3DSA:3.30.450.GENE3D); PTHR43102 (PANTHER); SSF55781 (SUPERFAMILY)	no GO terms	no GO terms	1..503	2.96964	6.89171	-118.744	0.00401	0.0127868	6	0	5.06175	0
contig_10222	XP_001690590.1mixed lineage protein kinase	388	3	2.2017e-12	47.34	7	P:GO:0006468; P:GO:0016310; P:GO:0035556; F:GO:0004672; F:GO:0005524; F:GO:0016301; C:GO:0005622	P:protein phosphorylation; P:phosphorylation; P:intracellular signal transduction; F:protein kinase activity; F:ATP binding; F:kinase activity; C:intracellular anatomical structure			no IPS match	no IPS match	no IPS match	1..388	2.08798	5.94316	-61.5274	0.0133494	0.0325415	1	0	1.09367	0
contig_10223	---NA---	3008									mobidb-lite (MOBIDB_LITE); mobidb-lite (MOBIDB_LITE); mobidb-lite (MOBIDB_LITE); mobidb-lite (MOBIDB_LITE); mobidb-lite (MOBIDB_LITE); mobidb-lite (MOBIDB_LITE); mobidb-lite (MOBIDB_LITE); mobidb-lite (MOBIDB_LITE); mobidb-lite (MOBIDB_LITE); mobidb-lite (MOBIDB_LITE); mobidb-lite (MOBIDB_LITE); mobidb-lite (MOBIDB_LITE)	no GO terms	no GO terms	1..3008	2.34226	-0.593803	1.50922	0.403284	0.597951	3	10	0.423215	1.59677
contig_10224	---NA---	3398									no IPS match	no IPS match	no IPS match	1..3398	12.5869	11.6193	-3146.02	9.25e-07	1.11e-05	112	0	13.9866	0
contig_10225	---NA---	201									no IPS match	no IPS match	no IPS match	1..201	0.703721	3.9722	-15.6947	0.130511	0.221852	1	0	2.11116	0
contig_10226	XP_013905166.1Lipase	2317	3	7.08569e-128	70.85	2	P:GO:0006629; C:GO:0016020	P:lipid metabolic process; C:membrane			IPR002921 (PFAM); IPR029058 (G3DSA:3.40.50.GENE3D); PTHR21493:SF159 (PANTHER); PTHR21493 (PANTHER); cd00519 (CDD); IPR029058 (SUPERFAMILY)	P:GO:0006629	P:lipid metabolic process	1..2317	26.932	10.3234	-1281.29	4.66e-15	1.87e-13	167	1	30.585	0.207297
contig_10227	XP_013905166.1Lipase	2616	3	1.29984e-126	71.21	2	P:GO:0006629; C:GO:0016020	P:lipid metabolic process; C:membrane			IPR002921 (PFAM); IPR029058 (G3DSA:3.40.50.GENE3D); PTHR21493 (PANTHER); PTHR21493:SF159 (PANTHER); cd00519 (CDD); IPR029058 (SUPERFAMILY)	P:GO:0006629	P:lipid metabolic process	1..2616	28.7963	-6.36795	82.593	1.47e-06	1.66e-05	0	146	0	26.8061
contig_10228	XP_013899853.1hypothetical protein MNEG_7129	3958	3	2.5711e-31	48.88	3	F:GO:0005509; C:GO:0016020; C:GO:0016021	F:calcium ion binding; C:membrane; C:integral component of membrane			mobidb-lite (MOBIDB_LITE); mobidb-lite (MOBIDB_LITE); mobidb-lite (MOBIDB_LITE); mobidb-lite (MOBIDB_LITE); PTHR11319 (PANTHER); IPR011050 (SUPERFAMILY)	no GO terms	no GO terms	1..3958	13.6331	12.0758	-4317.09	4.45e-07	5.92e-06	76	0	8.14809	0
contig_10229	XP_001703083.1predicted protein	1786	3	1.94993e-16	53.18	1	F:GO:0005515	F:protein binding			IPR002110 (PRINTS); IPR002110 (SMART); IPR036770 (G3DSA:1.25.40.GENE3D); PF13637 (PFAM); IPR036770 (G3DSA:1.25.40.GENE3D); mobidb-lite (MOBIDB_LITE); mobidb-lite (MOBIDB_LITE); mobidb-lite (MOBIDB_LITE); mobidb-lite (MOBIDB_LITE); mobidb-lite (MOBIDB_LITE); mobidb-lite (MOBIDB_LITE); mobidb-lite (MOBIDB_LITE); mobidb-lite (MOBIDB_LITE); PTHR24133 (PANTHER); IPR002110 (PROSITE_PROFILES); IPR002110…	F:GO:0005515	F:protein binding	1..1786	5.82824	9.54954	-749.373	6.12e-05	0.000401	41	0	9.74137	0
contig_1023	---NA---	581									no IPS match	no IPS match	no IPS match	1..581	112.766	12.2382	-4831.2	2.43e-07	3.48e-06	167	0	121.971	0
contig_10230	XP_001694002.1predicted protein	4199	3	1.29169e-41	75.47	5	P:GO:0006412; F:GO:0003735; F:GO:0019843; C:GO:0005829; C:GO:0005840	P:translation; F:structural constituent of ribosome; F:rRNA binding; C:cytosol; C:ribosome			no IPS match	no IPS match	no IPS match	1..4199	4.73385	2.7335	-6.65069	0.000216	0.00117	64	47	6.46773	5.37615
contig_10231	XP_001699478.1pyridine nucleotide binding protein	1194	3	3.05372e-111	70.18	1	C:GO:0005622	C:intracellular anatomical structure			IPR016040 (PFAM); G3DSA:3.40.50.720 (GENE3D); PTHR15020:SF11 (PANTHER); PTHR15020 (PANTHER); cd05243 (CDD); IPR036291 (SUPERFAMILY)	no GO terms	no GO terms	1..1194	11.1239	-5.77013	54.5735	0.017304	0.040697	0	24	0	9.65442
contig_10232	XP_002948334.1molecular chaperone	222	3	1.54228e-10	72.48	2	P:GO:0007032; P:GO:2000641	P:endosome organization; P:regulation of early endosome to late endosome transport			no IPS match	no IPS match	no IPS match	1..222	0.585811	0.243234	-1.18364	0.927401	0.983473	0	0	0	0
contig_10233	---NA---	599									no IPS match	no IPS match	no IPS match	1..599	14.955	9.3998	-675.496	7.58e-05	0.00048	15	0	10.6263	0
contig_10234	GAQ81232.12-oxoglutarate (2OG) and Fe(II)-dependent oxygenase superfamily protein	2263	3	2.93902e-51	55.04	3	P:GO:0008150; P:GO:0055114; F:GO:0051213	P:biological_process; P:obsolete oxidation-reduction process; F:dioxygenase activity			IPR027443 (G3DSA:2.60.120.GENE3D); mobidb-lite (MOBIDB_LITE); PTHR10209:SF216 (PANTHER); PTHR10209 (PANTHER); SSF51197 (SUPERFAMILY)	no GO terms	no GO terms	1..2263	45.7818	12.9414	-7865.86	5.1e-08	8.81e-07	218	0	40.878	0
contig_10235	---NA---	1919									no IPS match	no IPS match	no IPS match	1..1919	16.4425	11.2546	-2443.34	2.17e-06	2.3e-05	58	0	12.8254	0
contig_10236	XP_013904252.1hypothetical protein MNEG_2722	452	3	3.14018e-33	80.62						no IPS match	no IPS match	no IPS match	1..452	3.55851	6.89273	-118.828	0.00377	0.0121392	2	0	1.87763	0
contig_10237	---NA---	637									mobidb-lite (MOBIDB_LITE); mobidb-lite (MOBIDB_LITE)	no GO terms	no GO terms	1..637	2.09594	-0.62777	1.54517	0.649073	0.814688	1	3	0.66616	2.26204
contig_10238	XP_005651157.1ATP-dependent metallopeptidase Hfl	2967	3	1.19935e-122	66.79	4	F:GO:0004222; F:GO:0005524; F:GO:0008270; C:GO:0016021	F:metalloendopeptidase activity; F:ATP binding; F:zinc ion binding; C:integral component of membrane	EC:3.4.24	Acting on peptide bonds (peptidases)	IPR003593 (SMART); IPR011546 (PFAM); G3DSA:3.40.50.300 (GENE3D); G3DSA:3.40.1690.20 (GENE3D); G3DSA:1.10.8.60 (GENE3D); IPR003959 (PFAM); mobidb-lite (MOBIDB_LITE); mobidb-lite (MOBIDB_LITE); mobidb-lite (MOBIDB_LITE); PTHR43655 (PANTHER); cd00009 (CDD); IPR027417 (SUPERFAMILY)	F:GO:0004222; F:GO:0005524; F:GO:0008270; C:GO:0016021	F:metalloendopeptidase activity; F:ATP binding; F:zinc ion binding; C:integral component of membrane	1..2967	8.59699	2.40085	-5.28115	1.43e-06	1.61e-05	81	33	11.5847	5.34214
contig_10239	XP_013901825.1hypothetical protein MNEG_5157	313	3	2.35715e-14	59.69						no IPS match	no IPS match	no IPS match	1..313	4.05838	6.61327	-97.9021	0.00795	0.0217154	1	0	1.35573	0
contig_1024	---NA---	486									no IPS match	no IPS match	no IPS match	1..486	366.441	11.839	-3663.55	0	0	505	0	440.933	0
contig_10240	XP_013904366.1hypothetical protein MNEG_2609	2643	3	1.24065e-64	56.86						PTHR34826:SF2 (PANTHER); PTHR34826 (PANTHER)	no GO terms	no GO terms	1..2643	26.8728	-3.04004	8.22512	0.000439	0.00213	4	258	0.642215	46.8858
contig_10241	XP_001703327.1RNA methylase-like protein CR004	370	3	7.99709e-14	65	2	P:GO:0034641; F:GO:0008168	P:cellular nitrogen compound metabolic process; F:methyltransferase activity	EC:2.1.1	Transferring one-carbon groups	PTHR43453 (PANTHER); PTHR43453:SF1 (PANTHER)	no GO terms	no GO terms	1..370	5.56917	7.28254	-155.691	0.00248	0.00875	3	0	3.44063	0
contig_10242	---NA---	414									no IPS match	no IPS match	no IPS match	1..414	12.0398	8.55388	-375.816	0.000313	0.0016	20	0	20.4997	0
contig_10243	---NA---	1131									no IPS match	no IPS match	no IPS match	1..1131	23.2066	10.9359	-1959.02	3.75e-06	3.66e-05	58	0	21.7612	0
contig_10244	XP_001689881.1predicted protein	496	3	5.98419e-19	71.43						no IPS match	no IPS match	no IPS match	1..496	5.86549	7.79325	-221.821	0.00105	0.00436	9	0	7.69979	0
contig_10245	XP_001689881.1predicted protein	2618	3	4.51761e-44	67.84						PTHR36395 (PANTHER)	no GO terms	no GO terms	1..2618	13.041	-5.24919	38.0333	7.25e-05	0.000462	0	67	0	12.292
contig_10246	XP_013897840.1hypothetical protein MNEG_9142	728	1	7.00791e-05	52.08	2	C:GO:0016020; C:GO:0016021	C:membrane; C:integral component of membrane			mobidb-lite (MOBIDB_LITE); mobidb-lite (MOBIDB_LITE); mobidb-lite (MOBIDB_LITE); mobidb-lite (MOBIDB_LITE)	no GO terms	no GO terms	1..728	9.34311	8.98906	-508.134	0.000145	0.000838	19	0	11.0749	0
contig_10247	XP_013897840.1hypothetical protein MNEG_9142	5012	3	1.92256e-28	61.39	2	C:GO:0016020; C:GO:0016021	C:membrane; C:integral component of membrane			IPR019176 (PFAM); mobidb-lite (MOBIDB_LITE); mobidb-lite (MOBIDB_LITE); mobidb-lite (MOBIDB_LITE); mobidb-lite (MOBIDB_LITE); mobidb-lite (MOBIDB_LITE); IPR019176 (PANTHER)	no GO terms	no GO terms	1..5012	23.7583	-4.77549	27.3883	2.85e-10	7.18e-09	1	187	0.0846656	17.9205
contig_10248	GAQ81232.12-oxoglutarate (2OG) and Fe(II)-dependent oxygenase superfamily protein	2306	3	5.09181e-51	57.57						IPR027443 (G3DSA:2.60.120.GENE3D); mobidb-lite (MOBIDB_LITE); PTHR10209:SF216 (PANTHER); PTHR10209 (PANTHER); SSF51197 (SUPERFAMILY)	no GO terms	no GO terms	1..2306	25.1947	-5.19935	36.7419	6.61e-07	8.34e-06	0	111	0	23.1197
contig_10249	---NA---	211									no IPS match	no IPS match	no IPS match	1..211	8.71988	7.14645	-141.676	0.00248	0.00874	6	0	12.0666	0
contig_1025	---NA---	3590									mobidb-lite (MOBIDB_LITE)	no GO terms	no GO terms	1..3590	96.2159	11.5045	-2905.28	0	0	944	1	111.582	0.13379
contig_10250	XP_001697626.1predicted protein	1497	3	1.46026e-35	50.83	2	C:GO:0016020; C:GO:0016021	C:membrane; C:integral component of membrane			IPR004911 (PFAM); IPR004911 (PANTHER); PTHR13234:SF8 (PANTHER)	no GO terms	no GO terms	1..1497	73.717	-6.93267	122.163	1.61e-07	2.43e-06	0	192	0	61.6025
contig_10251	---NA---	5306									mobidb-lite (MOBIDB_LITE); mobidb-lite (MOBIDB_LITE); mobidb-lite (MOBIDB_LITE); mobidb-lite (MOBIDB_LITE); mobidb-lite (MOBIDB_LITE); mobidb-lite (MOBIDB_LITE)	no GO terms	no GO terms	1..5306	18.8117	-3.29542	9.81794	2.27e-08	4.26e-07	7	192	0.55982	17.3801
contig_10252	---NA---	2674									no IPS match	no IPS match	no IPS match	1..2674	12.4637	11.3237	-2563.12	1.9e-06	2.05e-05	79	0	12.5367	0
contig_10253	NP_567011.1D-aminoacid aminotransferase-like PLP-dependent enzymes superfamily protein	1350	3	1.44216e-88	54.96	1	F:GO:0003824	F:catalytic activity			IPR001544 (PFAM); G3DSA:3.20.10.10 (GENE3D); PTHR11825 (PANTHER); PTHR11825:SF24 (PANTHER); IPR036038 (SUPERFAMILY)	P:GO:0008152; F:GO:0003824	P:metabolic process; F:catalytic activity	1..1350	15.5159	-6.32583	80.2166	0.0108936	0.0278255	0	12	0	4.2694
contig_10254	XP_005848554.1hypothetical protein CHLNCDRAFT_35207	2165	3	0	74.07	1	F:GO:0003924	F:GTPase activity	EC:3.6.1.15	Nucleoside-triphosphate phosphatase	IPR000795 (PRINTS); IPR000795 (PFAM); IPR004160 (PFAM); G3DSA:3.40.50.300 (GENE3D); G3DSA:2.40.30.10 (GENE3D); G3DSA:2.40.30.10 (GENE3D); PTHR23115 (PANTHER); PTHR23115:SF188 (PANTHER); IPR000795 (PROSITE_PROFILES); cd04093 (CDD); cd16267 (CDD); IPR009001 (SUPERFAMILY); IPR009000 (SUPERFAMILY); IPR027417 (SUPERFAMILY)	F:GO:0003924; F:GO:0005525	F:GTPase activity; F:GTP binding	1..2165	35.514	12.5109	-5836.59	1.32e-07	2.04e-06	174	0	34.1043	0
contig_10255	---NA---	472									no IPS match	no IPS match	no IPS match	1..472	63.9772	8.49993	-362.021	3.33e-16	1.5e-14	75	1	67.4275	1.0176
contig_10256	XP_005644044.1ABC1-domain-containing protein	998	3	2.71105e-173	77.17	3	P:GO:0036211; F:GO:0016301; F:GO:0043167	P:protein modification process; F:kinase activity; F:ion binding	EC:2.7.1	Transferring phosphorus-containing groups	PTHR10566 (PANTHER); PTHR10566:SF86 (PANTHER); cd05121 (CDD); IPR011009 (SUPERFAMILY)	no GO terms	no GO terms	1..998	6.41176	8.83115	-455.45	0.000226	0.00122	30	0	12.7558	0
contig_10257	---NA---	283									no IPS match	no IPS match	no IPS match	1..283	3.32071	6.18929	-72.9728	0.00959	0.0250499	2	0	2.9989	0
contig_10258	XP_013906879.1hypothetical protein MNEG_0076, partial	442	2	1.88498e-11	68.18	1	C:GO:0005575	C:cellular_component			IPR032675 (G3DSA:3.80.10.GENE3D); mobidb-lite (MOBIDB_LITE); SSF52047 (SUPERFAMILY)	no GO terms	no GO terms	1..442	10.1315	4.34924	-20.3822	3.36e-09	7.33e-08	13	1	12.4807	1.08667
contig_10259	---NA---	2046									mobidb-lite (MOBIDB_LITE)	no GO terms	no GO terms	1..2046	7.15513	10.1228	-1114.94	2.05e-05	0.000157	32	0	6.63685	0
contig_1026	---NA---	1212									no IPS match	no IPS match	no IPS match	1..1212	19.9301	10.8435	-1837.42	4.78e-06	4.51e-05	52	0	18.2062	0
contig_10260	---NA---	4932									mobidb-lite (MOBIDB_LITE); mobidb-lite (MOBIDB_LITE); mobidb-lite (MOBIDB_LITE); mobidb-lite (MOBIDB_LITE); mobidb-lite (MOBIDB_LITE); mobidb-lite (MOBIDB_LITE); mobidb-lite (MOBIDB_LITE); mobidb-lite (MOBIDB_LITE); mobidb-lite (MOBIDB_LITE)	no GO terms	no GO terms	1..4932	11.9035	-3.77579	13.697	1.47e-06	1.65e-05	1	130	0.0860389	12.6602
contig_10261	XP_001703418.1pre-mRNA splicing factor PRP38 family protein	2117	3	7.24512e-60	79.14	1	P:GO:0006950	P:response to stress			IPR005037 (PFAM); PTHR23142:SF2 (PANTHER); IPR005037 (PANTHER)	no GO terms	no GO terms	1..2117	12.3838	10.932	-1953.68	3.89e-06	3.78e-05	77	0	15.4343	0
contig_10262	XP_001703418.1pre-mRNA splicing factor PRP38 family protein	780	3	4.84469e-65	78.73	3	P:GO:0006950; C:GO:0005634; C:GO:0032991	P:response to stress; C:nucleus; C:protein-containing complex			IPR005037 (PFAM); IPR005037 (PANTHER); PTHR23142:SF2 (PANTHER)	no GO terms	no GO terms	1..780	37.9467	-6.92239	121.296	0.00422	0.0133621	0	84	0	51.7254
contig_10263	XP_011397000.1mRNA-capping enzyme	782	3	5.11159e-31	56.44	5	P:GO:0006807; P:GO:0016311; P:GO:0043170; P:GO:0044238; F:GO:0008138	P:nitrogen compound metabolic process; P:dephosphorylation; P:macromolecule metabolic process; P:primary metabolic process; F:protein tyrosine/serine/threonine phosphatase activity	EC:3.1.3	Acting on ester bonds	IPR029021 (G3DSA:3.90.190.GENE3D); IPR000340 (PFAM); PTHR10367 (PANTHER); PTHR10367:SF9 (PANTHER); IPR000387 (PROSITE_PROFILES); IPR029021 (SUPERFAMILY)	P:GO:0016311; F:GO:0008138; F:GO:0016791	P:dephosphorylation; F:protein tyrosine/serine/threonine phosphatase activity; F:phosphatase activity	1..782	12.3183	7.63917	-199.352	7.45e-09	1.53e-07	25	1	13.566	0.614204
contig_10264	---NA---	208									no IPS match	no IPS match	no IPS match	1..208	1.36008	4.76267	-27.146	0.0569716	0.107605	2	0	4.08023	0
contig_10265	---NA---	1047									mobidb-lite (MOBIDB_LITE); mobidb-lite (MOBIDB_LITE); mobidb-lite (MOBIDB_LITE); mobidb-lite (MOBIDB_LITE)	no GO terms	no GO terms	1..1047	2.14902	-3.22974	9.38099	0.186014	0.305932	0	5	0	2.29373
contig_10266	---NA---	243									mobidb-lite (MOBIDB_LITE); mobidb-lite (MOBIDB_LITE)	no GO terms	no GO terms	1..243	11.5849	7.71732	-210.448	0.0011	0.00452	8	0	13.9702	0
contig_10267	---NA---	270									no IPS match	no IPS match	no IPS match	1..270	10.1664	7.65396	-201.405	0.00134	0.00533	4	0	6.28657	0
contig_10268	GAX79377.1hypothetical protein CEUSTIGMA_g6819.t1	2867	3	3.54585e-163	57.72	2	F:GO:0005198; C:GO:0005635	F:structural molecule activity; C:nuclear envelope			IPR007231 (PFAM); IPR007231 (PANTHER)	F:GO:0017056; C:GO:0005643	F:structural constituent of nuclear pore; C:nuclear pore	1..2867	24.8414	12.3702	-5294.09	1.86e-07	2.75e-06	162	0	23.9776	0
contig_10269	GAX79377.1hypothetical protein CEUSTIGMA_g6819.t1	2853	3	9.95109e-161	57.9	2	F:GO:0005198; C:GO:0005635	F:structural molecule activity; C:nuclear envelope			IPR007231 (PFAM); IPR007231 (PANTHER)	F:GO:0017056; C:GO:0005643	F:structural constituent of nuclear pore; C:nuclear pore	1..2853	13.3377	-7.28378	155.825	0.00259	0.00906	0	71	0	11.953
contig_1027	stress-induced-phosphoprotein 1	1619	3	1.70582e-39	70.99	1	F:GO:0005515	F:protein binding			IPR019734 (SMART); IPR013105 (PFAM); IPR011990 (G3DSA:1.25.40.GENE3D); IPR019734 (PFAM); mobidb-lite (MOBIDB_LITE); mobidb-lite (MOBIDB_LITE); PTHR22904 (PANTHER); PTHR22904:SF394 (PANTHER); IPR019734 (PROSITE_PROFILES); IPR019734 (PROSITE_PROFILES); IPR013026 (PROSITE_PROFILES); IPR019734 (PROSITE_PROFILES); IPR011990 (SUPERFAMILY)	F:GO:0005515	F:protein binding	1..1619	10.6424	10.3444	-1300.1	1.33e-05	0.000109	42	0	11.0083	0
contig_10270	XP_002953512.1hypothetical protein VOLCADRAFT_105941	2958	3	1.44834e-130	64.51	3	P:GO:0036211; F:GO:0016740; F:GO:0140096	P:protein modification process; F:transferase activity; F:catalytic activity, acting on a protein	EC:2.7.1	Transferring phosphorus-containing groups	IPR000719 (SMART); G3DSA:1.10.238.10 (GENE3D); G3DSA:1.10.510.10 (GENE3D); IPR000719 (PFAM); mobidb-lite (MOBIDB_LITE); PTHR24349 (PANTHER); PTHR24349:SF95 (PANTHER); PTHR24349 (PANTHER); PTHR24349:SF95 (PANTHER); IPR002048 (PROSITE_PROFILES); IPR000719 (PROSITE_PROFILES); IPR011992 (SUPERFAMILY); IPR011009 (SUPERFAMILY)	P:GO:0006468; F:GO:0004672; F:GO:0005509; F:GO:0005524	P:protein phosphorylation; F:protein kinase activity; F:calcium ion binding; F:ATP binding	1..2958	55.5971	-7.50192	181.26	1.75e-08	3.37e-07	0	430	0	69.8215
contig_10271	XP_013905647.1RNA polymerase II transcription factor B subunit 2	1599	3	6.28019e-102	56	3	P:GO:0006281; F:GO:0098772; C:GO:0005634	P:DNA repair; F:molecular function regulator activity; C:nucleus			G3DSA:3.30.70.2610 (GENE3D); IPR004598 (PFAM); IPR004598 (PANTHER)	P:GO:0006289; F:GO:0001671; C:GO:0000439; C:GO:0005634	P:nucleotide-excision repair; F:ATPase activator activity; C:transcription factor TFIIH core complex; C:nucleus	1..1599	9.48469	-5.9481	61.7386	0.0143105	0.0342589	0	23	0	6.90873
contig_10272	XP_011401890.1Polyketide synthase PksN	4354	3	2.03338e-166	64.78	3	P:GO:0009058; F:GO:0016788; F:GO:0031177	P:biosynthetic process; F:hydrolase activity, acting on ester bonds; F:phosphopantetheine binding	EC:3.1	Acting on ester bonds	IPR020806 (SMART); IPR001031 (PFAM); IPR029058 (G3DSA:3.40.50.GENE3D); IPR009081 (PFAM); IPR029058 (G3DSA:3.40.50.GENE3D); IPR029058 (G3DSA:3.40.50.GENE3D); IPR036736 (G3DSA:1.10.1200.GENE3D); PTHR43775:SF11 (PANTHER); PTHR43775 (PANTHER); IPR009081 (PROSITE_PROFILES); IPR029058 (SUPERFAMILY); IPR029058 (SUPERFAMILY); IPR036736 (SUPERFAMILY); IPR029058 (SUPERFAMILY)	P:GO:0009058; F:GO:0016788; F:GO:0031177	P:biosynthetic process; F:hydrolase activity, acting on ester bonds; F:phosphopantetheine binding	1..4354	15.4835	10.5103	-1458.54	4.22e-15	1.7e-13	158	0	15.3988	0
contig_10273	XP_011401890.1Polyketide synthase PksN	6036	3	1.00122e-164	67.02	3	P:GO:0009058; F:GO:0016788; F:GO:0031177	P:biosynthetic process; F:hydrolase activity, acting on ester bonds; F:phosphopantetheine binding	EC:3.1	Acting on ester bonds	IPR020841 (SMART); IPR020806 (SMART); IPR009081 (PFAM); IPR016039 (G3DSA:3.40.47.GENE3D); IPR001031 (PFAM); IPR036736 (G3DSA:1.10.1200.GENE3D); IPR029058 (G3DSA:3.40.50.GENE3D); IPR014031 (PFAM); IPR029058 (G3DSA:3.40.50.GENE3D); mobidb-lite (MOBIDB_LITE); PTHR43775 (PANTHER); IPR009081 (PROSITE_PROFILES); IPR029058 (SUPERFAMILY); IPR029058 (SUPERFAMILY); IPR016039 (SUPERFAMILY); IPR036736 (SUPER…	P:GO:0008152; P:GO:0009058; F:GO:0003824; F:GO:0016788; F:GO:0031177	P:metabolic process; P:biosynthetic process; F:catalytic activity; F:hydrolase activity, acting on ester bonds; F:phosphopantetheine binding	1..6036	3.0663	-4.3643	20.5961	0.00206	0.00755	0	86	0	6.84334
contig_10274	---NA---	1088									no IPS match	no IPS match	no IPS match	1..1088	72.2973	12.5443	-5973.21	1.23e-07	1.92e-06	160	0	62.4035	0
contig_10275	XP_001693111.1predicted protein	2723	3	0	73.05	3	F:GO:0003674; C:GO:0005634; C:GO:0032991	F:molecular_function; C:nucleus; C:protein-containing complex			IPR021715 (PFAM); mobidb-lite (MOBIDB_LITE); mobidb-lite (MOBIDB_LITE); mobidb-lite (MOBIDB_LITE); PTHR12942 (PANTHER)	no GO terms	no GO terms	1..2723	18.3991	11.8533	-3700.08	5.71e-07	7.36e-06	122	0	19.0121	0
contig_10276	XP_011396095.129 kDa ribonucleoprotein B, chloroplastic	751	3	1.25015e-15	85.71	1	F:GO:0003723	F:RNA binding			IPR000504 (PFAM); IPR012677 (G3DSA:3.30.70.GENE3D); mobidb-lite (MOBIDB_LITE); mobidb-lite (MOBIDB_LITE); IPR000504 (PROSITE_PROFILES); IPR035979 (SUPERFAMILY)	F:GO:0003676	F:nucleic acid binding	1..751	4.77591	8.11222	-276.708	0.000743	0.00328	4	0	2.26015	0
contig_10277	XP_001690277.1chloroplast sulfate permease	2334	3	4.78067e-123	86.16	5	P:GO:1902358; F:GO:0015419; C:GO:0005886; C:GO:0016021; C:GO:0031969	P:sulfate transmembrane transport; F:ABC-type sulfate transporter activity; C:plasma membrane; C:integral component of membrane; C:chloroplast membrane	EC:7.3.2.3	ABC-type sulfate transporter	IPR011866 (TIGRFAM); IPR005667 (TIGRFAM); IPR035906 (G3DSA:1.10.3720.GENE3D); IPR000515 (PFAM); IPR011866 (PTHR30406:PANTHER); IPR005667 (PANTHER); IPR000515 (PROSITE_PROFILES); IPR000515 (CDD); IPR035906 (SUPERFAMILY)	P:GO:0008272; P:GO:0055085; F:GO:0015116; F:GO:0015419; C:GO:0016020; C:GO:0016021	P:sulfate transport; P:transmembrane transport; F:sulfate transmembrane transporter activity; F:ABC-type sulfate transporter activity; C:membrane; C:integral component of membrane	1..2334	9.26761	-2.9078	7.50473	0.000552	0.00256	3	34	0.545429	6.99676
contig_10278	---NA---	377									no IPS match	no IPS match	no IPS match	1..377	2.03363	5.94277	-61.5109	0.0133562	0.0325415	2	0	2.25116	0
contig_10279	XP_013904155.1hypothetical protein MNEG_2819	2653	3	6.73289e-09	66.53	1	C:GO:0005575	C:cellular_component			no IPS match	no IPS match	no IPS match	1..2653	31.4371	12.6743	-6536.69	1.01e-07	1.61e-06	146	0	23.3525	0
contig_1028	stress-induced-phosphoprotein 1	2151	3	9.0992e-57	61.43	1	F:GO:0005515	F:protein binding			IPR019734 (SMART); IPR013105 (PFAM); IPR011990 (G3DSA:1.25.40.GENE3D); mobidb-lite (MOBIDB_LITE); mobidb-lite (MOBIDB_LITE); PTHR22904:SF394 (PANTHER); PTHR22904 (PANTHER); IPR019734 (PROSITE_PROFILES); IPR013026 (PROSITE_PROFILES); IPR019734 (PROSITE_PROFILES); IPR019734 (PROSITE_PROFILES); IPR011990 (SUPERFAMILY)	F:GO:0005515	F:protein binding	1..2151	50.8556	-8.78757	441.897	0.000283	0.00147	0	175	0	39.0766
contig_10280	---NA---	784									no IPS match	no IPS match	no IPS match	1..784	28.6854	10.7088	-1673.68	6.09e-06	5.55e-05	65	0	35.1816	0
contig_10281	---NA---	377									mobidb-lite (MOBIDB_LITE)	no GO terms	no GO terms	1..377	7.85339	7.79371	-221.891	0.00104	0.00433	7	0	7.87906	0
contig_10282	GAX83367.1hypothetical protein CEUSTIGMA_g10792.t1	375	3	1.28636e-21	54.99	2	C:GO:0016020; C:GO:0016021	C:membrane; C:integral component of membrane			PTHR10165 (PANTHER); PTHR10165:SF80 (PANTHER); IPR036938 (SUPERFAMILY)	no GO terms	no GO terms	1..375	53.9189	4.10295	-17.1835	3.13e-12	9.47e-11	40	18	45.2633	23.0547
contig_10283	---NA---	357									no IPS match	no IPS match	no IPS match	1..357	29.4112	9.67835	-819.359	5.13e-05	0.000345	17	0	20.2068	0
contig_10284	GAQ83578.1DENN domain containing protein	1321	3	4.52671e-70	64.59						IPR001194 (SMART); IPR001194 (PFAM); G3DSA:3.40.50.11500 (GENE3D); mobidb-lite (MOBIDB_LITE); PTHR15288:SF4 (PANTHER); PTHR15288 (PANTHER); IPR037516 (PROSITE_PROFILES)	no GO terms	no GO terms	1..1321	9.59894	9.86508	-932.576	2.94e-05	0.000213	33	0	10.6006	0
contig_10285	GAQ83578.1DENN domain containing protein	2751	3	1.46704e-65	64.5						IPR001194 (SMART); G3DSA:3.40.50.11500 (GENE3D); IPR001194 (PFAM); mobidb-lite (MOBIDB_LITE); mobidb-lite (MOBIDB_LITE); PTHR15288:SF4 (PANTHER); PTHR15288 (PANTHER); IPR037516 (PROSITE_PROFILES)	no GO terms	no GO terms	1..2751	2.56369	-4.89586	29.7715	0.0434952	0.086749	0	9	0	1.57134
contig_10286	XP_002948578.1hypothetical protein VOLCADRAFT_103907	1159	3	2.55286e-78	65.39	1	F:GO:0003824	F:catalytic activity			IPR023214 (G3DSA:3.40.50.GENE3D); IPR023214 (G3DSA:3.40.50.GENE3D); IPR036412 (SUPERFAMILY)	no GO terms	no GO terms	1..1159	9.25389	9.64024	-797.997	5.06e-05	0.000341	34	0	12.4484	0
contig_10287	---NA---	274									no IPS match	no IPS match	no IPS match	1..274	67.5748	8.56525	-378.788	6.15e-11	1.66e-09	45	0	69.6915	0
contig_10288	XP_013902275.1Cell wall integrity protein scw1	3452	3	9.26999e-46	84.39	1	F:GO:0003723	F:RNA binding			IPR000504 (SMART); IPR012677 (G3DSA:3.30.70.GENE3D); IPR000504 (PFAM); PTHR45381 (PANTHER); IPR000504 (PROSITE_PROFILES); cd12245 (CDD); IPR035979 (SUPERFAMILY)	F:GO:0003676	F:nucleic acid binding	1..3452	19.5765	8.63042	-396.293	0	0	124	1	15.2429	0.139139
contig_10289	XP_003627937.1hypothetical protein MTR_8g040260	271	2	3.78108e-09	67.25	2	F:GO:0005524; C:GO:0009507	F:ATP binding; C:chloroplast			no IPS match	no IPS match	no IPS match	1..271	7.20864	4.09731	-17.1165	0.000171	0.00096	9	1	14.0926	1.77235
contig_1029	transketolase	3191	3	0	87.83	3	P:GO:0006098; F:GO:0004802; C:GO:0005829	P:pentose-phosphate shunt; F:transketolase activity; C:cytosol	EC:2.2.1.1	Transketolase	IPR005475 (SMART); IPR005478 (TIGRFAM); IPR005474 (PFAM); IPR005475 (PFAM); G3DSA:3.40.50.970 (GENE3D); G3DSA:3.40.50.970 (GENE3D); IPR033248 (PFAM); IPR009014 (G3DSA:3.40.50.GENE3D); PTHR43522:SF7 (PANTHER); IPR033247 (PANTHER); cd07033 (CDD); cd02012 (CDD); IPR029061 (SUPERFAMILY); IPR009014 (SUPERFAMILY); IPR029061 (SUPERFAMILY)	P:GO:0008152; F:GO:0003824; F:GO:0004802	P:metabolic process; F:catalytic activity; F:transketolase activity	1..3191	730.146	13.3691	-10580.1	0	0	5632	4	748.951	0.602077
contig_10290	XP_013904155.1hypothetical protein MNEG_2819	7365	3	2.1017e-34	49.97	1	F:GO:0005515	F:protein binding			IPR006626 (SMART); mobidb-lite (MOBIDB_LITE); mobidb-lite (MOBIDB_LITE); mobidb-lite (MOBIDB_LITE); mobidb-lite (MOBIDB_LITE); mobidb-lite (MOBIDB_LITE); mobidb-lite (MOBIDB_LITE); mobidb-lite (MOBIDB_LITE); mobidb-lite (MOBIDB_LITE); mobidb-lite (MOBIDB_LITE); PTHR11319 (PANTHER); IPR015915 (SUPERFAMILY); IPR011050 (SUPERFAMILY); IPR011050 (SUPERFAMILY)	F:GO:0005515	F:protein binding	1..7365	4.77614	-3.99797	15.9775	1.84e-05	0.000144	2	89	0.115233	5.80412
contig_10291	---NA---	1346									no IPS match	no IPS match	no IPS match	1..1346	13.1494	10.3532	-1308.05	1.24e-05	0.000102	60	0	18.9158	0
contig_10292	PRW58344.1NMT1 THI5 like	2014	3	1.60351e-64	62.56						no IPS match	no IPS match	no IPS match	1..2014	15.2083	11.1367	-2251.51	2.52e-06	2.61e-05	103	0	21.7018	0
contig_10293	---NA---	354									no IPS match	no IPS match	no IPS match	1..354	7.21787	7.63564	-198.865	0.00141	0.00553	10	0	11.9871	0
contig_10294	XP_002947116.1hypothetical protein VOLCADRAFT_73117	3402	3	0	85.26	6	P:GO:0009097; P:GO:0009099; F:GO:0000287; F:GO:0003984; F:GO:0030976; F:GO:0050660	P:isoleucine biosynthetic process; P:valine biosynthetic process; F:magnesium ion binding; F:acetolactate synthase activity; F:thiamine pyrophosphate binding; F:flavin adenine dinucleotide binding	EC:2.2.1.6	Acetolactate synthase	G3DSA:3.40.50.970 (GENE3D); IPR012001 (PFAM); IPR012846 (TIGRFAM); G3DSA:3.40.50.1220 (GENE3D); G3DSA:3.40.50.970 (GENE3D); IPR012000 (PFAM); IPR011766 (PFAM); mobidb-lite (MOBIDB_LITE); mobidb-lite (MOBIDB_LITE); PTHR18968:SF112 (PANTHER); PTHR18968 (PANTHER); cd07035 (CDD); IPR039368 (CDD); IPR029061 (SUPERFAMILY); IPR029035 (SUPERFAMILY); IPR029061 (SUPERFAMILY)	P:GO:0009082; F:GO:0000287; F:GO:0003824; F:GO:0003984; F:GO:0030976; F:GO:0050660	P:branched-chain amino acid biosynthetic process; F:magnesium ion binding; F:catalytic activity; F:acetolactate synthase activity; F:thiamine pyrophosphate binding; F:flavin adenine dinucleotide binding	1..3402	125.977	-6.92392	121.425	0	0	0	912	0	128.76
contig_10295	---NA---	1923									no IPS match	no IPS match	no IPS match	1..1923	5.25145	9.51048	-729.357	6.51e-05	0.000422	41	0	9.04737	0
contig_10296	---NA---	932									no IPS match	no IPS match	no IPS match	1..932	122.195	13.0974	-8764.33	3.75e-08	6.7e-07	253	0	115.192	0
contig_10297	---NA---	547									mobidb-lite (MOBIDB_LITE); mobidb-lite (MOBIDB_LITE)	no GO terms	no GO terms	1..547	27.2738	10.1199	-1112.72	1.95e-05	0.000151	30	0	23.273	0
contig_10298	---NA---	452									no IPS match	no IPS match	no IPS match	1..452	2.74883	6.58314	-95.8785	0.00553	0.0163837	3	0	2.81644	0
contig_10299	XP_005650385.1UDP-D-glucuronic acid decarboxylase	1702	3	0	90.08	6	P:GO:0005975; P:GO:0044281; F:GO:0016829; F:GO:0016853; F:GO:0043167; C:GO:0005737	P:carbohydrate metabolic process; P:small molecule metabolic process; F:lyase activity; F:isomerase activity; F:ion binding; C:cytoplasm	EC:4.1.1.35; EC:5.1.3	UDP-glucuronate decarboxylase; Racemases and epimerases	G3DSA:3.40.50.720 (GENE3D); IPR016040 (PFAM); mobidb-lite (MOBIDB_LITE); PTHR43078 (PANTHER); PTHR43078:SF10 (PANTHER); cd05230 (CDD); IPR036291 (SUPERFAMILY)	no GO terms	no GO terms	1..1702	92.7856	-6.64939	100.384	5.06e-10	1.24e-08	0	424	0	119.653
contig_103	nucleotide-binding domain-containing protein	3736	20	0	70.36	2	F:GO:0016491; F:GO:0043167	F:oxidoreductase activity; F:ion binding			IPR002048 (SMART); IPR002048 (PFAM); IPR023753 (PFAM); G3DSA:3.50.50.100 (GENE3D); mobidb-lite (MOBIDB_LITE); mobidb-lite (MOBIDB_LITE); PTHR43706 (PANTHER); PTHR43706:SF1 (PANTHER); IPR002048 (PROSITE_PROFILES); IPR002048 (PROSITE_PROFILES); IPR011992 (SUPERFAMILY); IPR036188 (SUPERFAMILY); IPR036188 (SUPERFAMILY)	P:GO:0055114; F:GO:0005509; F:GO:0016491	P:obsolete oxidation-reduction process; F:calcium ion binding; F:oxidoreductase activity	1..3736	21.1424	-1.44939	2.73093	0.0149275	0.0354689	18	107	2.04448	13.7561
contig_1030	---NA---	280									mobidb-lite (MOBIDB_LITE); mobidb-lite (MOBIDB_LITE)	no GO terms	no GO terms	1..280	6.29185	7.02552	-130.285	0.00293	0.00996	3	0	4.54654	0
contig_10300	XP_001698369.1thioredoxin-like protein	1745	3	5.33291e-27	56.99	3	P:GO:0006662; P:GO:0045454; F:GO:0015035	P:glycerol ether metabolic process; P:cell redox homeostasis; F:protein-disulfide reductase activity	EC:1.8	Acting on a sulfur group of donors	IPR013766 (PFAM); G3DSA:3.40.30.10 (GENE3D); PTHR10438:SF272 (PANTHER); IPR005746 (PANTHER); cd02947 (CDD); IPR036249 (SUPERFAMILY)	P:GO:0006662; P:GO:0045454; F:GO:0015035	P:glycerol ether metabolic process; P:cell redox homeostasis; F:protein-disulfide reductase activity	1..1745	36.8554	12.233	-4813.83	2.48e-07	3.54e-06	144	0	35.0175	0
contig_10301	---NA---	521									mobidb-lite (MOBIDB_LITE)	no GO terms	no GO terms	1..521	6.48336	8.02636	-260.72	0.00084	0.00363	7	0	5.70136	0
contig_10302	XP_005650550.1cytochrome P450	3254	3	0	81.52	4	P:GO:0055114; F:GO:0005506; F:GO:0016705; F:GO:0020037	P:obsolete oxidation-reduction process; F:iron ion binding; F:oxidoreductase activity, acting on paired donors, with incorporation or reduction of molecular oxygen; F:heme binding	EC:1.14	Acting on paired donors, with incorporation or reduction of molecular oxygen. The oxygen incorporated need not be derived from O(2)	IPR001128 (PRINTS); IPR002401 (PRINTS); IPR001128 (PFAM); IPR036396 (G3DSA:1.10.630.GENE3D); mobidb-lite (MOBIDB_LITE); PTHR24291:SF100 (PANTHER); PTHR24291 (PANTHER); IPR036396 (SUPERFAMILY)	P:GO:0055114; F:GO:0005506; F:GO:0016705; F:GO:0020037	P:obsolete oxidation-reduction process; F:iron ion binding; F:oxidoreductase activity, acting on paired donors, with incorporation or reduction of molecular oxygen; F:heme binding	1..3254	17.6415	-7.87679	235.044	0.00114	0.00465	0	112	0	16.5318
contig_10303	---NA---	304									no IPS match	no IPS match	no IPS match	1..304	1.95627	-1.41808	2.6723	0.572263	0.727011	0	0	0	0
contig_10304	---NA---	2149									mobidb-lite (MOBIDB_LITE); mobidb-lite (MOBIDB_LITE); mobidb-lite (MOBIDB_LITE); mobidb-lite (MOBIDB_LITE); mobidb-lite (MOBIDB_LITE); mobidb-lite (MOBIDB_LITE); mobidb-lite (MOBIDB_LITE); mobidb-lite (MOBIDB_LITE)	no GO terms	no GO terms	1..2149	2.01427	2.36732	-5.15983	0.00011	0.000662	13	1	2.56699	0.223503
contig_10305	XP_001698148.1predicted protein	3053	3	1.3533e-30	51.48	2	P:GO:0006355; F:GO:0003700	P:regulation of DNA-templated transcription; F:DNA-binding transcription factor activity			no IPS match	no IPS match	no IPS match	1..3053	18.2689	12.0648	-4284.07	3.88e-07	5.24e-06	110	0	15.2892	0
contig_10306	XP_013894760.1Golgi SNARE 12 protein	1037	3	7.54844e-14	68.39	3	F:GO:0005515; C:GO:0016020; C:GO:0044431	F:protein binding; C:membrane; C:obsolete Golgi apparatus part			IPR011990 (G3DSA:1.25.40.GENE3D); PTHR15081:SF1 (PANTHER); PTHR15081 (PANTHER); IPR011990 (SUPERFAMILY)	F:GO:0005515	F:protein binding	1..1037	9.92849	-5.41954	42.8	0.0269586	0.0582224	0	39	0	18.0636
contig_10307	XP_013899041.1hypothetical protein MNEG_7942, partial	5716	3	2.85961e-88	89.37	3	P:GO:0006470; F:GO:0004722; F:GO:0046872	P:protein dephosphorylation; F:protein serine/threonine phosphatase activity; F:metal ion binding	EC:3.1.3.16	Protein-serine/threonine phosphatase	IPR001932 (SMART); IPR001932 (PFAM); mobidb-lite (MOBIDB_LITE); mobidb-lite (MOBIDB_LITE); mobidb-lite (MOBIDB_LITE); mobidb-lite (MOBIDB_LITE); mobidb-lite (MOBIDB_LITE); mobidb-lite (MOBIDB_LITE); mobidb-lite (MOBIDB_LITE); mobidb-lite (MOBIDB_LITE); mobidb-lite (MOBIDB_LITE); mobidb-lite (MOBIDB_LITE); mobidb-lite (MOBIDB_LITE); mobidb-lite (MOBIDB_LITE); mobidb-lite (MOBIDB_LITE); PTHR13832:S…	P:GO:0006470; F:GO:0003824; F:GO:0004722	P:protein dephosphorylation; F:catalytic activity; F:protein serine/threonine phosphatase activity	1..5716	25.0491	-6.50849	91.044	7.18e-10	1.73e-08	1	331	0.0742379	27.8134
contig_10308	XP_013895515.1CCR4-NOT transcription complex subunit 1	2302	3	1.69321e-90	68.03	3	P:GO:0008150; C:GO:0005622; C:GO:0032991	P:biological_process; C:intracellular anatomical structure; C:protein-containing complex			IPR007196 (PFAM); G3DSA:1.25.40.790 (GENE3D); G3DSA:1.25.40.800 (GENE3D); PTHR13162:SF8 (PANTHER); PTHR13162 (PANTHER)	no GO terms	no GO terms	1..2302	34.0004	12.5318	-5921.78	1.27e-07	1.97e-06	198	0	36.4987	0
contig_10309	---NA---	544									IPR032675 (G3DSA:3.80.10.GENE3D); SSF52058 (SUPERFAMILY)	no GO terms	no GO terms	1..544	4.19295	7.42577	-171.941	0.00205	0.00753	3	0	2.34013	0
contig_1031	---NA---	278									mobidb-lite (MOBIDB_LITE)	no GO terms	no GO terms	1..278	2.84289	5.94298	-61.5198	0.0133525	0.0325415	2	0	3.05283	0
contig_10310	---NA---	1637									IPR032675 (G3DSA:3.80.10.GENE3D); IPR032675 (G3DSA:3.80.10.GENE3D); PTHR44306 (PANTHER); SSF52047 (SUPERFAMILY)	no GO terms	no GO terms	1..1637	1.64073	-3.48102	11.1658	0.15634	0.261332	0	9	0	2.64066
contig_10311	XP_008385034.1 putative disease resistance RPP13-like protein 1	1952	1	1.85007e-05	48.31						IPR032675 (G3DSA:3.80.10.GENE3D); IPR032675 (G3DSA:3.80.10.GENE3D); PTHR27004 (PANTHER); SSF52047 (SUPERFAMILY); SSF52047 (SUPERFAMILY)	no GO terms	no GO terms	1..1952	6.61444	-5.72184	52.777	0.0180549	0.0423599	0	24	0	5.90542
contig_10312	---NA---	2178									IPR032675 (G3DSA:3.80.10.GENE3D); IPR032675 (G3DSA:3.80.10.GENE3D); mobidb-lite (MOBIDB_LITE); mobidb-lite (MOBIDB_LITE); SSF52047 (SUPERFAMILY)	no GO terms	no GO terms	1..2178	1.85522	-4.07077	16.8044	0.0965958	0.174682	0	4	0	0.882107
contig_10313	XP_005646623.1trypsin-like serine protease	3835	3	1.90288e-112	76.6	3	P:GO:0006508; F:GO:0004252; F:GO:0005515	P:proteolysis; F:serine-type endopeptidase activity; F:protein binding	EC:3.4.21	Acting on peptide bonds (peptidases)	IPR001940 (PRINTS); IPR001478 (SMART); PF13365 (PFAM); G3DSA:2.40.10.10 (GENE3D); IPR001478 (PFAM); G3DSA:2.30.42.10 (GENE3D); G3DSA:2.40.10.10 (GENE3D); PTHR43343 (PANTHER); IPR001478 (PROSITE_PROFILES); cd00987 (CDD); IPR036034 (SUPERFAMILY); IPR009003 (SUPERFAMILY)	P:GO:0006508; F:GO:0004252; F:GO:0005515	P:proteolysis; F:serine-type endopeptidase activity; F:protein binding	1..3835	15.253	-5.99048	63.5789	6.64e-06	5.97e-05	0	81	0	10.1447
contig_10314	---NA---	250									mobidb-lite (MOBIDB_LITE); mobidb-lite (MOBIDB_LITE)	no GO terms	no GO terms	1..250	3.55325	6.18883	-72.9496	0.00959	0.0250499	4	0	6.7895	0
contig_10315	XP_001699738.1dihydrodipicolinate synthase	3529	3	1.44882e-150	79.96	2	P:GO:0009089; F:GO:0008840	P:lysine biosynthetic process via diaminopimelate; F:4-hydroxy-tetrahydrodipicolinate synthase activity	EC:4.2.1; EC:4.3.3.7	Carbon-oxygen lyases; 4-hydroxy-tetrahydrodipicolinate synthase	IPR002220 (PRINTS); IPR002220 (SMART); IPR005263 (TIGRFAM); IPR013785 (G3DSA:3.20.20.GENE3D); IPR002220 (PFAM); PTHR12128:SF49 (PANTHER); IPR002220 (PANTHER); IPR005263 (CDD); SSF51569 (SUPERFAMILY)	P:GO:0009089; F:GO:0003824; F:GO:0008840; F:GO:0016829	P:lysine biosynthetic process via diaminopimelate; F:catalytic activity; F:4-hydroxy-tetrahydrodipicolinate synthase activity; F:lyase activity	1..3529	56.6159	-7.77375	218.843	5.11e-09	1.08e-07	0	347	0	47.2277
contig_10316	---NA---	285									no IPS match	no IPS match	no IPS match	1..285	15.1225	8.31626	-318.745	0.000468	0.00225	7	0	10.4225	0
contig_10317	XP_011396693.1GATA transcription factor 26	4044	3	8.09962e-27	71.56	4	P:GO:0006355; F:GO:0003700; F:GO:0008270; F:GO:0043565	P:regulation of DNA-templated transcription; F:DNA-binding transcription factor activity; F:zinc ion binding; F:sequence-specific DNA binding			IPR000679 (SMART); IPR013088 (G3DSA:3.30.50.GENE3D); IPR000679 (PFAM); IPR039355 (PANTHER); IPR000679 (PROSITE_PROFILES); IPR000679 (CDD); IPR000679 (CDD); SSF57716 (SUPERFAMILY); SSF57716 (SUPERFAMILY)	P:GO:0006355; F:GO:0003700; F:GO:0008270; F:GO:0043565	P:regulation of DNA-templated transcription; F:DNA-binding transcription factor activity; F:zinc ion binding; F:sequence-specific DNA binding	1..4044	14.2236	-7.85712	231.862	0.0012	0.00486	0	64	0	7.6013
contig_10318	---NA---	227									no IPS match	no IPS match	no IPS match	1..227	0	NaN	NaN	NaN	NaN	0	0	0	0
contig_10319	---NA---	495									mobidb-lite (MOBIDB_LITE); mobidb-lite (MOBIDB_LITE)	no GO terms	no GO terms	1..495	3.96269	7.2583	-153.097	0.00224	0.00805	8	0	6.85808	0
contig_1032	MULTISPECIES: hypothetical protein	221	3	4.72584e-45	100						no IPS match	no IPS match	no IPS match	1..221	0	NaN	NaN	NaN	NaN	0	0	0	0
contig_10320	---NA---	341									no IPS match	no IPS match	no IPS match	1..341	5.08479	7.02527	-130.262	0.00341	0.0112428	5	0	6.22205	0
contig_10321	XP_001691056.1predicted protein	718	3	7.57336e-47	68.24	1	C:GO:0005575	C:cellular_component			IPR021788 (PFAM); mobidb-lite (MOBIDB_LITE); mobidb-lite (MOBIDB_LITE); IPR021788 (PANTHER); PTHR33372:SF2 (PANTHER)	no GO terms	no GO terms	1..718	4.36998	7.86652	-233.377	0.000854	0.00367	8	0	4.72806	0
contig_10322	---NA---	433									no IPS match	no IPS match	no IPS match	1..433	1.14458	5.27099	-38.6125	0.0314806	0.0645517	0	0	0	0
contig_10323	XP_001692128.1predicted protein	783	3	1.35557e-24	53.22						mobidb-lite (MOBIDB_LITE); mobidb-lite (MOBIDB_LITE)	no GO terms	no GO terms	1..783	5.97005	-4.25719	19.1223	0.079134	0.145339	0	9	0	5.52077
contig_10324	XP_011400756.1Oocyte-specific histone RNA stem-loop-binding protein 2	843	3	1.49883e-20	68.82	1	F:GO:0003729	F:mRNA binding			IPR029344 (PFAM); IPR038294 (G3DSA:1.10.8.GENE3D); mobidb-lite (MOBIDB_LITE); mobidb-lite (MOBIDB_LITE); mobidb-lite (MOBIDB_LITE); mobidb-lite (MOBIDB_LITE); mobidb-lite (MOBIDB_LITE); mobidb-lite (MOBIDB_LITE); IPR026502 (PANTHER); PTHR17408:SF0 (PANTHER)	F:GO:0003723; F:GO:0003729	F:RNA binding; F:mRNA binding	1..843	2.07055	-0.952165	1.93477	0.509878	0.696535	0	8	0	4.55808
contig_10325	XP_001699749.1peptidyl-prolyl cis-trans isomerase, cyclophilin-type	1182	3	8.39293e-40	80.47	3	P:GO:0006457; P:GO:0036211; F:GO:0016853	P:protein folding; P:protein modification process; F:isomerase activity	EC:5.2.1.8	Peptidylprolyl isomerase	no IPS match	no IPS match	no IPS match	1..1182	31.8158	5.31992	-39.9445	0	0	85	10	30.5154	4.06351
contig_10326	NP_001318785.1TraB family protein	673	3	1.65901e-45	73.02						IPR002816 (PFAM); PTHR21530:SF1 (PANTHER); PTHR21530 (PANTHER)	no GO terms	no GO terms	1..673	1.2934	0.718315	-1.64526	0.539375	0.701336	2	3	1.26105	2.14104
contig_10327	XP_013891873.1hypothetical protein MNEG_15110	2410	3	1.81329e-67	60.41						IPR032710 (SUPERFAMILY)	no GO terms	no GO terms	1..2410	104.639	-10.0447	1056.23	3.63e-05	0.000256	0	580	0	115.593
contig_10328	---NA---	788									mobidb-lite (MOBIDB_LITE)	no GO terms	no GO terms	1..788	9.56017	9.11455	-554.311	0.000116	0.000691	20	0	10.7701	0
contig_10329	---NA---	854									mobidb-lite (MOBIDB_LITE); mobidb-lite (MOBIDB_LITE)	no GO terms	no GO terms	1..854	64.6299	12.0486	-4236.38	3.98e-07	5.37e-06	102	0	50.6827	0
contig_1033	transketolase	3089	3	0	88.47	2	P:GO:0008152; F:GO:0004802	P:metabolic process; F:transketolase activity	EC:2.2.1.1	Transketolase	IPR005475 (SMART); IPR033248 (PFAM); IPR005474 (PFAM); IPR005475 (PFAM); G3DSA:3.40.50.970 (GENE3D); IPR005478 (TIGRFAM); IPR009014 (G3DSA:3.40.50.GENE3D); G3DSA:3.40.50.970 (GENE3D); PTHR43522:SF7 (PANTHER); IPR033247 (PANTHER); cd02012 (CDD); cd07033 (CDD); IPR029061 (SUPERFAMILY); IPR029061 (SUPERFAMILY); IPR009014 (SUPERFAMILY)	P:GO:0008152; F:GO:0003824; F:GO:0004802	P:metabolic process; F:catalytic activity; F:transketolase activity	1..3089	799.786	-7.50132	181.185	0	0	4	4319	0.54949	671.559
contig_10330	XP_013898537.1alcohol dehydrogenase, putative	355	3	7.92278e-27	65.65	1	P:GO:0055114	P:obsolete oxidation-reduction process			G3DSA:3.40.50.720 (GENE3D); IPR013149 (PFAM); PTHR42683:SF23 (PANTHER); PTHR42683 (PANTHER); IPR036291 (SUPERFAMILY)	P:GO:0055114	P:obsolete oxidation-reduction process	1..355	0.732676	1.34801	-2.5456	0.413324	0.611511	0	0	0	0
contig_10331	---NA---	753									no IPS match	no IPS match	no IPS match	1..753	6.6786	8.53495	-370.917	0.000299	0.00154	12	0	6.76245	0
contig_10332	XP_002946727.1DEAH-box nuclear pre-mRNA splicing factor	1916	3	0	92.59	2	F:GO:0004386; F:GO:0043167	F:helicase activity; F:ion binding			IPR007502 (SMART); IPR001650 (SMART); IPR011709 (PFAM); G3DSA:1.20.120.1080 (GENE3D); IPR007502 (PFAM); G3DSA:3.40.50.300 (GENE3D); G3DSA:3.40.50.300 (GENE3D); IPR001650 (PFAM); PTHR18934 (PANTHER); PTHR18934:SF193 (PANTHER); IPR014001 (PROSITE_PROFILES); IPR001650 (PROSITE_PROFILES); IPR001650 (CDD); IPR027417 (SUPERFAMILY)	F:GO:0004386	F:helicase activity	1..1916	19.7724	11.5397	-2977.08	1.32e-06	1.51e-05	75	0	16.6105	0
contig_10333	---NA---	587									no IPS match	no IPS match	no IPS match	1..587	3.20008	7.0628	-133.695	0.00404	0.0128487	11	0	7.95193	0
contig_10334	---NA---	401									mobidb-lite (MOBIDB_LITE)	no GO terms	no GO terms	1..401	1.89199	5.9427	-61.5078	0.0133575	0.0325415	3	0	3.17464	0
contig_10335	XP_013905872.1hypothetical protein MNEG_1104	3710	3	8.16343e-176	53.62						IPR000782 (PFAM); IPR036378 (G3DSA:2.30.180.GENE3D); mobidb-lite (MOBIDB_LITE); mobidb-lite (MOBIDB_LITE); mobidb-lite (MOBIDB_LITE); PTHR10900 (PANTHER); IPR000782 (PROSITE_PROFILES); IPR036378 (SUPERFAMILY); IPR036378 (SUPERFAMILY)	no GO terms	no GO terms	1..3710	32.953	-2.08247	4.23533	0.000439	0.00213	19	302	2.17319	39.0978
contig_10336	XP_005650725.1WD40 repeat-like protein	4204	3	2.40991e-86	56.76	1	F:GO:0005515	F:protein binding			IPR020472 (PRINTS); IPR001680 (SMART); IPR015943 (G3DSA:2.130.10.GENE3D); IPR001680 (PFAM); IPR015943 (G3DSA:2.130.10.GENE3D); mobidb-lite (MOBIDB_LITE); mobidb-lite (MOBIDB_LITE); PTHR22836 (PANTHER); IPR001680 (PROSITE_PROFILES); IPR017986 (PROSITE_PROFILES); IPR001680 (PROSITE_PROFILES); IPR001680 (PROSITE_PROFILES); IPR001680 (PROSITE_PROFILES); cd00200 (CDD); IPR036322 (SUPERFAMILY)	F:GO:0005515	F:protein binding	1..4204	6.67132	4.63284	-24.8098	3e-10	7.54e-09	70	19	7.06567	2.17075
contig_10337	XP_001703044.1predicted protein	1320	3	2.80746e-49	65.51	1	P:GO:0006412	P:translation			G3DSA:1.10.132.20 (GENE3D); G3DSA:3.30.1360.40 (GENE3D); IPR023584 (PFAM); mobidb-lite (MOBIDB_LITE); IPR002661 (PANTHER); PTHR20982:SF3 (PANTHER); IPR036191 (SUPERFAMILY)	P:GO:0006412	P:translation	1..1320	25.4456	11.2754	-2478.67	1.85e-06	2.01e-05	98	0	31.5043	0
contig_10338	XP_013903946.1serine O-acetyltransferase	534	3	3.41931e-49	67.67	3	P:GO:0006535; F:GO:0009001; C:GO:0005737	P:cysteine biosynthetic process from serine; F:serine O-acetyltransferase activity; C:cytoplasm	EC:2.3.1.30	Serine O-acetyltransferase	IPR010493 (SMART); IPR010493 (PFAM); G3DSA:1.10.3130.10 (GENE3D); mobidb-lite (MOBIDB_LITE); mobidb-lite (MOBIDB_LITE); PTHR42811 (PANTHER); PTHR42811:SF8 (PANTHER); IPR011004 (SUPERFAMILY)	P:GO:0006535; F:GO:0009001; C:GO:0005737	P:cysteine biosynthetic process from serine; F:serine O-acetyltransferase activity; C:cytoplasm	1..534	6.34626	8.00111	-256.196	0.000679	0.00304	11	0	8.74116	0
contig_10339	---NA---	2814									mobidb-lite (MOBIDB_LITE); mobidb-lite (MOBIDB_LITE); mobidb-lite (MOBIDB_LITE); mobidb-lite (MOBIDB_LITE); mobidb-lite (MOBIDB_LITE); mobidb-lite (MOBIDB_LITE); mobidb-lite (MOBIDB_LITE); mobidb-lite (MOBIDB_LITE); mobidb-lite (MOBIDB_LITE); mobidb-lite (MOBIDB_LITE); mobidb-lite (MOBIDB_LITE); mobidb-lite (MOBIDB_LITE); mobidb-lite (MOBIDB_LITE); mobidb-lite (MOBIDB_LITE); mobidb-lite (MOBIDB_L…	no GO terms	no GO terms	1..2814	1.52598	-0.926012	1.90002	0.344015	0.522407	0	18	0	3.07233
contig_1034	ABC1 family protein	4427	3	3.41311e-113	66.83	2	C:GO:0016020; C:GO:0016021	C:membrane; C:integral component of membrane			IPR004147 (PFAM); PTHR10566 (PANTHER); PTHR10566:SF76 (PANTHER); cd13971 (CDD); IPR011009 (SUPERFAMILY)	no GO terms	no GO terms	1..4427	14.8089	-8.05777	266.459	0.000869	0.00373	0	151	0	16.3827
contig_10340	XP_013895624.1Golgi SNARE 12 protein	1388	3	6.55036e-30	87.45	5	P:GO:0016192; P:GO:0061024; F:GO:0003674; C:GO:0005794; C:GO:0032991	P:vesicle-mediated transport; P:membrane organization; F:molecular_function; C:Golgi apparatus; C:protein-containing complex			mobidb-lite (MOBIDB_LITE)	no GO terms	no GO terms	1..1388	14.2731	7.89694	-238.35	2.55e-14	9.5e-13	61	0	18.6491	0
contig_10341	---NA---	2761									mobidb-lite (MOBIDB_LITE); mobidb-lite (MOBIDB_LITE); mobidb-lite (MOBIDB_LITE); mobidb-lite (MOBIDB_LITE); mobidb-lite (MOBIDB_LITE); mobidb-lite (MOBIDB_LITE); mobidb-lite (MOBIDB_LITE)	no GO terms	no GO terms	1..2761	8.52401	-6.58377	95.9206	0.0065	0.0186576	0	51	0	8.87203
contig_10342	---NA---	733									no IPS match	no IPS match	no IPS match	1..733	26.3984	10.506	-1454.16	9.35e-06	8.06e-05	42	0	24.3144	0
contig_10343	---NA---	202									no IPS match	no IPS match	no IPS match	1..202	4.0691	5.94326	-61.5318	0.014248	0.0341992	1	0	2.10071	0
contig_10344	XP_002957021.1ankyrin-repeat protein	2333	3	1.3382e-29	67.87	1	F:GO:0005515	F:protein binding			IPR002110 (SMART); IPR020683 (PFAM); IPR036770 (G3DSA:1.25.40.GENE3D); mobidb-lite (MOBIDB_LITE); mobidb-lite (MOBIDB_LITE); PTHR24121 (PANTHER); IPR002110 (PROSITE_PROFILES); IPR002110 (PROSITE_PROFILES); IPR002110 (PROSITE_PROFILES); IPR020683 (PROSITE_PROFILES); IPR020683 (CDD); IPR036770 (SUPERFAMILY)	F:GO:0005515	F:protein binding	1..2333	13.8735	-7.06609	134	0.00346	0.0114022	0	63	0	12.9701
contig_10345	XP_001696535.1predicted protein	1116	3	2.07618e-40	59.58	1	F:GO:0016740	F:transferase activity	EC:2	Transferases	IPR012886 (SMART); IPR037064 (G3DSA:3.30.990.GENE3D); IPR012886 (PFAM); mobidb-lite (MOBIDB_LITE); mobidb-lite (MOBIDB_LITE); mobidb-lite (MOBIDB_LITE); mobidb-lite (MOBIDB_LITE); mobidb-lite (MOBIDB_LITE); PTHR12234 (PANTHER); PTHR12234:SF1 (PANTHER); IPR022384 (SUPERFAMILY)	F:GO:0005542; F:GO:0016740	F:folic acid binding; F:transferase activity	1..1116	4.61898	8.57859	-382.307	0.000294	0.00151	12	0	4.56284	0
contig_10346	XP_013895393.1C-factor	1350	3	1.14539e-78	70.67						IPR002347 (PRINTS); IPR002347 (PRINTS); G3DSA:3.40.50.720 (GENE3D); IPR002347 (PFAM); PTHR45458 (PANTHER); IPR036291 (SUPERFAMILY)	no GO terms	no GO terms	1..1350	10.201	-5.82559	56.7122	0.0159855	0.0377739	0	31	0	11.0293
contig_10347	XP_013895393.1C-factor	485	3	1.12987e-54	67.87						IPR002347 (PRINTS); IPR002347 (PRINTS); G3DSA:3.40.50.720 (GENE3D); IPR002347 (PFAM); PTHR45458 (PANTHER); IPR036291 (SUPERFAMILY)	no GO terms	no GO terms	1..485	5.89244	7.7928	-221.751	0.00113	0.00464	11	0	9.62429	0
contig_10348	XP_002959973.1hypothetical protein VOLCADRAFT_72128, partial	368	3	9.69855e-09	54.39						mobidb-lite (MOBIDB_LITE)	no GO terms	no GO terms	1..368	2.99191	6.3997	-84.4311	0.00776	0.0212961	2	0	2.30622	0
contig_10349	XP_001695112.1predicted protein	1281	3	2.86475e-56	81.83	1	C:GO:0005575	C:cellular_component			no IPS match	no IPS match	no IPS match	1..1281	79.4152	11.0802	-2165.05	1.11e-16	5.26e-15	231	1	76.521	0.374947
contig_1035	ABC1 family protein	4391	3	1.22784e-116	66.85	2	C:GO:0016020; C:GO:0016021	C:membrane; C:integral component of membrane			IPR004147 (PFAM); PTHR10566 (PANTHER); PTHR10566:SF76 (PANTHER); PTHR10566:SF76 (PANTHER); PTHR10566 (PANTHER); IPR011009 (SUPERFAMILY)	no GO terms	no GO terms	1..4391	28.1847	13.1991	-9404.17	2.88e-08	5.28e-07	273	0	26.3826	0
contig_10350	XP_001695112.1predicted protein	1267	3	1.43583e-55	81.65	1	C:GO:0005575	C:cellular_component			no IPS match	no IPS match	no IPS match	1..1267	115.394	-7.3608	164.37	3.46e-08	6.24e-07	1	294	0.33492	111.452
contig_10351	XP_005652007.1tRNA guanosine-2'-O-methyltransferase	1573	3	8.85184e-100	64.95	3	P:GO:0006400; P:GO:0080180; F:GO:0008168	P:tRNA modification; P:2-methylguanosine metabolic process; F:methyltransferase activity	EC:2.1.1	Transferring one-carbon groups	IPR000241 (PFAM); G3DSA:3.40.50.150 (GENE3D); PIRSF017259 (PIRSF); mobidb-lite (MOBIDB_LITE); mobidb-lite (MOBIDB_LITE); PTHR13370 (PANTHER); PTHR13370:SF3 (PANTHER); IPR016691 (PROSITE_PROFILES); IPR029063 (SUPERFAMILY)	F:GO:0008168	F:methyltransferase activity	1..1573	16.6141	10.9403	-1965	4.08e-06	3.95e-05	46	0	12.4093	0
contig_10352	XP_005652007.1tRNA guanosine-2'-O-methyltransferase	1575	3	6.7841e-94	65.34	3	P:GO:0006400; P:GO:0080180; F:GO:0008168	P:tRNA modification; P:2-methylguanosine metabolic process; F:methyltransferase activity	EC:2.1.1	Transferring one-carbon groups	IPR000241 (PFAM); PIRSF017259 (PIRSF); G3DSA:3.40.50.150 (GENE3D); mobidb-lite (MOBIDB_LITE); mobidb-lite (MOBIDB_LITE); mobidb-lite (MOBIDB_LITE); mobidb-lite (MOBIDB_LITE); PTHR13370:SF3 (PANTHER); PTHR13370 (PANTHER); IPR016691 (PROSITE_PROFILES); IPR029063 (SUPERFAMILY)	F:GO:0008168	F:methyltransferase activity	1..1575	3.11693	-4.30291	19.7381	0.0757608	0.139584	0	10	0	3.04957
contig_10353	XP_001695632.1malate synthase	1162	3	0	80.22	4	P:GO:0006097; P:GO:0006099; F:GO:0004474; C:GO:0005737	P:glyoxylate cycle; P:tricarboxylic acid cycle; F:malate synthase activity; C:cytoplasm	EC:2.3.3.9	Malate synthase	G3DSA:3.20.20.360 (GENE3D); IPR001465 (PFAM); IPR006252 (PANTHER); PTHR42902:SF1 (PANTHER); IPR011076 (SUPERFAMILY)	P:GO:0006097; F:GO:0003824; F:GO:0004474	P:glyoxylate cycle; F:catalytic activity; F:malate synthase activity	1..1162	62.6606	9.79327	-887.296	0	0	122	2	44.5524	0.82669
contig_10354	XP_013894410.1hypothetical protein MNEG_12573	348	3	1.09026e-25	71.31	2	C:GO:0016020; C:GO:0016021	C:membrane; C:integral component of membrane			no IPS match	no IPS match	no IPS match	1..348	160.758	12.0748	-4313.95	3.85e-07	5.21e-06	115	0	140.229	0
contig_10355	---NA---	265									no IPS match	no IPS match	no IPS match	1..265	54.4241	-5.88642	59.1545	0.0149742	0.0355584	0	18	0	32.6246
contig_10356	XP_005848424.1hypothetical protein CHLNCDRAFT_144763	5011	3	6.97174e-113	83.03	2	F:GO:0005524; F:GO:2001070	F:ATP binding; F:starch binding			IPR002044 (SMART); G3DSA:3.40.50.300 (GENE3D); IPR013783 (G3DSA:2.60.40.GENE3D); IPR002044 (PFAM); IPR013783 (G3DSA:2.60.40.GENE3D); IPR003959 (PFAM); mobidb-lite (MOBIDB_LITE); mobidb-lite (MOBIDB_LITE); mobidb-lite (MOBIDB_LITE); mobidb-lite (MOBIDB_LITE); mobidb-lite (MOBIDB_LITE); mobidb-lite (MOBIDB_LITE); mobidb-lite (MOBIDB_LITE); mobidb-lite (MOBIDB_LITE); mobidb-lite (MOBIDB_LITE); mobid…	F:GO:0005524; F:GO:0030246; F:GO:2001070	F:ATP binding; F:carbohydrate binding; F:starch binding	1..5011	10.8815	0.845377	-1.79673	0.0796253	0.146138	67	145	5.67372	13.8983
contig_10357	XP_013906829.1hypothetical protein MNEG_0134	2097	3	0	80.38	4	P:GO:0006488; F:GO:0003975; F:GO:0008963; C:GO:0016021	P:dolichol-linked oligosaccharide biosynthetic process; F:UDP-N-acetylglucosamine-dolichyl-phosphate N-acetylglucosaminephosphotransferase activity; F:phospho-N-acetylmuramoyl-pentapeptide-transferase activity; C:integral component of membrane	EC:2.7.8.13; EC:2.7.8.15	Phospho-N-acetylmuramoyl-pentapeptide-transferase; UDP-N-acetylglucosamine--dolichyl-phosphate	IPR000715 (PFAM); IPR033895 (PANTHER); IPR033895 (CDD)	P:GO:0006487; P:GO:0006488; F:GO:0003975; F:GO:0008963; C:GO:0016021	P:protein N-linked glycosylation; P:dolichol-linked oligosaccharide biosynthetic process; F:UDP-N-acetylglucosamine-dolichyl-phosphate N-acetylglucosaminephosphotransferase activity; F:phospho-N-acetylmuramoyl-pentapeptide-transferase activity; C:integral component of membrane	1..2097	6.8488	10.0619	-1068.93	2.06e-05	0.000158	44	0	8.90373	0
contig_10358	XP_001690684.1N-carbamyl-L-amino acid amidohydrolase	1945	3	0	79.04	2	P:GO:0008152; F:GO:0016813	P:metabolic process; F:hydrolase activity, acting on carbon-nitrogen (but not peptide) bonds, in linear amidines	EC:3.5.3	Acting on carbon-nitrogen bonds, other than peptide bonds	G3DSA:3.40.630.10 (GENE3D); IPR010158 (TIGRFAM); IPR002933 (PFAM); G3DSA:3.30.70.360 (GENE3D); PTHR32494:SF5 (PANTHER); IPR010158 (PANTHER); IPR010158 (CDD); IPR036264 (SUPERFAMILY); SSF53187 (SUPERFAMILY)	P:GO:0008152; F:GO:0016787; F:GO:0016813	P:metabolic process; F:hydrolase activity; F:hydrolase activity, acting on carbon-nitrogen (but not peptide) bonds, in linear amidines	1..1945	16.5564	11.2208	-2386.62	2.12e-06	2.25e-05	82	0	17.8901	0
contig_10359	XP_001690684.1N-carbamyl-L-amino acid amidohydrolase	1830	3	0	77.57	1	F:GO:0016813	F:hydrolase activity, acting on carbon-nitrogen (but not peptide) bonds, in linear amidines	EC:3.5.3	Acting on carbon-nitrogen bonds, other than peptide bonds	G3DSA:3.30.70.360 (GENE3D); IPR002933 (PFAM); G3DSA:3.40.630.10 (GENE3D); IPR011650 (PFAM); IPR010158 (TIGRFAM); IPR010158 (PANTHER); PTHR32494:SF5 (PANTHER); IPR010158 (CDD); IPR036264 (SUPERFAMILY); SSF53187 (SUPERFAMILY)	F:GO:0016787; F:GO:0016813	F:hydrolase activity; F:hydrolase activity, acting on carbon-nitrogen (but not peptide) bonds, in linear amidines	1..1830	12.4695	-6.53704	92.8633	0.00671	0.0192112	0	47	0	12.3358
contig_1036	60S ribosomal L27-3-like	571	3	1.49794e-26	86.59	3	P:GO:0006412; F:GO:0003735; C:GO:0005840	P:translation; F:structural constituent of ribosome; C:ribosome			IPR001141 (PFAM); IPR038655 (G3DSA:2.30.30.GENE3D); PTHR10497:SF4 (PANTHER); IPR001141 (PANTHER); IPR001141 (PRODOM); IPR008991 (SUPERFAMILY)	P:GO:0006412; F:GO:0003735; C:GO:0005622; C:GO:0005840	P:translation; F:structural constituent of ribosome; C:intracellular anatomical structure; C:ribosome	1..571	2137.9	12.4287	-5513.31	0	0	2837	2	2108.34	1.68234
contig_10360	XP_005646388.1hypothetical protein COCSUDRAFT_56295	2009	3	9.03017e-83	59.48	2	P:GO:0055085; F:GO:0005215	P:transmembrane transport; F:transporter activity	EC:7	Translocases	IPR006153 (PFAM); mobidb-lite (MOBIDB_LITE); mobidb-lite (MOBIDB_LITE); IPR018422 (PANTHER)	P:GO:0006812; P:GO:0055085; F:GO:0015299; C:GO:0016021	P:cation transport; P:transmembrane transport; F:solute:proton antiporter activity; C:integral component of membrane	1..2009	5.7029	5.50673	-45.4666	3.18e-12	9.59e-11	30	1	6.33664	0.239078
contig_10361	XP_005650927.1ABC1-domain-containing protein	3678	3	0	70.12	3	P:GO:0006468; F:GO:0004672; F:GO:0005524	P:protein phosphorylation; F:protein kinase activity; F:ATP binding			IPR004147 (PFAM); mobidb-lite (MOBIDB_LITE); mobidb-lite (MOBIDB_LITE); mobidb-lite (MOBIDB_LITE); PTHR10566:SF83 (PANTHER); PTHR10566 (PANTHER); PTHR10566 (PANTHER); PTHR10566:SF83 (PANTHER); PTHR10566 (PANTHER); PTHR10566:SF83 (PANTHER); PTHR10566:SF83 (PANTHER); cd05121 (CDD); IPR011009 (SUPERFAMILY)	no GO terms	no GO terms	1..3678	2.97046	-0.56016	1.47443	0.373158	0.563866	4	21	0.461494	2.74237
contig_10362	---NA---	876									mobidb-lite (MOBIDB_LITE); mobidb-lite (MOBIDB_LITE); mobidb-lite (MOBIDB_LITE); mobidb-lite (MOBIDB_LITE)	no GO terms	no GO terms	1..876	14.2339	9.85851	-928.338	3.17e-05	0.000227	25	0	12.1103	0
contig_10363	---NA---	283									no IPS match	no IPS match	no IPS match	1..283	1.63947	5.27071	-38.6049	0.0314081	0.0645517	1	0	1.49945	0
contig_10364	---NA---	2230									no IPS match	no IPS match	no IPS match	1..2230	12.8073	11.0375	-2101.87	2.99e-06	3.02e-05	79	0	15.0328	0
contig_10365	---NA---	279									mobidb-lite (MOBIDB_LITE); mobidb-lite (MOBIDB_LITE); mobidb-lite (MOBIDB_LITE)	no GO terms	no GO terms	1..279	0	NaN	NaN	NaN	NaN	0	0	0	0
contig_10366	XP_013897167.1RWD domain-containing protein 2B	2174	3	5.44498e-21	68.06						IPR010541 (PFAM); IPR017359 (PANTHER)	no GO terms	no GO terms	1..2174	16.8041	11.4453	-2788.64	1.46e-06	1.64e-05	90	0	17.5671	0
contig_10367	XP_005649064.1AAA-domain-containing protein	1921	3	0	72.05	2	F:GO:0008233; F:GO:0043167	F:peptidase activity; F:ion binding	EC:3.4.24	Acting on peptide bonds (peptidases)	IPR003593 (SMART); G3DSA:3.40.50.300 (GENE3D); IPR003959 (PFAM); G3DSA:1.10.8.60 (GENE3D); IPR000642 (PFAM); G3DSA:1.20.58.760 (GENE3D); PTHR23076 (PANTHER); PTHR23076:SF93 (PANTHER); cd00009 (CDD); IPR027417 (SUPERFAMILY); IPR037219 (SUPERFAMILY)	P:GO:0006508; F:GO:0004222; F:GO:0005524	P:proteolysis; F:metalloendopeptidase activity; F:ATP binding	1..1921	16.7074	11.2337	-2408.19	2.18e-06	2.31e-05	91	0	20.1017	0
contig_10368	XP_001696611.12-cys peroxiredoxin, chloroplastic	435	3	5.6828e-18	96.3	6	P:GO:0006950; P:GO:0009056; P:GO:0042592; P:GO:0051186; F:GO:0016491; C:GO:0009536	P:response to stress; P:catabolic process; P:homeostatic process; P:obsolete cofactor metabolic process; F:oxidoreductase activity; C:plastid	EC:1.11.1.24	Thioredoxin-dependent peroxiredoxin	no IPS match	no IPS match	no IPS match	1..435	49.683	10.6418	-1597.73	6.8e-06	6.11e-05	65	0	63.4077	0
contig_10369	---NA---	300									no IPS match	no IPS match	no IPS match	1..300	3.70948	6.39981	-84.4372	0.00717	0.0199827	2	0	2.82896	0
contig_1037	zinc metalloprotease	3795	3	1.44688e-99	67.77	2	F:GO:0016787; F:GO:0140096	F:hydrolase activity; F:catalytic activity, acting on a protein	EC:3.4	Acting on peptide bonds (peptidases)	IPR024079 (G3DSA:3.40.390.GENE3D); IPR008754 (PFAM); PTHR19325:SF492 (PANTHER); PTHR19325 (PANTHER); IPR008754 (CDD); SSF55486 (SUPERFAMILY)	F:GO:0008237	F:metallopeptidase activity	1..3795	215.388	14.0565	-17038.9	0	0	2103	0	235.15	0
contig_10370	---NA---	566									no IPS match	no IPS match	no IPS match	1..566	4.65308	1.83702	-3.57271	0.026737	0.0577774	3	6	2.24917	5.0916
contig_10371	GBG00043.1hypothetical protein Rsub_12868	1525	1	5.10044e-17	75.71						mobidb-lite (MOBIDB_LITE); mobidb-lite (MOBIDB_LITE)	no GO terms	no GO terms	1..1525	17.7073	10.9565	-1987.22	3.48e-06	3.43e-05	72	0	20.0346	0
contig_10372	XP_013905156.1hypothetical protein MNEG_1822	2839	3	0	74.62	2	P:GO:0007005; P:GO:0065003	P:mitochondrion organization; P:protein-containing complex assembly			IPR013857 (PFAM); IPR016040 (PFAM); G3DSA:2.60.120.430 (GENE3D); G3DSA:3.40.50.720 (GENE3D); mobidb-lite (MOBIDB_LITE); mobidb-lite (MOBIDB_LITE); mobidb-lite (MOBIDB_LITE); PTHR13194:SF19 (PANTHER); IPR039131 (PANTHER); IPR008979 (SUPERFAMILY); IPR036291 (SUPERFAMILY)	P:GO:0032981	P:mitochondrial respiratory chain complex I assembly	1..2839	11.5765	-7.05709	133.167	0.00365	0.0118315	0	53	0	8.96664
contig_10373	---NA---	1910									mobidb-lite (MOBIDB_LITE); mobidb-lite (MOBIDB_LITE); mobidb-lite (MOBIDB_LITE); mobidb-lite (MOBIDB_LITE); mobidb-lite (MOBIDB_LITE); mobidb-lite (MOBIDB_LITE); mobidb-lite (MOBIDB_LITE); mobidb-lite (MOBIDB_LITE); mobidb-lite (MOBIDB_LITE)	no GO terms	no GO terms	1..1910	10.3044	10.5102	-1458.48	8.75e-06	7.6e-05	60	0	13.3302	0
contig_10374	---NA---	2505									mobidb-lite (MOBIDB_LITE); mobidb-lite (MOBIDB_LITE); mobidb-lite (MOBIDB_LITE); mobidb-lite (MOBIDB_LITE); mobidb-lite (MOBIDB_LITE); mobidb-lite (MOBIDB_LITE); mobidb-lite (MOBIDB_LITE)	no GO terms	no GO terms	1..2505	2.00984	-4.38839	20.9429	0.069515	0.128885	0	8	0	1.53392
contig_10375	XP_001700868.1presenilin enhancer 2	1207	3	6.80283e-24	63.89	1	C:GO:0005575	C:cellular_component			IPR019379 (PFAM); IPR019379 (PANTHER)	no GO terms	no GO terms	1..1207	30.3431	11.4341	-2766.96	1.4e-06	1.59e-05	77	0	27.0708	0
contig_10376	XP_001700868.1presenilin enhancer 2	1583	3	5.07724e-23	61.5	1	C:GO:0005575	C:cellular_component			IPR019379 (PFAM); IPR019379 (PANTHER)	no GO terms	no GO terms	1..1583	14.395	-6.52035	91.7956	0.00729	0.0201832	0	33	0	10.0127
contig_10377	XP_001691899.1predicted protein	2194	3	3.41716e-34	77.78	1	F:GO:0016491	F:oxidoreductase activity	EC:1	Oxidoreductases	mobidb-lite (MOBIDB_LITE); mobidb-lite (MOBIDB_LITE)	no GO terms	no GO terms	1..2194	16.2003	5.56484	-47.3351	0	0	68	7	13.1519	1.53243
contig_10378	GAQ82458.1SNF2 family N-terminal domain containing protein	2190	3	1.27374e-58	79.35	2	P:GO:0048856; F:GO:0043167	P:anatomical structure development; F:ion binding			IPR001650 (SMART); IPR001650 (PFAM); G3DSA:3.40.50.300 (GENE3D); PTHR10799:SF955 (PANTHER); PTHR10799 (PANTHER); IPR001650 (PROSITE_PROFILES); IPR001650 (CDD); IPR027417 (SUPERFAMILY)	no GO terms	no GO terms	1..2190	10.211	5.85657	-57.9433	0	0	47	2	9.10692	0.438637
contig_10379	XP_013901261.1NADH dehydrogenase I subunit G	7857	3	0	66.54	4	F:GO:0005506; F:GO:0008901; F:GO:0009055; F:GO:0051536	F:iron ion binding; F:ferredoxin hydrogenase activity; F:electron transfer activity; F:iron-sulfur cluster binding	EC:1.12.7.2	Ferredoxin hydrogenase	IPR003149 (SMART); IPR019574 (SMART); PF13510 (PFAM); IPR013352 (TIGRFAM); G3DSA:3.40.50.1780 (GENE3D); G3DSA:3.30.70.20 (GENE3D); IPR019574 (PFAM); IPR004108 (PFAM); IPR003149 (PFAM); G3DSA:3.40.950.10 (GENE3D); G3DSA:3.10.20.740 (GENE3D); IPR036991 (G3DSA:4.10.260.GENE3D); IPR017896 (PFAM); mobidb-lite (MOBIDB_LITE); PTHR11615 (PANTHER); PTHR11615:SF221 (PANTHER); IPR017896 (PROSITE_PROFILES); …	P:GO:0055114; F:GO:0005506; F:GO:0008901; F:GO:0009055; F:GO:0016491; F:GO:0051536	P:obsolete oxidation-reduction process; F:iron ion binding; F:ferredoxin hydrogenase activity; F:electron transfer activity; F:oxidoreductase activity; F:iron-sulfur cluster binding	1..7857	18.1471	-7.32269	160.085	5.18e-08	8.94e-07	0	421	0	25.7362
contig_1038	Retrovirus-related Pol polyprotein from transposon gypsy	864	3	6.64034e-10	60.72	2	P:GO:0015074; F:GO:0003676	P:DNA integration; F:nucleic acid binding			no IPS match	no IPS match	no IPS match	1..864	440.389	9.95268	-990.955	0	0	931	1	457.25	0.555911
contig_10380	---NA---	210									no IPS match	no IPS match	no IPS match	1..210	0.673562	3.9722	-15.6947	0.130511	0.221852	1	0	2.02068	0
contig_10381	XP_011400117.1Dynamin-like protein ARC5	3941	3	0	79.47	2	F:GO:0003924; F:GO:0043167	F:GTPase activity; F:ion binding	EC:3.6.1.15	Nucleoside-triphosphate phosphatase	IPR022812 (PRINTS); IPR001401 (SMART); IPR022812 (PFAM); G3DSA:3.40.50.300 (GENE3D); mobidb-lite (MOBIDB_LITE); mobidb-lite (MOBIDB_LITE); mobidb-lite (MOBIDB_LITE); PTHR11566:SF78 (PANTHER); IPR022812 (PANTHER); IPR030381 (PROSITE_PROFILES); IPR001401 (CDD); IPR027417 (SUPERFAMILY)	F:GO:0003924; F:GO:0005525	F:GTPase activity; F:GTP binding	1..3941	9.45545	-1.03087	2.04326	0.243928	0.38742	6	179	0.646045	21.8155
contig_10382	XP_005651859.1EMP/nonaspanin domain family protein	359	3	4.03111e-21	79.07	1	C:GO:0005575	C:cellular_component			PTHR10766:SF56 (PANTHER); IPR004240 (PANTHER)	C:GO:0016021	C:integral component of membrane	1..359	11.1079	8.23873	-302.068	0.000718	0.00318	4	0	4.72806	0
contig_10383	---NA---	664									mobidb-lite (MOBIDB_LITE); mobidb-lite (MOBIDB_LITE)	no GO terms	no GO terms	1..664	6.79642	8.33604	-323.145	0.000548	0.00255	17	0	10.8642	0
contig_10384	XP_005643492.1initiation factor 2	6001	3	0	75.08	6	P:GO:0006413; F:GO:0003743; F:GO:0003924; F:GO:0005525; C:GO:0009570; C:GO:0009941	P:translational initiation; F:translation initiation factor activity; F:GTPase activity; F:GTP binding; C:chloroplast stroma; C:chloroplast envelope	EC:3.6.1.15	Nucleoside-triphosphate phosphatase	IPR000795 (PRINTS); IPR000178 (TIGRFAM); IPR005225 (TIGRFAM); G3DSA:2.40.30.10 (GENE3D); IPR006847 (PFAM); G3DSA:2.40.30.10 (GENE3D); G3DSA:3.40.50.300 (GENE3D); IPR023115 (PFAM); IPR000795 (PFAM); IPR036925 (G3DSA:3.40.50.GENE3D); mobidb-lite (MOBIDB_LITE); mobidb-lite (MOBIDB_LITE); mobidb-lite (MOBIDB_LITE); mobidb-lite (MOBIDB_LITE); mobidb-lite (MOBIDB_LITE); IPR015760 (PANTHER); PTHR43381:S…	P:GO:0006413; F:GO:0003743; F:GO:0003924; F:GO:0005525; C:GO:0005622	P:translational initiation; F:translation initiation factor activity; F:GTPase activity; F:GTP binding; C:intracellular anatomical structure	1..6001	17.6828	-1.96858	3.91382	0.000898	0.00384	28	281	1.97994	22.4906
contig_10385	XP_013897243.1hypothetical protein MNEG_9736	685	3	2.02221e-77	71.36	2	P:GO:0000272; F:GO:0016161	P:polysaccharide catabolic process; F:beta-amylase activity	EC:3.2.1.2	Beta-amylase	IPR001554 (PRINTS); IPR001554 (PFAM); G3DSA:3.20.20.80 (GENE3D); IPR001554 (PANTHER); PTHR31352:SF31 (PANTHER); IPR017853 (SUPERFAMILY)	P:GO:0000272; F:GO:0016161	P:polysaccharide catabolic process; F:beta-amylase activity	1..685	9.38367	8.92197	-485.042	0.000166	0.000938	21	0	13.0091	0
contig_10386	XP_013906456.1hypothetical protein MNEG_0511	1150	3	2.64136e-65	68.08	4	P:GO:0006855; F:GO:0015297; F:GO:0042910; C:GO:0016020	P:xenobiotic transmembrane transport; F:antiporter activity; F:xenobiotic transmembrane transporter activity; C:membrane	EC:7	Translocases	IPR002528 (PFAM); mobidb-lite (MOBIDB_LITE); mobidb-lite (MOBIDB_LITE); PTHR11206:SF79 (PANTHER); PTHR11206 (PANTHER)	P:GO:0006855; P:GO:0055085; F:GO:0015297; F:GO:0042910; C:GO:0016020	P:xenobiotic transmembrane transport; P:transmembrane transport; F:antiporter activity; F:xenobiotic transmembrane transporter activity; C:membrane	1..1150	9.83879	9.68055	-820.611	4.78e-05	0.000325	36	0	13.2838	0
contig_10387	XP_013906456.1hypothetical protein MNEG_0511	1563	3	8.35489e-148	64.54	2	P:GO:0055085; F:GO:0005215	P:transmembrane transport; F:transporter activity	EC:7	Translocases	IPR002528 (PFAM); IPR002528 (TIGRFAM); PTHR11206 (PANTHER); PTHR11206:SF79 (PANTHER); cd13132 (CDD)	P:GO:0006855; P:GO:0055085; F:GO:0015297; F:GO:0042910; C:GO:0016020	P:xenobiotic transmembrane transport; P:transmembrane transport; F:antiporter activity; F:xenobiotic transmembrane transporter activity; C:membrane	1..1563	4.79452	-4.92166	30.3087	0.0442365	0.0881652	0	7	0	2.15109
contig_10388	GBF96612.1hypothetical protein Rsub_09358	270	1	3.90739e-21	69.33						mobidb-lite (MOBIDB_LITE); mobidb-lite (MOBIDB_LITE)	no GO terms	no GO terms	1..270	7.45548	7.25876	-153.145	0.00206	0.00755	6	0	9.42986	0
contig_10389	XP_005644985.1hypothetical protein COCSUDRAFT_43885	2748	3	4.33806e-51	68.12	1	F:GO:0016301	F:kinase activity	EC:2.7.4.24	Diphosphoinositol-pentakisphosphate kinase	IPR000560 (PFAM); mobidb-lite (MOBIDB_LITE); mobidb-lite (MOBIDB_LITE); IPR037446 (PANTHER); IPR029033 (SUPERFAMILY); IPR029033 (SUPERFAMILY)	F:GO:0000829	F:inositol heptakisphosphate kinase activity	1..2748	9.2308	10.8776	-1881.44	4.14e-06	3.99e-05	79	0	12.1991	0
contig_1039	proton phosphate symporter	8087	1	0	75.46	2	P:GO:0055085; F:GO:0005215	P:transmembrane transport; F:transporter activity	EC:7	Translocases	G3DSA:1.20.1250.20 (GENE3D); IPR005828 (PFAM); mobidb-lite (MOBIDB_LITE); PTHR24064:SF235 (PANTHER); PTHR24064 (PANTHER); IPR020846 (PROSITE_PROFILES); IPR020846 (CDD); IPR036259 (SUPERFAMILY)	P:GO:0055085; F:GO:0022857; C:GO:0016021	P:transmembrane transport; F:transmembrane transporter activity; C:integral component of membrane	1..8087	108.877	13.3904	-10737.6	0	0	1992	2	104.525	0.118785
contig_10390	XP_011398686.1Acyl-coenzyme A thioesterase THEM4	1963	3	6.85106e-50	68.26						G3DSA:3.10.129.10 (GENE3D); IPR006683 (PFAM); PTHR12418 (PANTHER); PTHR12418:SF45 (PANTHER); cd03443 (CDD); IPR029069 (SUPERFAMILY)	no GO terms	no GO terms	1..1963	16.5355	11.2331	-2407.18	2.02e-06	2.16e-05	96	0	20.7524	0
contig_10391	XP_005649153.1ATP-citrate lyase subunit A	1800	3	1.72129e-170	80.88	11	P:GO:0006629; P:GO:0006790; P:GO:0009058; P:GO:0034641; P:GO:0044281; P:GO:0051186; F:GO:0016746; F:GO:0016829; F:GO:0043167; C:GO:0005829; C:GO:0032991	P:lipid metabolic process; P:sulfur compound metabolic process; P:biosynthetic process; P:cellular nitrogen compound metabolic process; P:small molecule metabolic process; P:obsolete cofactor metabolic process; F:acyltransferase activity; F:lyase activity; F:ion binding; C:cytosol; C:protein-containing complex	EC:4; EC:2.3.3.8	Lyases; ATP citrate synthase	IPR016102 (G3DSA:3.40.50.GENE3D); G3DSA:3.30.470.20 (GENE3D); IPR013650 (PFAM); IPR032263 (PFAM); IPR013815 (G3DSA:3.30.1490.GENE3D); PTHR23118 (PANTHER); PTHR23118:SF9 (PANTHER); IPR016102 (SUPERFAMILY); SSF56059 (SUPERFAMILY)	F:GO:0005524	F:ATP binding	1..1800	49.4805	12.706	-6681.83	8.47e-08	1.38e-06	200	0	47.1493	0
contig_10392	XP_005649153.1ATP-citrate lyase subunit A	1734	3	0	81.15	11	P:GO:0006629; P:GO:0006790; P:GO:0009058; P:GO:0034641; P:GO:0044281; P:GO:0051186; F:GO:0016746; F:GO:0016829; F:GO:0043167; C:GO:0005829; C:GO:0032991	P:lipid metabolic process; P:sulfur compound metabolic process; P:biosynthetic process; P:cellular nitrogen compound metabolic process; P:small molecule metabolic process; P:obsolete cofactor metabolic process; F:acyltransferase activity; F:lyase activity; F:ion binding; C:cytosol; C:protein-containing complex	EC:4; EC:2.3.3.8	Lyases; ATP citrate synthase	IPR032263 (PFAM); IPR016102 (G3DSA:3.40.50.GENE3D); G3DSA:3.30.470.110 (GENE3D); IPR013650 (PFAM); PTHR23118 (PANTHER); PTHR23118:SF9 (PANTHER); IPR016102 (SUPERFAMILY); SSF56059 (SUPERFAMILY)	no GO terms	no GO terms	1..1734	66.6773	-4.98146	31.5914	3.86e-10	9.6e-09	0	177	0	49.0279
contig_10393	---NA---	927									mobidb-lite (MOBIDB_LITE)	no GO terms	no GO terms	1..927	13.5952	9.90671	-959.882	3.02e-05	0.000219	26	0	11.9018	0
contig_10394	---NA---	449									no IPS match	no IPS match	no IPS match	1..449	19.3077	9.33442	-645.566	7.67e-05	0.000485	26	0	24.5722	0
contig_10395	XP_013906764.1hypothetical protein MNEG_0214	1901	3	2.29391e-100	79.14	1	P:GO:0009056	P:catabolic process			IPR004854 (PFAM); G3DSA:2.40.40.50 (GENE3D); G3DSA:3.10.330.10 (GENE3D); mobidb-lite (MOBIDB_LITE); mobidb-lite (MOBIDB_LITE); mobidb-lite (MOBIDB_LITE); PTHR12555:SF13 (PANTHER); IPR004854 (PANTHER)	P:GO:0006511	P:ubiquitin-dependent protein catabolic process	1..1901	12.2495	-6.56523	94.6957	0.00654	0.0187584	0	57	0	14.4016
contig_10396	XP_001702381.1regulator of chromosome condensation	1048	3	1.7642e-34	55.21	3	P:GO:0050790; F:GO:0005085; C:GO:0005737	P:regulation of catalytic activity; F:guanyl-nucleotide exchange factor activity; C:cytoplasm			IPR000408 (PRINTS); PF13540 (PFAM); IPR009091 (G3DSA:2.130.10.GENE3D); IPR000408 (PFAM); mobidb-lite (MOBIDB_LITE); mobidb-lite (MOBIDB_LITE); mobidb-lite (MOBIDB_LITE); PTHR11254 (PANTHER); PTHR11254:SF315 (PANTHER); PTHR11254:SF315 (PANTHER); IPR000408 (PROSITE_PROFILES); IPR000408 (PROSITE_PROFILES); IPR009091 (SUPERFAMILY)	no GO terms	no GO terms	1..1048	4.68802	-1.15958	2.23392	0.217239	0.351164	0	12	0	5.4997
contig_10397	XP_001702381.1regulator of chromosome condensation	687	3	4.51293e-15	69.76	1	F:GO:0098772	F:molecular function regulator activity			IPR000408 (PRINTS); IPR009091 (G3DSA:2.130.10.GENE3D); IPR009091 (G3DSA:2.130.10.GENE3D); PF13540 (PFAM); mobidb-lite (MOBIDB_LITE); mobidb-lite (MOBIDB_LITE); PTHR22870 (PANTHER); PTHR22870:SF257 (PANTHER); IPR000408 (PROSITE_PROFILES); IPR009091 (SUPERFAMILY)	no GO terms	no GO terms	1..687	5.08717	8.06376	-267.568	0.000698	0.00311	12	0	7.41212	0
contig_10398	---NA---	575									no IPS match	no IPS match	no IPS match	1..575	1.66882	6.18947	-72.9818	0.0105075	0.0269636	1	0	0.737989	0
contig_10399	XP_001691097.1predicted protein	542	3	4.27442e-26	48.8	2	C:GO:0016020; C:GO:0016021	C:membrane; C:integral component of membrane			no IPS match	no IPS match	no IPS match	1..542	4.19231	7.45941	-175.998	0.00173	0.00656	8	0	6.26338	0
contig_104	---NA---	1224									no IPS match	no IPS match	no IPS match	1..1224	67.6859	12.5723	-6090.1	1.1e-07	1.73e-06	217	0	75.2309	0
contig_1040	hypothetical protein Rsub_01718	2015	3	3.46391e-44	63.56						G3DSA:1.10.3210.10 (GENE3D); mobidb-lite (MOBIDB_LITE); IPR009218 (PANTHER); SSF109604 (SUPERFAMILY)	no GO terms	no GO terms	1..2015	22.6291	11.7149	-3361.55	7.71e-07	9.51e-06	119	0	25.0605	0
contig_10400	---NA---	2613									mobidb-lite (MOBIDB_LITE); mobidb-lite (MOBIDB_LITE); mobidb-lite (MOBIDB_LITE); mobidb-lite (MOBIDB_LITE); mobidb-lite (MOBIDB_LITE); mobidb-lite (MOBIDB_LITE); mobidb-lite (MOBIDB_LITE); mobidb-lite (MOBIDB_LITE); mobidb-lite (MOBIDB_LITE); mobidb-lite (MOBIDB_LITE); mobidb-lite (MOBIDB_LITE)	no GO terms	no GO terms	1..2613	6.10919	-0.969483	1.95814	0.113455	0.202565	6	26	0.974383	4.77918
contig_10401	---NA---	788									no IPS match	no IPS match	no IPS match	1..788	11.8602	9.43381	-691.606	6.47e-05	0.00042	25	0	13.4627	0
contig_10402	---NA---	347									no IPS match	no IPS match	no IPS match	1..347	2.03815	5.7923	-55.4186	0.0208554	0.0463414	5	0	6.11446	0
contig_10403	XP_013898776.1hypothetical protein MNEG_8203, partial	1458	3	7.54855e-56	49.27	2	P:GO:0006355; F:GO:0003677	P:regulation of DNA-templated transcription; F:DNA binding			IPR003690 (SMART); IPR003690 (PFAM); IPR038538 (G3DSA:1.25.70.GENE3D); mobidb-lite (MOBIDB_LITE); PTHR13068 (PANTHER)	P:GO:0006355; F:GO:0003690	P:regulation of DNA-templated transcription; F:double-stranded DNA binding	1..1458	27.5661	-7.37723	166.252	0.0023	0.00822	0	81	0	26.6837
contig_10404	XP_013892012.1Cytochrome P450 26C1	988	3	1.62376e-07	51.63	8	P:GO:0055114; F:GO:0004497; F:GO:0005506; F:GO:0010295; F:GO:0016491; F:GO:0016705; F:GO:0020037; F:GO:0046872	P:obsolete oxidation-reduction process; F:monooxygenase activity; F:iron ion binding; F:(+)-abscisic acid 8'-hydroxylase activity; F:oxidoreductase activity; F:oxidoreductase activity, acting on paired donors, with incorporation or reduction of molecular oxygen; F:heme binding; F:metal ion binding			mobidb-lite (MOBIDB_LITE)	no GO terms	no GO terms	1..988	9.13399	9.37727	-665.027	7.54e-05	0.000477	18	0	7.73096	0
contig_10405	XP_005651827.1ARM repeat-containing protein	3612	3	0	66.61	3	P:GO:0006606; F:GO:0031267; C:GO:0009507	P:protein import into nucleus; F:small GTPase binding; C:chloroplast			IPR001494 (SMART); PF13513 (PFAM); IPR001494 (PFAM); IPR011989 (G3DSA:1.25.10.GENE3D); PTHR10527 (PANTHER); IPR027140 (PTHR10527:PANTHER); IPR001494 (PROSITE_PROFILES); IPR016024 (SUPERFAMILY)	P:GO:0006886; P:GO:0006913; F:GO:0005488; F:GO:0008565; F:GO:0031267	P:intracellular protein transport; P:nucleocytoplasmic transport; F:binding; F:obsolete protein transporter activity; F:small GTPase binding	1..3612	19.7645	-2.71394	6.56112	1.23e-05	0.000102	7	180	0.822372	23.9356
contig_10406	XP_013902743.1Importin subunit beta-1	1214	3	2.72477e-143	80.5	4	P:GO:0006913; F:GO:0008565; F:GO:0019899; C:GO:0005634	P:nucleocytoplasmic transport; F:obsolete protein transporter activity; F:enzyme binding; C:nucleus			IPR001494 (SMART); IPR011989 (G3DSA:1.25.10.GENE3D); IPR001494 (PFAM); PTHR10527 (PANTHER); IPR027140 (PTHR10527:PANTHER); IPR001494 (PROSITE_PROFILES); IPR016024 (SUPERFAMILY)	P:GO:0006886; P:GO:0006913; F:GO:0008565; F:GO:0031267	P:intracellular protein transport; P:nucleocytoplasmic transport; F:obsolete protein transporter activity; F:small GTPase binding	1..1214	12.6366	10.1047	-1101.07	2.37e-05	0.000178	45	0	15.7294	0
contig_10407	NP_001326234.1Transducin/WD40 repeat-like superfamily protein	3239	3	1.56328e-34	52.53	1	P:GO:0000045	P:autophagosome assembly			mobidb-lite (MOBIDB_LITE); mobidb-lite (MOBIDB_LITE); mobidb-lite (MOBIDB_LITE); mobidb-lite (MOBIDB_LITE); mobidb-lite (MOBIDB_LITE); mobidb-lite (MOBIDB_LITE); mobidb-lite (MOBIDB_LITE); mobidb-lite (MOBIDB_LITE); mobidb-lite (MOBIDB_LITE); PTHR19878:SF4 (PANTHER); PTHR19878 (PANTHER)	no GO terms	no GO terms	1..3239	12.7801	11.5691	-3038.39	1.05e-06	1.23e-05	106	0	13.8871	0
contig_10408	XP_013903248.1alanyl-tRNA synthetase	454	3	5.87146e-56	94.5	10	P:GO:0006400; P:GO:0070143; F:GO:0000049; F:GO:0004813; F:GO:0005524; F:GO:0008270; F:GO:0016597; C:GO:0005739; C:GO:0005829; C:GO:0009507	P:tRNA modification; P:mitochondrial alanyl-tRNA aminoacylation; F:tRNA binding; F:alanine-tRNA ligase activity; F:ATP binding; F:zinc ion binding; F:amino acid binding; C:mitochondrion; C:cytosol; C:chloroplast	EC:6.1.1.7	Alanine--tRNA ligase	G3DSA:3.30.930.10 (GENE3D); IPR018164 (PFAM); PTHR11777:SF8 (PANTHER); PTHR11777 (PANTHER); IPR018165 (PROSITE_PROFILES); SSF55681 (SUPERFAMILY)	P:GO:0006419; F:GO:0000166; F:GO:0003676; F:GO:0004813; F:GO:0005524	P:alanyl-tRNA aminoacylation; F:nucleotide binding; F:nucleic acid binding; F:alanine-tRNA ligase activity; F:ATP binding	1..454	9.31939	8.30127	-315.451	0.000546	0.00254	8	0	7.47742	0
contig_10409	XP_001696152.1alanyl-tRNA synthetase	3640	3	0	74.74	8	P:GO:0006400; P:GO:0006419; F:GO:0003723; F:GO:0004813; F:GO:0005524; F:GO:0016597; F:GO:0046872; C:GO:0005829	P:tRNA modification; P:alanyl-tRNA aminoacylation; F:RNA binding; F:alanine-tRNA ligase activity; F:ATP binding; F:amino acid binding; F:metal ion binding; C:cytosol	EC:6.1.1.7	Alanine--tRNA ligase	IPR002318 (PRINTS); IPR012947 (SMART); IPR018164 (PFAM); G3DSA:3.30.980.10 (GENE3D); G3DSA:3.30.54.20 (GENE3D); IPR012947 (PFAM); IPR003156 (PFAM); IPR002318 (TIGRFAM); G3DSA:2.40.30.130 (GENE3D); G3DSA:3.10.310.40 (GENE3D); G3DSA:3.30.930.10 (GENE3D); mobidb-lite (MOBIDB_LITE); PTHR11777:SF14 (PANTHER); PTHR11777 (PANTHER); IPR018165 (PROSITE_PROFILES); IPR023033 (HAMAP); cd00673 (CDD); IPR01816…	P:GO:0006419; P:GO:0043039; F:GO:0000166; F:GO:0003676; F:GO:0004812; F:GO:0004813; F:GO:0005524; C:GO:0005737	P:alanyl-tRNA aminoacylation; P:tRNA aminoacylation; F:nucleotide binding; F:nucleic acid binding; F:aminoacyl-tRNA ligase activity; F:alanine-tRNA ligase activity; F:ATP binding; C:cytoplasm	1..3640	10.398	-2.77194	6.83024	6.04e-05	0.000396	5	79	0.58289	10.4242
contig_1041	---NA---	660									mobidb-lite (MOBIDB_LITE)	no GO terms	no GO terms	1..660	26.2473	10.4099	-1360.44	1.31e-05	0.000107	24	0	15.4307	0
contig_10410	XP_011401095.1Malonyl-CoA-acyl carrier protein transacylase, mitochondrial	2543	3	0	68.99	2	F:GO:0005515; F:GO:0016746	F:protein binding; F:acyltransferase activity	EC:2.3	Acyltransferases	IPR002110 (SMART); IPR020801 (SMART); IPR036770 (G3DSA:1.25.40.GENE3D); IPR014043 (PFAM); IPR020683 (PFAM); IPR001227 (G3DSA:3.40.366.GENE3D); G3DSA:3.30.70.250 (GENE3D); mobidb-lite (MOBIDB_LITE); PTHR42681:SF1 (PANTHER); PTHR42681 (PANTHER); IPR002110 (PROSITE_PROFILES); IPR020683 (PROSITE_PROFILES); IPR002110 (PROSITE_PROFILES); IPR020683 (CDD); IPR036770 (SUPERFAMILY); IPR016036 (SUPERFAMILY)…	F:GO:0005515; F:GO:0016740	F:protein binding; F:transferase activity	1..2543	17.2301	11.7008	-3328.92	8.19e-07	1e-05	91	0	15.1849	0
contig_10411	---NA---	264									no IPS match	no IPS match	no IPS match	1..264	1.26645	4.76313	-27.1547	0.0569421	0.107605	0	0	0	0
contig_10412	---NA---	505									no IPS match	no IPS match	no IPS match	1..505	12.9426	9.03993	-526.37	0.000188	0.00104	10	0	8.40285	0
contig_10413	---NA---	1175									no IPS match	no IPS match	no IPS match	1..1175	9.89968	9.84362	-918.81	4.03e-05	0.00028	21	0	7.58402	0
contig_10414	---NA---	1008									no IPS match	no IPS match	no IPS match	1..1008	24.8165	10.8519	-1848.22	4.47e-06	4.26e-05	62	0	26.1005	0
contig_10415	XP_013894824.1smad nuclear-interacting protein 1	1165	3	5.65319e-50	70.41	1	F:GO:0005515	F:protein binding			IPR000253 (SMART); G3DSA:2.60.200.20 (GENE3D); IPR000253 (PFAM); mobidb-lite (MOBIDB_LITE); mobidb-lite (MOBIDB_LITE); mobidb-lite (MOBIDB_LITE); mobidb-lite (MOBIDB_LITE); PTHR23308:SF36 (PANTHER); PTHR23308 (PANTHER); IPR000253 (PROSITE_PROFILES); IPR000253 (CDD); IPR008984 (SUPERFAMILY)	F:GO:0005515	F:protein binding	1..1165	5.144	1.45079	-2.73358	0.0180022	0.0422499	6	4	2.18546	1.64912
contig_10416	XP_013892252.1hypothetical protein MNEG_14731	1784	3	1.39419e-117	63.05	1	F:GO:0016491	F:oxidoreductase activity	EC:1.2.1	Acting on the aldehyde or oxo group of donors	IPR015590 (PFAM); IPR016163 (G3DSA:3.40.309.GENE3D); IPR016162 (G3DSA:3.40.605.GENE3D); IPR016161 (SUPERFAMILY)	P:GO:0055114; F:GO:0016491; F:GO:0016620	P:obsolete oxidation-reduction process; F:oxidoreductase activity; F:oxidoreductase activity, acting on the aldehyde or oxo group of donors, NAD or NADP as acceptor	1..1784	4.28992	-0.119475	1.08634	0.864635	0.983016	1	16	0.237861	4.30769
contig_10417	XP_013904297.1G protein beta subunit-like protein	1963	3	1.12769e-177	91.81	6	P:GO:0006468; P:GO:0032008; F:GO:0005515; F:GO:0016905; C:GO:0031931; C:GO:0031932	P:protein phosphorylation; P:positive regulation of TOR signaling; F:protein binding; F:myosin heavy chain kinase activity; C:TORC1 complex; C:TORC2 complex	EC:2.7.11.17; EC:2.7.11.7	Calcium/calmodulin-dependent protein kinase; [Myosin heavy-chain] kinase	IPR020472 (PRINTS); IPR001680 (SMART); IPR001680 (PFAM); IPR015943 (G3DSA:2.130.10.GENE3D); PTHR19842:SF0 (PANTHER); IPR037588 (PANTHER); IPR017986 (PROSITE_PROFILES); IPR001680 (PROSITE_PROFILES); IPR001680 (PROSITE_PROFILES); IPR001680 (PROSITE_PROFILES); IPR001680 (PROSITE_PROFILES); cd00200 (CDD); IPR036322 (SUPERFAMILY)	P:GO:0031929; P:GO:0032008; F:GO:0005515; C:GO:0031931; C:GO:0031932	P:TOR signaling; P:positive regulation of TOR signaling; F:protein binding; C:TORC1 complex; C:TORC2 complex	1..1963	30.1823	12.1036	-4400.82	3.35e-07	4.61e-06	163	0	35.2359	0
contig_10418	---NA---	520									PR01217 (PRINTS); mobidb-lite (MOBIDB_LITE); mobidb-lite (MOBIDB_LITE)	no GO terms	no GO terms	1..520	5.03701	-3.48768	11.2175	0.168713	0.280239	0	8	0	7.38934
contig_10419	XP_001691038.1thioredoxin superfamily protein	1264	3	6.28645e-38	49.45	4	P:GO:0045454; C:GO:0005623; C:GO:0016020; C:GO:0016021	P:cell redox homeostasis; C:obsolete cell; C:membrane; C:integral component of membrane			G3DSA:3.40.30.10 (GENE3D); mobidb-lite (MOBIDB_LITE); mobidb-lite (MOBIDB_LITE); mobidb-lite (MOBIDB_LITE); IPR036249 (SUPERFAMILY)	no GO terms	no GO terms	1..1264	11.9581	10.1365	-1125.62	1.95e-05	0.000151	31	0	10.4072	0
contig_1042	hypothetical protein MNEG_2616	6331	3	2.49535e-10	66.87	2	C:GO:0005739; C:GO:0032991	C:mitochondrion; C:protein-containing complex			mobidb-lite (MOBIDB_LITE); PTHR21228 (PANTHER)	no GO terms	no GO terms	1..6331	12.7475	1.75882	-3.3842	0.000291	0.0015	145	162	9.71882	12.2903
contig_10420	XP_013897638.1hypothetical protein MNEG_9345	3648	3	1.80334e-38	50.13						G3DSA:3.40.30.10 (GENE3D); mobidb-lite (MOBIDB_LITE); mobidb-lite (MOBIDB_LITE); mobidb-lite (MOBIDB_LITE); mobidb-lite (MOBIDB_LITE); IPR036249 (SUPERFAMILY)	no GO terms	no GO terms	1..3648	5.81388	-4.55405	23.4912	0.000662	0.00298	1	33	0.116322	4.34488
contig_10421	---NA---	795									no IPS match	no IPS match	no IPS match	1..795	23.8152	10.4344	-1383.81	1.08e-05	9.13e-05	65	0	34.6948	0
contig_10422	---NA---	883									no IPS match	no IPS match	no IPS match	1..883	7.49532	8.9968	-510.865	0.000165	0.000931	11	0	5.28628	0
contig_10423	XP_013900887.1methyl-CpG binding domain protein 4	272	3	2.35768e-21	60.35	2	C:GO:0016020; C:GO:0016021	C:membrane; C:integral component of membrane			no IPS match	no IPS match	no IPS match	1..272	2.45841	5.64601	-50.0747	0.0211681	0.0467994	0	0	0	0
contig_10424	---NA---	635									no IPS match	no IPS match	no IPS match	1..635	4.38948	7.71765	-210.496	0.00139	0.00548	10	0	6.68258	0
contig_10425	XP_013895996.1hypothetical protein MNEG_10986	1193	3	2.51894e-127	75.09	1	C:GO:0009536	C:plastid			IPR031610 (PFAM); mobidb-lite (MOBIDB_LITE); IPR031610 (PANTHER)	C:GO:0009507	C:chloroplast	1..1193	10.8402	9.84944	-922.523	3.51e-05	0.000249	55	0	19.5632	0
contig_10426	XP_001263562.1hypothetical protein NFIA_068340	267	3	1.81926e-23	92.1	1	C:GO:0005634	C:nucleus			no IPS match	no IPS match	no IPS match	1..267	0	NaN	NaN	NaN	NaN	0	0	0	0
contig_10427	XP_013902345.1NADH dehydrogenase (ubiquinone) Fe-S protein	1236	3	7.46753e-115	79.64	2	F:GO:0008137; C:GO:0005747	F:NADH dehydrogenase (ubiquinone) activity; C:mitochondrial respiratory chain complex I	EC:7.1.1.2; EC:1.6.5.11; EC:1.6.5.2	NADH:ubiquinone reductase (H(+)-translocating); NADH dehydrogenase (quinone); NAD(P)H dehydrogenase (quinone)	IPR010218 (TIGRFAM); IPR037232 (G3DSA:3.30.460.GENE3D); IPR001268 (PFAM); PTHR10884:SF10 (PANTHER); PTHR10884 (PANTHER); IPR001268 (PRODOM); IPR010218 (HAMAP); IPR037232 (SUPERFAMILY)	P:GO:0055114; F:GO:0008137; F:GO:0016651	P:obsolete oxidation-reduction process; F:NADH dehydrogenase (ubiquinone) activity; F:oxidoreductase activity, acting on NAD(P)H	1..1236	92.7236	-6.96872	125.255	1.44e-07	2.2e-06	0	171	0	66.4503
contig_10428	XP_001690319.1predicted protein	907	3	2.33274e-13	70.64	1	C:GO:0009536	C:plastid			no IPS match	no IPS match	no IPS match	1..907	5.93511	6.78033	-109.922	2.4e-07	3.44e-06	11	0	5.1464	0
contig_10429	XP_001697210.1predicted protein	1646	3	0	75.87	3	P:GO:0006633; F:GO:0016747; C:GO:0016020	P:fatty acid biosynthetic process; F:acyltransferase activity, transferring groups other than amino-acyl groups; C:membrane	EC:2.3.1	Acyltransferases	IPR012328 (PFAM); IPR016039 (G3DSA:3.40.47.GENE3D); IPR012392 (PIRSF); IPR013601 (PFAM); PTHR31561:SF23 (PANTHER); IPR012392 (PANTHER); cd00831 (CDD); IPR016039 (SUPERFAMILY); IPR016039 (SUPERFAMILY)	P:GO:0006633; P:GO:0008152; F:GO:0003824; F:GO:0016747; C:GO:0016020	P:fatty acid biosynthetic process; P:metabolic process; F:catalytic activity; F:acyltransferase activity, transferring groups other than amino-acyl groups; C:membrane	1..1646	15.1155	10.8432	-1837.1	4.41e-06	4.22e-05	68	0	17.5306	0
contig_1043	---NA---	4668									no IPS match	no IPS match	no IPS match	1..4668	16.465	10.6436	-1599.7	6.66e-16	2.92e-14	179	0	16.272	0
contig_10430	XP_013891413.1G1 to S phase transition 2	911	3	2.08328e-12	92.93	6	F:GO:0003924; F:GO:0008135; F:GO:0016779; F:GO:0043167; C:GO:0005829; C:GO:0032991	F:GTPase activity; F:translation factor activity, RNA binding; F:nucleotidyltransferase activity; F:ion binding; C:cytosol; C:protein-containing complex	EC:2.7.7.4; EC:3.6.1.15	Sulfate adenylyltransferase; Nucleoside-triphosphate phosphatase	no IPS match	no IPS match	no IPS match	1..911	28.7282	9.15129	-568.606	7.36e-12	2.15e-10	37	1	17.2346	0.527231
contig_10431	XP_013902799.1hypothetical protein MNEG_4183	6476	1	2.10379e-07	60.61	1	F:GO:0003676	F:nucleic acid binding			IPR000504 (SMART); IPR012677 (G3DSA:3.30.70.GENE3D); IPR000504 (PFAM); mobidb-lite (MOBIDB_LITE); mobidb-lite (MOBIDB_LITE); mobidb-lite (MOBIDB_LITE); mobidb-lite (MOBIDB_LITE); PTHR15241 (PANTHER); IPR000504 (PROSITE_PROFILES); cd00590 (CDD); IPR035979 (SUPERFAMILY)	F:GO:0003676	F:nucleic acid binding	1..6476	17.9722	-7.01957	129.748	2.16e-07	3.14e-06	0	336	0	24.9202
contig_10432	GAX78395.1hypothetical protein CEUSTIGMA_g5837.t1	2911	3	2.63922e-39	82.63	3	P:GO:0036211; P:GO:0051276; F:GO:0008168	P:protein modification process; P:chromosome organization; F:methyltransferase activity	EC:2.1.1.43	Transferring one-carbon groups	mobidb-lite (MOBIDB_LITE); mobidb-lite (MOBIDB_LITE); mobidb-lite (MOBIDB_LITE)	no GO terms	no GO terms	1..2911	2.27752	-2.1101	4.3172	0.043041	0.085899	1	11	0.145773	1.81497
contig_10433	---NA---	354									no IPS match	no IPS match	no IPS match	1..354	12.4713	8.39334	-336.237	0.000424	0.00207	15	0	17.9807	0
contig_10434	---NA---	799									mobidb-lite (MOBIDB_LITE)	no GO terms	no GO terms	1..799	56.7497	11.8273	-3634.01	7.79e-07	9.6e-06	67	0	35.5833	0
contig_10435	---NA---	1394									mobidb-lite (MOBIDB_LITE); mobidb-lite (MOBIDB_LITE); mobidb-lite (MOBIDB_LITE); mobidb-lite (MOBIDB_LITE); mobidb-lite (MOBIDB_LITE); mobidb-lite (MOBIDB_LITE); mobidb-lite (MOBIDB_LITE); mobidb-lite (MOBIDB_LITE); mobidb-lite (MOBIDB_LITE); mobidb-lite (MOBIDB_LITE)	no GO terms	no GO terms	1..1394	8.1317	9.73101	-849.818	4.2e-05	0.00029	30	0	9.13222	0
contig_10436	NP_193740.1allantoate amidohydrolase	617	3	1.47952e-14	87.91	7	P:GO:0006145; P:GO:0006508; P:GO:0010136; F:GO:0008237; F:GO:0046872; F:GO:0047652; C:GO:0005783	P:purine nucleobase catabolic process; P:proteolysis; P:ureide catabolic process; F:metallopeptidase activity; F:metal ion binding; F:allantoate deiminase activity; C:endoplasmic reticulum	EC:3.5.3.9	Allantoate deiminase	IPR002933 (PFAM); G3DSA:3.40.630.10 (GENE3D); IPR010158 (PANTHER); SSF53187 (SUPERFAMILY)	P:GO:0008152; F:GO:0016787; F:GO:0016813	P:metabolic process; F:hydrolase activity; F:hydrolase activity, acting on carbon-nitrogen (but not peptide) bonds, in linear amidines	1..617	4.53223	7.77621	-219.216	0.00132	0.00527	2	0	1.37551	0
contig_10437	---NA---	1086									mobidb-lite (MOBIDB_LITE)	no GO terms	no GO terms	1..1086	34.9224	11.49	-2876.21	1.27e-06	1.46e-05	80	0	31.2592	0
contig_10438	GAX86472.1hypothetical protein CEUSTIGMA_g13882.t1, partial	695	3	4.72858e-62	67.79	5	P:GO:0015074; F:GO:0003676; F:GO:0046872; C:GO:0016020; C:GO:0016021	P:DNA integration; F:nucleic acid binding; F:metal ion binding; C:membrane; C:integral component of membrane			G3DSA:3.10.20.370 (GENE3D); G3DSA:3.30.70.270 (GENE3D); PTHR24559 (PANTHER); cd09274 (CDD); SSF56672 (SUPERFAMILY)	no GO terms	no GO terms	1..695	23.7521	10.2521	-1219.54	1.72e-05	0.000136	58	0	35.4129	0
contig_10439	XP_005652274.1hypothetical protein COCSUDRAFT_64354	2235	3	2.80276e-36	45.47						mobidb-lite (MOBIDB_LITE); mobidb-lite (MOBIDB_LITE); mobidb-lite (MOBIDB_LITE); mobidb-lite (MOBIDB_LITE); mobidb-lite (MOBIDB_LITE); mobidb-lite (MOBIDB_LITE)	no GO terms	no GO terms	1..2235	14.7979	11.3074	-2534.31	1.87e-06	2.03e-05	72	0	13.6701	0
contig_1044	Potassium channel subfamily T member 2 isoform B	1643	3	1.18029e-27	57.09	1	P:GO:0006810	P:transport			mobidb-lite (MOBIDB_LITE); mobidb-lite (MOBIDB_LITE); mobidb-lite (MOBIDB_LITE); PTHR10027 (PANTHER)	no GO terms	no GO terms	1..1643	9.61439	10.2799	-1243.29	1.73e-05	0.000136	29	0	7.48994	0
contig_10440	XP_005650617.1phenylalanyl-tRNA synthetase	1838	3	0	79.57	6	P:GO:0006432; F:GO:0000287; F:GO:0003723; F:GO:0004826; F:GO:0005524; C:GO:0005737	P:phenylalanyl-tRNA aminoacylation; F:magnesium ion binding; F:RNA binding; F:phenylalanine-tRNA ligase activity; F:ATP binding; C:cytoplasm	EC:6.1.1.20	Phenylalanine--tRNA ligase	IPR005147 (SMART); IPR005146 (SMART); G3DSA:3.30.56.10 (GENE3D); G3DSA:3.30.56.10 (GENE3D); IPR020825 (G3DSA:3.50.40.GENE3D); IPR005146 (PFAM); IPR005147 (PFAM); G3DSA:3.30.930.10 (GENE3D); IPR004531 (TIGRFAM); PTHR10947:SF0 (PANTHER); PTHR10947 (PANTHER); IPR005147 (PROSITE_PROFILES); IPR009061 (SUPERFAMILY); IPR009061 (SUPERFAMILY); SSF55681 (SUPERFAMILY)	P:GO:0006432; F:GO:0000166; F:GO:0000287; F:GO:0003723; F:GO:0004826; F:GO:0005524; C:GO:0005737	P:phenylalanyl-tRNA aminoacylation; F:nucleotide binding; F:magnesium ion binding; F:RNA binding; F:phenylalanine-tRNA ligase activity; F:ATP binding; C:cytoplasm	1..1838	13.4508	10.8342	-1825.63	4.47e-06	4.27e-05	69	0	15.9302	0
contig_10441	---NA---	2791									no IPS match	no IPS match	no IPS match	1..2791	10.0095	11.1019	-2197.9	3.15e-06	3.15e-05	44	0	6.68976	0
contig_10442	NP_565533.1DNAJ heat shock family protein	4514	3	9.66178e-15	57.22	2	P:GO:0006508; F:GO:0008237	P:proteolysis; F:metallopeptidase activity			no IPS match	no IPS match	no IPS match	1..4514	4.85731	-2.37424	5.18461	0.000956	0.00404	2	42	0.188012	4.46896
contig_10443	XP_013904506.1Putative membrane-bound O-acyltransferase	1240	3	9.09739e-101	70.86	2	F:GO:0003674; C:GO:0005575	F:molecular_function; C:cellular_component	EC:2	Transferases	IPR004299 (PFAM); PTHR13285 (PANTHER); PTHR13285:SF18 (PANTHER)	no GO terms	no GO terms	1..1240	5.98059	9.08475	-542.978	0.000121	0.000718	16	0	5.4754	0
contig_10444	---NA---	1458									no IPS match	no IPS match	no IPS match	1..1458	21.1487	11.2204	-2385.97	2.36e-06	2.47e-05	47	0	13.6791	0
contig_10445	XP_001692722.1predicted protein	322	3	3.65208e-22	65.57	2	C:GO:0016020; C:GO:0016021	C:membrane; C:integral component of membrane			no IPS match	no IPS match	no IPS match	1..322	7.91369	7.55333	-187.837	0.00156	0.00602	4	0	5.27135	0
contig_10446	XP_002953544.1hypothetical protein VOLCADRAFT_121172	675	3	1.12068e-16	69.26	1	F:GO:0003723	F:RNA binding			G3DSA:1.20.1050.10 (GENE3D); IPR036282 (SUPERFAMILY)	no GO terms	no GO terms	1..675	7.17483	8.52681	-368.83	0.000325	0.00165	19	0	11.9445	0
contig_10447	XP_001695605.1predicted protein	912	3	5.96653e-28	87.21	6	P:GO:0006399; P:GO:0006412; P:GO:0006520; F:GO:0003723; C:GO:0005737; C:GO:0032991	P:tRNA metabolic process; P:translation; P:cellular amino acid metabolic process; F:RNA binding; C:cytoplasm; C:protein-containing complex			G3DSA:2.40.50.140 (GENE3D); IPR002547 (PFAM); mobidb-lite (MOBIDB_LITE); mobidb-lite (MOBIDB_LITE); PTHR11586:SF33 (PANTHER); PTHR11586 (PANTHER); IPR002547 (PROSITE_PROFILES); IPR012340 (SUPERFAMILY)	F:GO:0000049	F:tRNA binding	1..912	16.7025	-0.960289	1.9457	0.171786	0.284894	1	27	0.465289	14.2196
contig_10448	XP_013903657.1hypothetical protein MNEG_3319	1354	3	2.75233e-65	47.98	1	F:GO:0005515	F:protein binding			IPR002110 (SMART); IPR036770 (G3DSA:1.25.40.GENE3D); IPR036770 (G3DSA:1.25.40.GENE3D); IPR020683 (PFAM); mobidb-lite (MOBIDB_LITE); mobidb-lite (MOBIDB_LITE); PTHR43928 (PANTHER); IPR020683 (PROSITE_PROFILES); IPR002110 (PROSITE_PROFILES); IPR002110 (PROSITE_PROFILES); IPR002110 (PROSITE_PROFILES); IPR002110 (PROSITE_PROFILES); IPR020683 (CDD); IPR036770 (SUPERFAMILY)	F:GO:0005515	F:protein binding	1..1354	4.29221	8.7545	-431.884	0.000228	0.00122	12	0	3.7608	0
contig_10449	---NA---	3064									mobidb-lite (MOBIDB_LITE); mobidb-lite (MOBIDB_LITE); mobidb-lite (MOBIDB_LITE); mobidb-lite (MOBIDB_LITE); mobidb-lite (MOBIDB_LITE); mobidb-lite (MOBIDB_LITE); mobidb-lite (MOBIDB_LITE); mobidb-lite (MOBIDB_LITE); mobidb-lite (MOBIDB_LITE); mobidb-lite (MOBIDB_LITE)	no GO terms	no GO terms	1..3064	2.41874	2.86778	-7.2994	7.03e-08	1.17e-06	22	8	3.04685	1.25407
contig_1045	ATP-dependent helicase rhp16-like	1986	3	3.03582e-115	73.16	1	F:GO:0046872	F:metal ion binding			IPR001841 (SMART); IPR001650 (SMART); G3DSA:3.40.50.300 (GENE3D); IPR013083 (G3DSA:3.30.40.GENE3D); IPR018957 (PFAM); IPR001650 (PFAM); PTHR10799:SF848 (PANTHER); PTHR10799 (PANTHER); IPR001650 (PROSITE_PROFILES); IPR001841 (PROSITE_PROFILES); IPR001650 (CDD); IPR027417 (SUPERFAMILY); SSF57850 (SUPERFAMILY)	F:GO:0046872	F:metal ion binding	1..1986	3.23363	-2.81763	7.05006	0.0392768	0.0788064	0	14	0	3.38585
contig_10450	XP_001693304.13'-5' exoribonuclease	1196	3	1.6202e-95	61.69	3	P:GO:0016070; F:GO:0003723; F:GO:0004540	P:RNA metabolic process; F:RNA binding; F:ribonuclease activity	EC:3.1	Acting on ester bonds	IPR001900 (SMART); G3DSA:2.40.50.700 (GENE3D); IPR001900 (PFAM); PTHR23355 (PANTHER); IPR012340 (SUPERFAMILY); IPR012340 (SUPERFAMILY)	F:GO:0003723; F:GO:0004540	F:RNA binding; F:ribonuclease activity	1..1196	10.2078	9.81084	-898.166	3.3e-05	0.000236	30	0	10.6441	0
contig_10451	---NA---	2168									no IPS match	no IPS match	no IPS match	1..2168	12.3534	9.11322	-553.799	2.75e-12	8.34e-11	79	1	15.4627	0.221544
contig_10452	XP_013894003.1diphosphocytidyl-2-C-methyl-D-erythritol kinase	1376	3	1.09205e-130	81.57	4	P:GO:0006629; P:GO:0009058; F:GO:0016301; F:GO:0043167	P:lipid metabolic process; P:biosynthetic process; F:kinase activity; F:ion binding	EC:2.7.1.148	4-(cytidine 5'-diphospho)-2-C-methyl-D-erythritol kinase	IPR006204 (PFAM); IPR036554 (G3DSA:3.30.70.GENE3D); IPR004424 (TIGRFAM); IPR014721 (G3DSA:3.30.230.GENE3D); PTHR43527 (PANTHER); IPR004424 (HAMAP); IPR020568 (SUPERFAMILY); IPR036554 (SUPERFAMILY)	P:GO:0016114; F:GO:0005524; F:GO:0050515	P:terpenoid biosynthetic process; F:ATP binding; F:4-(cytidine 5'-diphospho)-2-C-methyl-D-erythritol kinase activity	1..1376	12.5618	10.2819	-1244.98	1.49e-05	0.00012	65	0	20.0453	0
contig_10453	XP_013894003.1diphosphocytidyl-2-C-methyl-D-erythritol kinase	1250	3	9.05123e-133	81.76	4	P:GO:0006629; P:GO:0009058; F:GO:0016301; F:GO:0043167	P:lipid metabolic process; P:biosynthetic process; F:kinase activity; F:ion binding	EC:2.7.1.148	4-(cytidine 5'-diphospho)-2-C-methyl-D-erythritol kinase	IPR014721 (G3DSA:3.30.230.GENE3D); IPR004424 (TIGRFAM); IPR006204 (PFAM); IPR036554 (G3DSA:3.30.70.GENE3D); PTHR43527 (PANTHER); IPR004424 (HAMAP); IPR036554 (SUPERFAMILY); IPR020568 (SUPERFAMILY)	P:GO:0016114; F:GO:0005524; F:GO:0050515	P:terpenoid biosynthetic process; F:ATP binding; F:4-(cytidine 5'-diphospho)-2-C-methyl-D-erythritol kinase activity	1..1250	17.3603	-6.46171	88.1389	0.00755	0.0207932	0	45	0	17.2911
contig_10454	---NA---	652									mobidb-lite (MOBIDB_LITE); mobidb-lite (MOBIDB_LITE); PS51257 (PROSITE_PROFILES)	no GO terms	no GO terms	1..652	0.398926	-0.539859	1.45383	0.833443	0.95385	0	0	0	0
contig_10455	XP_002958129.1DNA replication factor C complex subunit 1	876	3	5.64898e-07	53.22	8	P:GO:0006260; P:GO:0006281; F:GO:0000166; F:GO:0003677; F:GO:0003689; F:GO:0005524; C:GO:0005634; C:GO:0005663	P:DNA replication; P:DNA repair; F:nucleotide binding; F:DNA binding; F:DNA clamp loader activity; F:ATP binding; C:nucleus; C:DNA replication factor C complex			IPR036420 (G3DSA:3.40.50.GENE3D); mobidb-lite (MOBIDB_LITE); mobidb-lite (MOBIDB_LITE); mobidb-lite (MOBIDB_LITE); mobidb-lite (MOBIDB_LITE)	no GO terms	no GO terms	1..876	4.53943	-4.04557	16.5134	0.0985378	0.177929	0	13	0	7.12785
contig_10456	XP_011399504.1Diphthamide biosynthesis protein 1	903	3	6.70552e-94	77.29	3	P:GO:0006412; P:GO:0036211; F:GO:0003674	P:translation; P:protein modification process; F:molecular_function	EC:2	Transferases	G3DSA:3.40.50.11850 (GENE3D); IPR035435 (PIRSF); IPR016435 (TIGRFAM); IPR016435 (PFAM); G3DSA:3.40.50.11860 (GENE3D),SFLDS00032 (SFLD); IPR016435 (mobidb-MOBIDB_LITE); IPR016435 (PANTHER); PTHR10762:SF1 (PANTHER)	P:GO:0017183	P:peptidyl-diphthamide biosynthetic process from peptidyl-histidine	1..903	4.15845	-0.147305	1.1075	0.862808	0.981066	2	5	0.939853	2.65951
contig_10457	---NA---	1339									mobidb-lite (MOBIDB_LITE); mobidb-lite (MOBIDB_LITE); mobidb-lite (MOBIDB_LITE); mobidb-lite (MOBIDB_LITE)	no GO terms	no GO terms	1..1339	6.92338	6.80877	-112.11	9.58e-11	2.52e-09	30	0	9.50733	0
contig_10458	XP_013901522.1histone deacetylase 6/10	1676	3	1.38176e-97	66.03	3	P:GO:0036211; P:GO:0051276; F:GO:0016810	P:protein modification process; P:chromosome organization; F:hydrolase activity, acting on carbon-nitrogen (but not peptide) bonds	EC:3.5.1.98	Histone deacetylase	IPR000286 (PRINTS); IPR023801 (PFAM); IPR037138 (G3DSA:3.40.800.GENE3D); IPR000286 (PANTHER); PTHR10625:SF177 (PANTHER); IPR023696 (SUPERFAMILY)	no GO terms	no GO terms	1..1676	5.24053	9.35943	-656.855	7.77e-05	0.00049	26	0	6.5829	0
contig_10459	---NA---	269									no IPS match	no IPS match	no IPS match	1..269	1.05166	4.76267	-27.146	0.0569716	0.107605	2	0	3.15497	0
contig_1046	leucine-rich repeat receptor kinase	1287	3	1.83651e-10	71.54	3	P:GO:0008150; F:GO:0003674; C:GO:0005575	P:biological_process; F:molecular_function; C:cellular_component			IPR029787 (G3DSA:3.30.70.GENE3D); mobidb-lite (MOBIDB_LITE); IPR029787 (SUPERFAMILY)	no GO terms	no GO terms	1..1287	8.61659	9.73258	-850.743	4.37e-05	0.0003	18	0	5.93488	0
contig_10460	---NA---	571									no IPS match	no IPS match	no IPS match	1..571	15.6523	9.36761	-660.588	7.72e-05	0.000487	20	0	14.8632	0
contig_10461	XP_013898370.1Histone chaperone asf1	1840	3	2.18538e-60	73.32	2	P:GO:0006325; C:GO:0005634	P:chromatin organization; C:nucleus			IPR036747 (G3DSA:2.60.40.GENE3D); IPR006818 (PFAM); mobidb-lite (MOBIDB_LITE); mobidb-lite (MOBIDB_LITE); PTHR12040:SF0 (PANTHER); IPR006818 (PANTHER); IPR036747 (SUPERFAMILY)	P:GO:0006325; C:GO:0005634	P:chromatin organization; C:nucleus	1..1840	11.8283	10.653	-1610.12	6.62e-06	5.96e-05	48	0	11.0698	0
contig_10462	GAX75372.1hypothetical protein CEUSTIGMA_g2816.t1	2442	3	5.31684e-60	53.66	1	F:GO:0005515	F:protein binding			IPR000270 (SMART); IPR019734 (SMART); IPR000270 (PFAM); IPR011990 (G3DSA:1.25.40.GENE3D); G3DSA:3.10.20.90 (GENE3D); mobidb-lite (MOBIDB_LITE); mobidb-lite (MOBIDB_LITE); PTHR22904 (PANTHER); PTHR22904 (PANTHER); PTHR22904:SF437 (PANTHER); PTHR22904:SF437 (PANTHER); IPR000270 (PROSITE_PROFILES); IPR013026 (PROSITE_PROFILES); cd05992 (CDD); IPR011990 (SUPERFAMILY); SSF54277 (SUPERFAMILY)	F:GO:0005515	F:protein binding	1..2442	64.3522	-3.38814	10.4697	4.12e-08	7.3e-07	11	342	1.91146	67.2666
contig_10463	NP_177164.1DEAD/DEAH box helicase	4580	3	9.22994e-153	67.57	12	P:GO:0000373; P:GO:0006397; P:GO:0009793; P:GO:0010497; P:GO:0010501; P:GO:0016441; F:GO:0003723; F:GO:0003724; F:GO:0005524; C:GO:0005730; C:GO:0009570; C:GO:0010494	P:Group II intron splicing; P:mRNA processing; P:embryo development ending in seed dormancy; P:plasmodesmata-mediated intercellular transport; P:RNA secondary structure unwinding; P:post-transcriptional gene silencing; F:RNA binding; F:RNA helicase activity; F:ATP binding; C:nucleolus; C:chloroplast stroma; C:cytoplasmic stress granule	EC:3.6.1.3; EC:3.6.1.15	Deleted entry; Nucleoside-triphosphate phosphatase	IPR001650 (SMART); IPR014001 (SMART); IPR003593 (SMART); IPR012961 (SMART); G3DSA:1.10.3380.30 (GENE3D); IPR011545 (PFAM); G3DSA:3.40.50.300 (GENE3D); G3DSA:3.40.50.300 (GENE3D); IPR012961 (PFAM); mobidb-lite (MOBIDB_LITE); mobidb-lite (MOBIDB_LITE); PTHR24031 (PANTHER); PTHR24031:SF360 (PANTHER); IPR001650 (PROSITE_PROFILES); IPR014001 (PROSITE_PROFILES); cd00046 (CDD); IPR001650 (CDD); IPR02741…	F:GO:0003676; F:GO:0005524	F:nucleic acid binding; F:ATP binding	1..4580	14.7094	-1.69422	3.23603	0.00185	0.00691	12	143	1.11182	14.9965
contig_10464	XP_013898232.1hypothetical protein MNEG_8749	1423	1	0.000592997	45.56						IPR013783 (G3DSA:2.60.40.GENE3D); mobidb-lite (MOBIDB_LITE); mobidb-lite (MOBIDB_LITE); mobidb-lite (MOBIDB_LITE); mobidb-lite (MOBIDB_LITE)	no GO terms	no GO terms	1..1423	9.6624	9.98397	-1012.69	2.37e-05	0.000178	36	0	10.7353	0
contig_10465	XP_011396360.1Guanine deaminase	1228	3	4.19811e-41	70.26	1	F:GO:0003824	F:catalytic activity			IPR002125 (PFAM); G3DSA:3.40.140.10 (GENE3D); PTHR44192:SF2 (PANTHER); PTHR44192 (PANTHER); IPR002125 (PROSITE_PROFILES); cd01285 (CDD); IPR016193 (SUPERFAMILY)	F:GO:0003824	F:catalytic activity	1..1228	13.875	10.3294	-1286.61	1.35e-05	0.00011	33	0	11.4034	0
contig_10466	---NA---	1684				1	P:GO:0055085	P:transmembrane transport			IPR000515 (PROSITE_PROFILES)	P:GO:0055085; C:GO:0016020	P:transmembrane transport; C:membrane	1..1684	71.5139	-6.3144	79.5836	1.52e-07	2.32e-06	1	540	0.251986	154.018
contig_10467	PCJ27995.1hypothetical protein COA96_02200	2514	3	2.73759e-20	49.55						mobidb-lite (MOBIDB_LITE); SSF63829 (SUPERFAMILY)	no GO terms	no GO terms	1..2514	9.83414	10.8375	-1829.8	4.65e-06	4.41e-05	68	0	11.4779	0
contig_10468	XP_013897776.1Uncharacterized protein MNEG_9204	2167	3	3.63329e-19	58.75	2	F:GO:0016787; F:GO:0140098	F:hydrolase activity; F:catalytic activity, acting on RNA	EC:3.1.30; EC:3.1.26.4	Acting on ester bonds; Ribonuclease H	IPR036397 (G3DSA:3.30.420.GENE3D); IPR002156 (PFAM); mobidb-lite (MOBIDB_LITE); mobidb-lite (MOBIDB_LITE); mobidb-lite (MOBIDB_LITE); IPR038842 (PANTHER); IPR002156 (PROSITE_PROFILES); cd09279 (CDD); SSF81995 (SUPERFAMILY); IPR012337 (SUPERFAMILY)	F:GO:0003676; F:GO:0004523	F:nucleic acid binding; F:RNA-DNA hybrid ribonuclease activity	1..2167	8.36716	-1.41163	2.66038	0.0296923	0.0637571	2	32	0.391642	7.09268
contig_10469	XP_013902472.1hypothetical protein MNEG_4510	1159	2	4.15827e-08	60.23						mobidb-lite (MOBIDB_LITE); mobidb-lite (MOBIDB_LITE); cd14686 (CDD)	no GO terms	no GO terms	1..1159	2.35576	0.829994	-1.77768	0.284978	0.444304	1	8	0.366129	3.31532
contig_1047	malonyl -acyl carrier transacylase isoform B	1189	3	3.17594e-57	65.03	2	P:GO:0006508; F:GO:0004252	P:proteolysis; F:serine-type endopeptidase activity			IPR001907 (PRINTS); G3DSA:3.40.1750.20 (GENE3D); IPR004635 (TIGRFAM); IPR002142 (PFAM); G3DSA:3.90.226.10 (GENE3D); mobidb-lite (MOBIDB_LITE); mobidb-lite (MOBIDB_LITE); PTHR33209 (PANTHER); cd07023 (CDD); IPR029045 (SUPERFAMILY)	P:GO:0006508; F:GO:0004252; F:GO:0008233	P:proteolysis; F:serine-type endopeptidase activity; F:peptidase activity	1..1189	10.9311	9.905	-958.744	2.97e-05	0.000215	43	0	15.3463	0
contig_10470	---NA---	244									no IPS match	no IPS match	no IPS match	1..244	3.94838	6.1895	-72.9833	0.00962	0.0250499	2	0	3.47823	0
contig_10471	---NA---	256									no IPS match	no IPS match	no IPS match	1..256	6.71195	7.02514	-130.25	0.00303	0.0102256	4	0	6.63037	0
contig_10472	---NA---	1831									IPR032675 (G3DSA:3.80.10.GENE3D); IPR032675 (G3DSA:3.80.10.GENE3D); SSF52047 (SUPERFAMILY)	no GO terms	no GO terms	1..1831	15.8846	11.058	-2131.99	2.9e-06	2.93e-05	70	0	16.2229	0
contig_10473	XP_013901246.1V-type H+-transporting ATPase subunit F	1393	3	3.63776e-55	91.48	3	F:GO:0016887; F:GO:0022857; C:GO:0032991	F:ATP hydrolysis activity; F:transmembrane transporter activity; C:protein-containing complex	EC:7.1.3.1	H(+)-exporting diphosphatase	no IPS match	no IPS match	no IPS match	1..1393	59.3745	10.7504	-1722.6	3.33e-16	1.5e-14	201	1	61.2298	0.344801
contig_10474	XP_013901246.1V-type H+-transporting ATPase subunit F	1328	3	3.83873e-55	90.9	6	P:GO:1902600; F:GO:0046961; C:GO:0005774; C:GO:0005794; C:GO:0005886; C:GO:0033180	P:proton transmembrane transport; F:proton-transporting ATPase activity, rotational mechanism; C:vacuolar membrane; C:Golgi apparatus; C:plasma membrane; C:proton-transporting V-type ATPase, V1 domain	EC:7.1.3.1	H(+)-exporting diphosphatase	IPR005772 (TIGRFAM); IPR036906 (G3DSA:3.40.50.GENE3D); IPR008218 (PFAM); IPR005772 (PIRSF); PTHR13861:SF6 (PANTHER); PTHR13861 (PANTHER); IPR036906 (SUPERFAMILY)	P:GO:0034220; P:GO:1902600; F:GO:0046961; C:GO:0033180	P:ion transmembrane transport; P:proton transmembrane transport; F:proton-transporting ATPase activity, rotational mechanism; C:proton-transporting V-type ATPase, V1 domain	1..1328	41.7135	-5.90283	59.8315	9.79e-06	8.39e-05	0	83	0	30.0192
contig_10475	XP_002954701.1hypothetical protein VOLCADRAFT_106487	5623	3	4.47228e-93	72.14	3	P:GO:0046854; F:GO:0005524; F:GO:0016307	P:phosphatidylinositol phosphate biosynthetic process; F:ATP binding; F:phosphatidylinositol phosphate kinase activity	EC:2.7.1	Transferring phosphorus-containing groups	IPR002498 (SMART); IPR027484 (G3DSA:3.30.800.GENE3D); IPR002498 (PFAM); IPR027483 (G3DSA:3.30.810.GENE3D); IPR027483 (G3DSA:3.30.810.GENE3D); mobidb-lite (MOBIDB_LITE); mobidb-lite (MOBIDB_LITE); mobidb-lite (MOBIDB_LITE); mobidb-lite (MOBIDB_LITE); mobidb-lite (MOBIDB_LITE); mobidb-lite (MOBIDB_LITE); mobidb-lite (MOBIDB_LITE); mobidb-lite (MOBIDB_LITE); mobidb-lite (MOBIDB_LITE); mobidb-lite (M…	P:GO:0046488; F:GO:0016307	P:phosphatidylinositol metabolic process; F:phosphatidylinositol phosphate kinase activity	1..5623	9.73286	-1.27035	2.41221	0.0163212	0.0385131	16	133	1.20745	11.3606
contig_10476	XP_013898019.1hypothetical protein MNEG_8966	823	3	6.08466e-66	80.93	1	F:GO:0043167	F:ion binding			G3DSA:3.40.50.300 (GENE3D); IPR003959 (PFAM); mobidb-lite (MOBIDB_LITE); PTHR23074:SF20 (PANTHER); PTHR23074 (PANTHER); cd00009 (CDD); IPR027417 (SUPERFAMILY)	F:GO:0005524	F:ATP binding	1..823	8.86306	9.06964	-537.319	0.000129	0.000757	14	0	7.21848	0
contig_10477	---NA---	225									no IPS match	no IPS match	no IPS match	1..225	1.39791	4.76295	-27.1513	0.0569535	0.107605	1	0	1.88597	0
contig_10478	---NA---	853									mobidb-lite (MOBIDB_LITE); mobidb-lite (MOBIDB_LITE)	no GO terms	no GO terms	1..853	0.53629	-1.04493	2.06326	0.67768	0.825311	0	1	0	0.56308
contig_10479	---NA---	253									no IPS match	no IPS match	no IPS match	1..253	1.91218	5.30478	-39.5273	0.0346141	0.0701723	0	0	0	0
contig_1048	signal peptide peptidase	3246	3	7.4763e-54	64.8	2	P:GO:0006508; F:GO:0008233	P:proteolysis; F:peptidase activity	EC:3.4	Acting on peptide bonds (peptidases)	G3DSA:3.40.1750.20 (GENE3D); IPR002142 (PFAM); G3DSA:3.90.226.10 (GENE3D); IPR004635 (TIGRFAM); mobidb-lite (MOBIDB_LITE); mobidb-lite (MOBIDB_LITE); PTHR33209 (PANTHER); cd07023 (CDD); cd07018 (CDD); IPR029045 (SUPERFAMILY); IPR029045 (SUPERFAMILY)	P:GO:0006508; F:GO:0008233	P:proteolysis; F:peptidase activity	1..3246	6.19948	-3.20815	9.24168	0.000446	0.00216	0	34	0	5.03094
contig_10480	XP_013899073.1hypothetical protein MNEG_7908	2316	3	1.42468e-54	50.84	2	F:GO:0016787; F:GO:0046872	F:hydrolase activity; F:metal ion binding			no IPS match	no IPS match	no IPS match	1..2316	67.0835	-3.51926	11.4657	9.85e-05	0.000601	7	559	1.28256	115.929
contig_10481	---NA---	260									no IPS match	no IPS match	no IPS match	1..260	6.03393	6.89238	-118.799	0.00355	0.0116184	4	0	6.52837	0
contig_10482	XP_005649456.1glycoside hydrolase	3559	3	4.5628e-164	70.23	3	P:GO:0005975; F:GO:0004556; F:GO:0005509	P:carbohydrate metabolic process; F:alpha-amylase activity; F:calcium ion binding	EC:3.2.1.1	Alpha-amylase	IPR012850 (SMART); IPR006047 (SMART); IPR012850 (PFAM); IPR013780 (G3DSA:2.60.40.GENE3D); G3DSA:3.20.20.80 (GENE3D); IPR006047 (PFAM); PTHR43447 (PANTHER); PTHR43447:SF10 (PANTHER); cd11314 (CDD); IPR017853 (SUPERFAMILY); SSF51011 (SUPERFAMILY)	P:GO:0005975; F:GO:0003824; F:GO:0004556; F:GO:0005509	P:carbohydrate metabolic process; F:catalytic activity; F:alpha-amylase activity; F:calcium ion binding	1..3559	69.5952	-6.0928	68.2522	9.91e-08	1.58e-06	0	56	0	7.55752
contig_10483	XP_013895365.1hypothetical protein MNEG_11616	297	3	6.53114e-15	57.75						no IPS match	no IPS match	no IPS match	1..297	1.01922	4.76285	-27.1494	0.0569602	0.107605	1	0	1.42877	0
contig_10484	XP_013901469.1TPR protein	1771	3	3.50436e-65	60.48	1	F:GO:0005515	F:protein binding			IPR019734 (SMART); IPR001841 (SMART); IPR011990 (G3DSA:1.25.40.GENE3D); IPR013083 (G3DSA:3.30.40.GENE3D); IPR011990 (G3DSA:1.25.40.GENE3D); mobidb-lite (MOBIDB_LITE); mobidb-lite (MOBIDB_LITE); PTHR10098 (PANTHER); IPR001841 (PROSITE_PROFILES); SSF57850 (SUPERFAMILY); IPR011990 (SUPERFAMILY); IPR011990 (SUPERFAMILY)	F:GO:0005515	F:protein binding	1..1771	20.5662	-7.22361	149.459	0.00285	0.00976	0	68	0	18.4421
contig_10485	---NA---	375									no IPS match	no IPS match	no IPS match	1..375	1.73033	5.64583	-50.0685	0.0196657	0.0438744	1	0	1.13158	0
contig_10486	---NA---	480									no IPS match	no IPS match	no IPS match	1..480	1.22001	5.64527	-50.049	0.0196799	0.0438744	3	0	2.65215	0
contig_10487	XP_002954917.1hypothetical protein VOLCADRAFT_118887	2916	3	1.33183e-22	69.52						IPR000237 (SMART); IPR000237 (PFAM); mobidb-lite (MOBIDB_LITE); mobidb-lite (MOBIDB_LITE); mobidb-lite (MOBIDB_LITE); mobidb-lite (MOBIDB_LITE); mobidb-lite (MOBIDB_LITE); mobidb-lite (MOBIDB_LITE); PTHR23157 (PANTHER); IPR000237 (PROSITE_PROFILES)	no GO terms	no GO terms	1..2916	2.9103	-2.46621	5.52591	0.0210033	0.0465698	2	19	0.291045	3.12957
contig_10488	---NA---	221									no IPS match	no IPS match	no IPS match	1..221	3.24686	-1.71417	3.28109	0.48449	0.696535	0	1	0	2.17334
contig_10489	---NA---	1683									mobidb-lite (MOBIDB_LITE); mobidb-lite (MOBIDB_LITE)	no GO terms	no GO terms	1..1683	14.3058	10.86	-1858.61	4.91e-06	4.61e-05	52	0	13.111	0
contig_1049	predicted protein	975	3	2.09594e-19	79.55	1	C:GO:0005575	C:cellular_component			no IPS match	no IPS match	no IPS match	1..975	93.8226	12.6988	-6648.21	8.68e-08	1.41e-06	292	0	127.086	0
contig_10490	---NA---	3701									G3DSA:1.10.510.10 (GENE3D); mobidb-lite (MOBIDB_LITE); mobidb-lite (MOBIDB_LITE); mobidb-lite (MOBIDB_LITE); mobidb-lite (MOBIDB_LITE); mobidb-lite (MOBIDB_LITE); mobidb-lite (MOBIDB_LITE); mobidb-lite (MOBIDB_LITE); mobidb-lite (MOBIDB_LITE); mobidb-lite (MOBIDB_LITE); mobidb-lite (MOBIDB_LITE); mobidb-lite (MOBIDB_LITE); PTHR10177:SF203 (PANTHER); IPR039361 (PANTHER)	no GO terms	no GO terms	1..3701	5.31225	0.242964	-1.18342	0.639478	0.803215	19	52	2.17847	6.74844
contig_10491	XP_001691064.1predicted mitochondrial protein	1224	3	0	79.15	2	F:GO:0005515; C:GO:0005739	F:protein binding; C:mitochondrion			IPR002885 (PFAM); IPR011990 (G3DSA:1.25.40.GENE3D); IPR002885 (PFAM); IPR002885 (TIGRFAM); IPR002885 (PFAM); PTHR44149 (PANTHER); IPR002885 (PROSITE_PROFILES); IPR002885 (PROSITE_PROFILES); IPR002885 (PROSITE_PROFILES); IPR002885 (PROSITE_PROFILES); IPR002885 (PROSITE_PROFILES); IPR002885 (PROSITE_PROFILES); IPR002885 (PROSITE_PROFILES); IPR002885 (PROSITE_PROFILES); IPR002885 (PROSITE_PROFILES);…	F:GO:0005515	F:protein binding	1..1224	6.69644	9.24883	-608.381	9.79e-05	0.000597	30	0	10.4006	0
contig_10492	XP_005644664.1AAA-domain-containing protein	2445	3	3.85361e-130	70.22	1	F:GO:0043167	F:ion binding			IPR003593 (SMART); IPR003959 (PFAM); G3DSA:3.40.50.300 (GENE3D); G3DSA:1.10.8.60 (GENE3D); G3DSA:1.10.8.60 (GENE3D); mobidb-lite (MOBIDB_LITE); mobidb-lite (MOBIDB_LITE); PTHR23074 (PANTHER); cd00009 (CDD); IPR027417 (SUPERFAMILY)	F:GO:0005524	F:ATP binding	1..2445	4.27681	-3.53421	11.5852	0.00742	0.0205001	0	19	0	3.73245
contig_10493	---NA---	731				4	P:GO:0006281; P:GO:0006310; F:GO:0003677; C:GO:0005634	P:DNA repair; P:DNA recombination; F:DNA binding; C:nucleus			IPR010585 (PFAM); G3DSA:1.20.5.370 (GENE3D); mobidb-lite (MOBIDB_LITE); mobidb-lite (MOBIDB_LITE); SSF58022 (SUPERFAMILY)	P:GO:0006302; P:GO:0006310; F:GO:0003677; C:GO:0005634	P:double-strand break repair; P:DNA recombination; F:DNA binding; C:nucleus	1..731	9.50919	5.8924	-59.4004	6.92e-10	1.67e-08	19	0	11.0295	0
contig_10494	---NA---	480									mobidb-lite (MOBIDB_LITE); mobidb-lite (MOBIDB_LITE); mobidb-lite (MOBIDB_LITE); mobidb-lite (MOBIDB_LITE)	no GO terms	no GO terms	1..480	4.75844	7.45952	-176.011	0.00159	0.00609	8	0	7.0724	0
contig_10495	GAX78375.1hypothetical protein CEUSTIGMA_g5817.t1	2456	3	3.15386e-58	57.11						G3DSA:1.25.40.990 (GENE3D); IPR005062 (PFAM); PTHR12436 (PANTHER); PTHR12436:SF4 (PANTHER)	no GO terms	no GO terms	1..2456	10.9598	-1.97519	3.93181	0.00281	0.00964	4	56	0.691114	10.9516
contig_10496	---NA---	821									mobidb-lite (MOBIDB_LITE)	no GO terms	no GO terms	1..821	3.55723	-1.70919	3.26977	0.220442	0.354681	1	10	0.516862	5.85027
contig_10497	---NA---	2292									no IPS match	no IPS match	no IPS match	1..2292	11.7836	-4.89478	29.7492	0.00022	0.00119	0	77	0	16.136
contig_10498	XP_006812173.1 RNA-directed DNA polymerase from mobile element jockey-like	1224	1	5.37326e-10	40.44						IPR036691 (SUPERFAMILY)	no GO terms	no GO terms	1..1224	25.3479	9.33538	-645.997	1.35e-12	4.25e-11	85	1	29.4683	0.392408
contig_10499	XP_006812173.1 RNA-directed DNA polymerase from mobile element jockey-like	974	1	8.20934e-09	41.75						IPR036691 (SUPERFAMILY)	no GO terms	no GO terms	1..974	33.3731	-4.36537	20.6114	3.13e-05	0.000225	2	75	0.871342	36.9846
contig_105	predicted protein	1806	20	0	82.34	11	P:GO:0009097; P:GO:0009099; P:GO:0046686; F:GO:0004455; F:GO:0005507; F:GO:0016853; C:GO:0005618; C:GO:0005739; C:GO:0009570; C:GO:0009941; C:GO:0048046	P:isoleucine biosynthetic process; P:valine biosynthetic process; P:response to cadmium ion; F:ketol-acid reductoisomerase activity; F:copper ion binding; F:isomerase activity; C:cell wall; C:mitochondrion; C:chloroplast stroma; C:chloroplast envelope; C:apoplast	EC:1.1.1.86	Ketol-acid reductoisomerase (NADP(+))	G3DSA:3.40.50.720 (GENE3D); IPR013116 (PFAM); IPR000506 (PFAM); IPR013328 (G3DSA:1.10.1040.GENE3D); mobidb-lite (MOBIDB_LITE); mobidb-lite (MOBIDB_LITE); PTHR21371:SF11 (PANTHER); IPR013023 (PANTHER); IPR013116 (PROSITE_PROFILES); IPR000506 (PROSITE_PROFILES); IPR036291 (SUPERFAMILY); IPR008927 (SUPERFAMILY)	P:GO:0009082; P:GO:0055114; F:GO:0004455; F:GO:0016491	P:branched-chain amino acid biosynthetic process; P:obsolete oxidation-reduction process; F:ketol-acid reductoisomerase activity; F:oxidoreductase activity	1..1806	505.692	13.4338	-11065.4	0	0	2211	1	519.504	0.265951
contig_1050	predicted protein	1012	3	7.06066e-24	86.45	1	C:GO:0005575	C:cellular_component			mobidb-lite (MOBIDB_LITE); mobidb-lite (MOBIDB_LITE)	no GO terms	no GO terms	1..1012	118.879	-6.27805	77.6035	4.86e-09	1.03e-07	1	225	0.419312	106.788
contig_10500	XP_005651116.1urate oxidase II	2469	3	1.98717e-65	81.45	5	P:GO:0009056; P:GO:0034641; P:GO:0044281; F:GO:0016491; C:GO:0005777	P:catabolic process; P:cellular nitrogen compound metabolic process; P:small molecule metabolic process; F:oxidoreductase activity; C:peroxisome	EC:1.7.3.3	Factor independent urate hydroxylase	no IPS match	no IPS match	no IPS match	1..2469	56.8517	-6.48852	89.7924	7.3e-10	1.75e-08	0	317	0	61.6676
contig_10501	GBF91976.1ubiquitin-conjugating enzyme E2	282	2	8.73951e-05	71.79	3	F:GO:0000166; F:GO:0005524; F:GO:0016740	F:nucleotide binding; F:ATP binding; F:transferase activity			IPR016135 (G3DSA:3.10.110.GENE3D); mobidb-lite (MOBIDB_LITE); mobidb-lite (MOBIDB_LITE); IPR016135 (SUPERFAMILY)	no GO terms	no GO terms	1..282	1.6872	5.27082	-38.6077	0.0314041	0.0645517	1	0	1.50477	0
contig_10502	XP_001692181.1predicted protein	5014	3	1.25918e-90	82.9	1	C:GO:0005575	C:cellular_component			mobidb-lite (MOBIDB_LITE); mobidb-lite (MOBIDB_LITE); mobidb-lite (MOBIDB_LITE); PTHR32098:SF5 (PANTHER); PTHR32098 (PANTHER)	no GO terms	no GO terms	1..5014	4.06769	-1.89497	3.71915	0.00573	0.0168352	5	35	0.423159	3.35276
contig_10503	XP_002957241.1succinate-coa ligase alpha chain, succinyl-CoA synthetase mitochondrial precursor	1066	3	6.22675e-157	91.88	11	P:GO:0006099; P:GO:0006104; P:GO:0006105; P:GO:0006165; P:GO:0009142; F:GO:0004550; F:GO:0004775; F:GO:0004776; F:GO:0019003; C:GO:0005829; C:GO:0045244	P:tricarboxylic acid cycle; P:succinyl-CoA metabolic process; P:succinate metabolic process; P:nucleoside diphosphate phosphorylation; P:nucleoside triphosphate biosynthetic process; F:nucleoside diphosphate kinase activity; F:succinate-CoA ligase (ADP-forming) activity; F:succinate-CoA ligase (GDP-forming) activity; F:GDP binding; C:cytosol; C:succinate-CoA ligase complex (GDP-forming)	EC:2.7.4.6; EC:6.2.1.5; EC:6.2.1.4	Nucleoside-diphosphate kinase; Succinate--CoA ligase (ADP-forming); Succinate--CoA ligase (GDP-forming)	PR01798 (PRINTS); IPR003781 (SMART); G3DSA:3.40.50.720 (GENE3D); IPR005811 (PFAM); IPR003781 (PFAM); IPR005810 (TIGRFAM); IPR005810 (PIRSF); IPR016102 (G3DSA:3.40.50.GENE3D); PTHR11117 (PANTHER); PTHR11117:SF16 (PANTHER); IPR005810 (HAMAP); IPR036291 (SUPERFAMILY); IPR016102 (SUPERFAMILY)	P:GO:0008152; F:GO:0003824; F:GO:0048037	P:metabolic process; F:catalytic activity; F:obsolete cofactor binding	1..1066	126.617	-5.5572	47.0853	5.26e-11	1.43e-09	1	258	0.398071	116.247
contig_10504	---NA---	352									PS51257 (PROSITE_PROFILES)	no GO terms	no GO terms	1..352	25.2888	9.36047	-657.327	7.38e-05	0.000469	23	0	27.727	0
contig_10505	XP_001692070.1predicted protein	7136	3	0	82.52	2	F:GO:0003723; F:GO:0016787	F:RNA binding; F:hydrolase activity	EC:3.1	Acting on ester bonds	IPR001279 (SMART); IPR011108 (PFAM); G3DSA:3.40.50.10710 (GENE3D); IPR001279 (PFAM); IPR036866 (G3DSA:3.60.15.GENE3D); mobidb-lite (MOBIDB_LITE); mobidb-lite (MOBIDB_LITE); mobidb-lite (MOBIDB_LITE); PTHR43694 (PANTHER); PTHR43694:SF1 (PANTHER); cd07714 (CDD); IPR036866 (SUPERFAMILY)	no GO terms	no GO terms	1..7136	5.44577	1.72868	-3.31423	0.000322	0.00164	55	62	3.27059	4.17307
contig_10506	XP_005649259.1DEAD-domain-containing protein	233	3	1.20239e-23	83.02	2	F:GO:0004386; F:GO:0043167	F:helicase activity; F:ion binding			G3DSA:3.40.50.300 (GENE3D); PTHR24031:SF252 (PANTHER); PTHR24031 (PANTHER); IPR027417 (SUPERFAMILY)	no GO terms	no GO terms	1..233	3.94827	6.18911	-72.9639	0.00959	0.0250499	3	0	5.46365	0
contig_10507	---NA---	248									mobidb-lite (MOBIDB_LITE); mobidb-lite (MOBIDB_LITE); mobidb-lite (MOBIDB_LITE); mobidb-lite (MOBIDB_LITE)	no GO terms	no GO terms	1..248	2.28142	5.5596	-47.1635	0.0256802	0.0556416	4	0	6.84425	0
contig_10508	XP_005652273.1RNI-like protein	2526	3	3.16118e-06	45.56	1	C:GO:0005856	C:cytoskeleton			IPR032675 (G3DSA:3.80.10.GENE3D); IPR032675 (G3DSA:3.80.10.GENE3D); PTHR44306 (PANTHER); SSF52058 (SUPERFAMILY)	no GO terms	no GO terms	1..2526	2.34233	-4.61721	24.5425	0.0661317	0.123059	0	25	0	4.75363
contig_10509	XP_013901012.1hypothetical protein MNEG_5970	1534	3	5.71408e-13	61.03	1	F:GO:0003677	F:DNA binding			IPR000770 (PFAM); IPR036431 (G3DSA:1.10.150.GENE3D); IPR010919 (G3DSA:3.10.390.GENE3D); mobidb-lite (MOBIDB_LITE); mobidb-lite (MOBIDB_LITE); mobidb-lite (MOBIDB_LITE); IPR001606 (PROSITE_PROFILES); IPR000770 (PROSITE_PROFILES); IPR036431 (SUPERFAMILY); IPR010919 (SUPERFAMILY)	F:GO:0003677	F:DNA binding	1..1534	8.5015	-0.680116	1.60227	0.311954	0.480439	5	37	1.38313	11.585
contig_1051	30S ribosomal protein chloroplastic	520	3	3.41748e-69	85.44	5	P:GO:0006412; F:GO:0003723; F:GO:0003735; C:GO:0005739; C:GO:0005840	P:translation; F:RNA binding; F:structural constituent of ribosome; C:mitochondrion; C:ribosome			IPR027437 (G3DSA:4.10.910.GENE3D); IPR001892 (PFAM); G3DSA:1.10.8.50 (GENE3D); IPR001892 (PIRSF); IPR019980 (PTHR10871:PANTHER); PTHR10871 (PANTHER); IPR001892 (PROSITE_PROFILES); IPR010979 (SUPERFAMILY)	P:GO:0006412; F:GO:0003676; F:GO:0003723; F:GO:0003735; C:GO:0005622; C:GO:0005840	P:translation; F:nucleic acid binding; F:RNA binding; F:structural constituent of ribosome; C:intracellular anatomical structure; C:ribosome	1..520	165.734	12.5721	-6089.62	1.25e-07	1.95e-06	354	0	288.88	0
contig_10510	XP_002958884.1hypothetical protein VOLCADRAFT_100206	1076	3	2.74277e-49	63.71	1	F:GO:0005515	F:protein binding			IPR006575 (SMART); IPR016135 (G3DSA:3.10.110.GENE3D); IPR006575 (PFAM); mobidb-lite (MOBIDB_LITE); mobidb-lite (MOBIDB_LITE); mobidb-lite (MOBIDB_LITE); mobidb-lite (MOBIDB_LITE); PTHR12292 (PANTHER); IPR006575 (PROSITE_PROFILES); IPR016135 (SUPERFAMILY)	F:GO:0005515	F:protein binding	1..1076	15.1796	10.2249	-1196.73	1.56e-05	0.000125	40	0	15.7749	0
contig_10511	XP_002958884.1hypothetical protein VOLCADRAFT_100206	1286	3	3.71661e-47	62.12	1	F:GO:0005515	F:protein binding			IPR006575 (SMART); IPR016135 (G3DSA:3.10.110.GENE3D); IPR006575 (PFAM); mobidb-lite (MOBIDB_LITE); mobidb-lite (MOBIDB_LITE); mobidb-lite (MOBIDB_LITE); PTHR12292 (PANTHER); IPR006575 (PROSITE_PROFILES); IPR016135 (SUPERFAMILY)	F:GO:0005515	F:protein binding	1..1286	11.1941	-5.87119	58.5336	0.0157186	0.0371807	0	19	0	7.0963
contig_10512	XP_001696867.1predicted protein	1283	3	4.52768e-47	71.21	4	C:GO:0005737; C:GO:0005783; C:GO:0005886; C:GO:0032991	C:cytoplasm; C:endoplasmic reticulum; C:plasma membrane; C:protein-containing complex			IPR021149 (PFAM); PTHR13160 (PANTHER); PTHR13160:SF4 (PANTHER)	no GO terms	no GO terms	1..1283	57.3543	10.5906	-1541.97	1.11e-15	4.76e-14	157	1	51.9267	0.374363
contig_10513	XP_013901012.1hypothetical protein MNEG_5970	420	2	4.19073e-08	64.97	2	F:GO:0003677; C:GO:0005634	F:DNA binding; C:nucleus			mobidb-lite (MOBIDB_LITE); mobidb-lite (MOBIDB_LITE); mobidb-lite (MOBIDB_LITE)	no GO terms	no GO terms	1..420	2.25655	6.20747	-73.8983	0.0118408	0.0299996	1	0	1.01034	0
contig_10514	XP_013899571.1hypothetical protein MNEG_7408	1481	2	0.000663719	62.37	1	P:GO:0009664	P:plant-type cell wall organization			no IPS match	no IPS match	no IPS match	1..1481	32.4211	11.6909	-3306.05	1.03e-06	1.21e-05	196	0	56.1589	0
contig_10515	XP_001703619.1ubiquinone/menaquinone methyltransferase	206	3	7.47956e-24	75.12	1	F:GO:0003674	F:molecular_function	EC:2	Transferases	G3DSA:3.40.50.150 (GENE3D)	no GO terms	no GO terms	1..206	10.0939	7.28133	-155.56	0.00263	0.00916	9	0	18.5393	0
contig_10516	XP_001692949.1predicted protein	1842	3	7.73832e-32	82.01	6	P:GO:0009058; P:GO:0034641; P:GO:0044281; P:GO:0051186; F:GO:0016301; F:GO:0043167	P:biosynthetic process; P:cellular nitrogen compound metabolic process; P:small molecule metabolic process; P:obsolete cofactor metabolic process; F:kinase activity; F:ion binding	EC:2.7.1.33	Pantothenate kinase	mobidb-lite (MOBIDB_LITE); mobidb-lite (MOBIDB_LITE); PTHR12280 (PANTHER); PTHR12280:SF31 (PANTHER); IPR036075 (SUPERFAMILY)	no GO terms	no GO terms	1..1842	4.38638	9.22852	-599.876	9.17e-05	0.000565	22	0	5.06817	0
contig_10517	XP_001692949.1predicted protein	1420	3	5.09979e-33	82.42	6	P:GO:0009058; P:GO:0034641; P:GO:0044281; P:GO:0051186; F:GO:0016301; F:GO:0043167	P:biosynthetic process; P:cellular nitrogen compound metabolic process; P:small molecule metabolic process; P:obsolete cofactor metabolic process; F:kinase activity; F:ion binding	EC:2.7.1.33	Pantothenate kinase	mobidb-lite (MOBIDB_LITE); mobidb-lite (MOBIDB_LITE); PTHR12280:SF31 (PANTHER); PTHR12280 (PANTHER); IPR036075 (SUPERFAMILY)	no GO terms	no GO terms	1..1420	9.88227	-3.19548	9.16083	0.00218	0.00789	1	23	0.298834	7.77962
contig_10518	XP_001694884.1amino acid transporter	2141	3	5.84499e-31	55.78	4	P:GO:0003333; F:GO:0015171; C:GO:0016020; C:GO:0016021	P:amino acid transmembrane transport; F:amino acid transmembrane transporter activity; C:membrane; C:integral component of membrane			IPR013057 (PFAM); PTHR22950:SF458 (PANTHER); PTHR22950 (PANTHER)	no GO terms	no GO terms	1..2141	51.2028	-6.11157	69.1457	6.62e-09	1.38e-07	0	158	0	35.4454
contig_10519	XP_005647648.1DNA-directed RNA polymerase II, 23 kDa polypeptide	1055	3	3.95898e-94	79.21	5	P:GO:0009058; P:GO:0034641; F:GO:0003677; F:GO:0016779; C:GO:0005634	P:biosynthetic process; P:cellular nitrogen compound metabolic process; F:DNA binding; F:nucleotidyltransferase activity; C:nucleus	EC:2.7.7.6	DNA-directed RNA polymerase	IPR036710 (G3DSA:3.40.1340.GENE3D); IPR000783 (PFAM); IPR035913 (G3DSA:3.90.940.GENE3D); IPR014381 (PIRSF); IPR005571 (PFAM); PTHR10535 (PANTHER); IPR000783 (PRODOM); IPR020609 (HAMAP); IPR036710 (SUPERFAMILY); IPR035913 (SUPERFAMILY)	P:GO:0006351; F:GO:0003677; F:GO:0003899; C:GO:0005634	P:DNA-templated transcription; F:DNA binding; F:DNA-directed 5'-3' RNA polymerase activity; C:nucleus	1..1055	34.5042	11.3854	-2675.18	1.51e-06	1.69e-05	88	0	35.3955	0
contig_1052	30S ribosomal protein chloroplastic	813	3	2.40399e-71	85.83	6	P:GO:0006412; P:GO:0042254; F:GO:0003723; F:GO:0003735; C:GO:0005829; C:GO:0015935	P:translation; P:ribosome biogenesis; F:RNA binding; F:structural constituent of ribosome; C:cytosol; C:small ribosomal subunit			IPR027437 (G3DSA:4.10.910.GENE3D); IPR001892 (PIRSF); IPR019980 (TIGRFAM); IPR001892 (PFAM); G3DSA:1.10.8.50 (GENE3D); mobidb-lite (MOBIDB_LITE); mobidb-lite (MOBIDB_LITE); PTHR10871 (PANTHER); PTHR10871:SF11 (PANTHER); IPR001892 (HAMAP); IPR001892 (PROSITE_PROFILES); IPR010979 (SUPERFAMILY)	P:GO:0006412; F:GO:0003676; F:GO:0003723; F:GO:0003735; C:GO:0005622; C:GO:0005840	P:translation; F:nucleic acid binding; F:RNA binding; F:structural constituent of ribosome; C:intracellular anatomical structure; C:ribosome	1..813	256.984	-3.40857	10.619	3.64e-08	6.51e-07	25	349	13.0487	206.184
contig_10520	---NA---	1636									mobidb-lite (MOBIDB_LITE)	no GO terms	no GO terms	1..1636	6.62799	9.65444	-805.89	4.39e-05	0.000301	32	0	8.30012	0
contig_10521	---NA---	252									no IPS match	no IPS match	no IPS match	1..252	3.1362	5.94298	-61.5198	0.0133525	0.0325415	2	0	3.36781	0
contig_10522	XP_001694599.1map kinase phosphatase 4	4694	3	9.95251e-40	62.73	2	P:GO:0006470; F:GO:0008138	P:protein dephosphorylation; F:protein tyrosine/serine/threonine phosphatase activity	EC:3.1.3	Acting on ester bonds	IPR020422 (SMART); IPR000340 (PFAM); IPR029021 (G3DSA:3.90.190.GENE3D); mobidb-lite (MOBIDB_LITE); IPR024950 (PANTHER); IPR000387 (PROSITE_PROFILES); IPR020422 (PROSITE_PROFILES); IPR020422 (CDD); IPR029021 (SUPERFAMILY)	P:GO:0006470; P:GO:0016311; F:GO:0008138; F:GO:0016791	P:protein dephosphorylation; P:dephosphorylation; F:protein tyrosine/serine/threonine phosphatase activity; F:phosphatase activity	1..4694	22.4007	-6.86161	116.292	2.08e-07	3.03e-06	1	213	0.0904013	21.7949
contig_10523	---NA---	431									no IPS match	no IPS match	no IPS match	1..431	6.31141	7.71648	-210.325	0.00116	0.00472	11	0	10.8301	0
contig_10524	XP_001701916.1predicted protein	922	3	1.83059e-61	66.57	5	P:GO:0007064; P:GO:0016573; F:GO:0008080; C:GO:0005737; C:GO:0031415	P:mitotic sister chromatid cohesion; P:histone acetylation; F:N-acetyltransferase activity; C:cytoplasm; C:NatA complex			G3DSA:3.40.630.30 (GENE3D); IPR000182 (PFAM); PTHR42919 (PANTHER); PTHR42919:SF7 (PANTHER); IPR000182 (PROSITE_PROFILES); cd04301 (CDD); IPR016181 (SUPERFAMILY)	no GO terms	no GO terms	1..922	12.3636	-5.54604	46.7223	0.0219871	0.0482411	0	12	0	6.25129
contig_10525	---NA---	404									no IPS match	no IPS match	no IPS match	1..404	5.54603	7.39181	-167.94	0.0023	0.00824	9	0	9.4532	0
contig_10526	---NA---	507									no IPS match	no IPS match	no IPS match	1..507	13.7428	8.99052	-508.646	0.000147	0.000847	16	0	13.3915	0
contig_10527	XP_002951550.1hypothetical protein VOLCADRAFT_92158	1900	3	1.23079e-12	65.16	2	P:GO:0016560; C:GO:0005778	P:protein import into peroxisome matrix, docking; C:peroxisomal membrane			mobidb-lite (MOBIDB_LITE)	no GO terms	no GO terms	1..1900	14.5254	9.14108	-564.599	2.69e-12	8.18e-11	67	0	14.9637	0
contig_10528	XP_013898532.1Uncharacterized protein MNEG_8447	1207	3	4.81845e-64	68.66	2	F:GO:0004252; C:GO:0016021	F:serine-type endopeptidase activity; C:integral component of membrane	EC:3.4.21	Acting on peptide bonds (peptidases)	IPR022764 (PFAM); IPR035952 (G3DSA:1.20.1540.GENE3D); mobidb-lite (MOBIDB_LITE); mobidb-lite (MOBIDB_LITE); mobidb-lite (MOBIDB_LITE); PTHR44836 (PANTHER); SSF144091 (SUPERFAMILY)	F:GO:0004252; C:GO:0016021	F:serine-type endopeptidase activity; C:integral component of membrane	1..1207	14.214	10.3296	-1286.84	1.33e-05	0.000109	34	0	11.9533	0
contig_10529	XP_001700556.1serine/threonine-protein phosphatase PP2A-3 catalytic subunit	1121	3	0	95.64	2	P:GO:0006470; F:GO:0004721	P:protein dephosphorylation; F:phosphoprotein phosphatase activity	EC:3.1.3	Acting on ester bonds	IPR006186 (PRINTS); IPR006186 (SMART); IPR029052 (G3DSA:3.60.21.GENE3D); IPR004843 (PFAM); PTHR11668 (PANTHER); PTHR11668:SF380 (PANTHER); cd07415 (CDD); SSF56300 (SUPERFAMILY)	F:GO:0016787	F:hydrolase activity	1..1121	34.6556	11.4857	-2867.75	1.23e-06	1.41e-05	111	0	42.018	0
contig_1053	hypothetical protein Rsub_01689	1712	3	1.12779e-80	73.24	1	P:GO:0009664	P:plant-type cell wall organization			IPR007112 (SMART); IPR009009 (PFAM); IPR036908 (G3DSA:2.40.40.GENE3D); mobidb-lite (MOBIDB_LITE); PTHR31867:SF35 (PANTHER); PTHR31867 (PANTHER); IPR007112 (PROSITE_PROFILES); IPR036908 (SUPERFAMILY)	no GO terms	no GO terms	1..1712	937.171	12.4209	-5483.42	0	0	3038	6	753.012	1.68332
contig_10530	XP_013906954.150S ribosomal protein L18	908	3	2.46799e-45	77.44	3	P:GO:0006412; F:GO:0003735; C:GO:0005840	P:translation; F:structural constituent of ribosome; C:ribosome			G3DSA:3.30.420.100 (GENE3D); IPR004389 (TIGRFAM); IPR005484 (PFAM); PTHR12899:SF3 (PANTHER); IPR005484 (PANTHER); IPR004389 (HAMAP); cd00432 (CDD); SSF53137 (SUPERFAMILY)	P:GO:0006412; F:GO:0003735; C:GO:0005622; C:GO:0005840	P:translation; F:structural constituent of ribosome; C:intracellular anatomical structure; C:ribosome	1..908	161.882	-6.59321	96.5504	9.17e-10	2.17e-08	1	250	0.467339	132.243
contig_10531	XP_013893154.1thylakoid lumenal protein	1101	3	8.35268e-49	71.38	2	P:GO:0006091; P:GO:0015979	P:generation of precursor metabolites and energy; P:photosynthesis			IPR038862 (PANTHER)	P:GO:0010206	P:photosystem II repair	1..1101	182.091	-9.7155	840.733	6.37e-05	0.000415	0	361	0	157.485
contig_10532	---NA---	231									mobidb-lite (MOBIDB_LITE)	no GO terms	no GO terms	1..231	0.612329	3.9722	-15.6947	0.130511	0.221852	1	0	1.83699	0
contig_10533	XP_013897634.1hypothetical protein MNEG_9348	1714	3	3.68216e-176	58.31						PTHR35738 (PANTHER)	no GO terms	no GO terms	1..1714	3.88602	-4.74524	26.82	0.0540542	0.106334	0	4	0	1.1209
contig_10534	XP_013899902.1UDP-glucuronosyltransferase 2C1	1680	3	8.29277e-174	55.56	1	F:GO:0016758	F:hexosyltransferase activity	EC:2.4.1	Glycosyltransferases	G3DSA:3.40.50.2000 (GENE3D); IPR002213 (PFAM); G3DSA:3.40.50.2000 (GENE3D); PTHR11926 (PANTHER); PTHR11926:SF313 (PANTHER); SSF53756 (SUPERFAMILY)	F:GO:0016758	F:hexosyltransferase activity	1..1680	10.0029	8.43803	-346.816	2.26e-10	5.75e-09	41	0	10.356	0
contig_10535	---NA---	208									no IPS match	no IPS match	no IPS match	1..208	2.91066	5.64545	-50.0551	0.0196754	0.0438744	2	0	4.08023	0
contig_10536	---NA---	237									no IPS match	no IPS match	no IPS match	1..237	0	NaN	NaN	NaN	NaN	0	0	0	0
contig_10537	XP_001699689.1amino acid transporter	2032	3	1.48904e-120	67.18	1	C:GO:0005575	C:cellular_component			IPR013057 (PFAM); PTHR22950:SF264 (PANTHER); PTHR22950 (PANTHER)	no GO terms	no GO terms	1..2032	37.0176	10.6636	-1622.01	1.11e-15	4.76e-14	124	1	25.895	0.236372
contig_10538	---NA---	222									no IPS match	no IPS match	no IPS match	1..222	3.27501	5.94242	-61.4958	0.013889	0.0335599	4	0	7.64583	0
contig_10539	GBG00255.1hypothetical protein Rsub_12899	6789	2	0.000116795	66.76	2	P:GO:0006355; F:GO:0003700	P:regulation of DNA-templated transcription; F:DNA-binding transcription factor activity			mobidb-lite (MOBIDB_LITE)	no GO terms	no GO terms	1..6789	5.8846	-4.12511	17.4495	2.21e-05	0.000168	1	47	0.0625046	3.32515
contig_1054	hypothetical protein Rsub_01689	1806	3	1.70094e-80	74.81	1	P:GO:0009664	P:plant-type cell wall organization			IPR007112 (SMART); IPR009009 (PFAM); IPR036908 (G3DSA:2.40.40.GENE3D); mobidb-lite (MOBIDB_LITE); PTHR31867:SF35 (PANTHER); PTHR31867 (PANTHER); IPR007112 (PROSITE_PROFILES); IPR036908 (SUPERFAMILY)	no GO terms	no GO terms	1..1806	241.695	-7.5722	190.309	4.44e-15	1.79e-13	1	901	0.234963	239.622
contig_10540	---NA---	589									no IPS match	no IPS match	no IPS match	1..589	4.46557	7.63631	-198.956	0.00116	0.00472	8	0	5.76358	0
contig_10541	GAX79933.1hypothetical protein CEUSTIGMA_g7373.t1	363	3	3.57774e-15	74.79						no IPS match	no IPS match	no IPS match	1..363	1.25614	5.27064	-38.6029	0.0314109	0.0645517	2	0	2.33798	0
contig_10542	XP_001696044.1predicted protein	2564	3	5.75213e-98	57.36						mobidb-lite (MOBIDB_LITE); mobidb-lite (MOBIDB_LITE); mobidb-lite (MOBIDB_LITE); mobidb-lite (MOBIDB_LITE); mobidb-lite (MOBIDB_LITE); mobidb-lite (MOBIDB_LITE)	no GO terms	no GO terms	1..2564	8.73431	6.43704	-86.6446	0	0	65	2	10.7575	0.374655
contig_10543	---NA---	604									no IPS match	no IPS match	no IPS match	1..604	8.04592	8.48956	-359.427	0.000325	0.00165	13	0	9.13323	0
contig_10544	XP_013891766.1flagellar associated protein	1311	3	7.52031e-52	69.25	1	C:GO:0031514	C:motile cilium			PTHR38019 (PANTHER)	no GO terms	no GO terms	1..1311	5.75825	7.30345	-157.964	4.81e-08	8.38e-07	21	1	6.79727	0.366367
contig_10545	---NA---	5715									mobidb-lite (MOBIDB_LITE); mobidb-lite (MOBIDB_LITE)	no GO terms	no GO terms	1..5715	23.8285	-4.46612	22.1023	5.36e-11	1.46e-09	4	289	0.297004	24.2885
contig_10546	XP_013903037.1cytochrome P450, family 4, subfamily v, polypeptide 3	3062	3	1.56828e-157	59.49	4	P:GO:0055114; F:GO:0005506; F:GO:0016705; F:GO:0020037	P:obsolete oxidation-reduction process; F:iron ion binding; F:oxidoreductase activity, acting on paired donors, with incorporation or reduction of molecular oxygen; F:heme binding	EC:1.14	Acting on paired donors, with incorporation or reduction of molecular oxygen. The oxygen incorporated need not be derived from O(2)	IPR001128 (PRINTS); IPR002401 (PRINTS); IPR036396 (G3DSA:1.10.630.GENE3D); IPR036396 (G3DSA:1.10.630.GENE3D); IPR001128 (PFAM); mobidb-lite (MOBIDB_LITE); mobidb-lite (MOBIDB_LITE); mobidb-lite (MOBIDB_LITE); mobidb-lite (MOBIDB_LITE); mobidb-lite (MOBIDB_LITE); PTHR24291 (PANTHER); IPR036396 (SUPERFAMILY)	P:GO:0055114; F:GO:0005506; F:GO:0016705; F:GO:0020037	P:obsolete oxidation-reduction process; F:iron ion binding; F:oxidoreductase activity, acting on paired donors, with incorporation or reduction of molecular oxygen; F:heme binding	1..3062	9.64248	11.1794	-2319.13	2.66e-06	2.73e-05	47	0	6.51344	0
contig_10547	---NA---	504									mobidb-lite (MOBIDB_LITE); mobidb-lite (MOBIDB_LITE)	no GO terms	no GO terms	1..504	2.44936	6.58306	-95.8736	0.00553	0.0163837	4	0	3.36781	0
contig_10548	XP_013892005.1hypothetical protein MNEG_14978	1741	3	2.56159e-31	56.07	2	P:GO:0006629; F:GO:0016787	P:lipid metabolic process; F:hydrolase activity			IPR000008 (SMART); IPR035892 (G3DSA:2.60.40.GENE3D); IPR000008 (PFAM); PTHR10774 (PANTHER); PTHR10774:SF106 (PANTHER); IPR000008 (PROSITE_PROFILES); cd00030 (CDD); SSF49562 (SUPERFAMILY)	no GO terms	no GO terms	1..1741	3.4984	8.81925	-451.709	0.000222	0.0012	13	0	3.16856	0
contig_10549	XP_001699474.1predicted protein	905	3	2.24062e-16	75.35	1	F:GO:0043167	F:ion binding			mobidb-lite (MOBIDB_LITE); mobidb-lite (MOBIDB_LITE); mobidb-lite (MOBIDB_LITE)	no GO terms	no GO terms	1..905	2.87616	-1.59728	3.02572	0.233234	0.372314	1	5	0.468888	2.65363
contig_1055	Elongation factor 2	3164	3	0	91.99	3	F:GO:0003924; F:GO:0008135; F:GO:0043167	F:GTPase activity; F:translation factor activity, RNA binding; F:ion binding	EC:3.6.1.15	Nucleoside-triphosphate phosphatase	IPR000795 (PRINTS); IPR005517 (SMART); IPR000640 (SMART); PF14492 (PFAM); IPR004161 (PFAM); G3DSA:3.30.70.870 (GENE3D); IPR005225 (TIGRFAM); IPR000795 (PFAM); G3DSA:3.30.70.240 (GENE3D); IPR000640 (PFAM); IPR005517 (PFAM); G3DSA:3.40.50.300 (GENE3D); IPR014721 (G3DSA:3.30.230.GENE3D); G3DSA:2.40.30.10 (GENE3D); G3DSA:3.90.1430.10 (GENE3D); PTHR42908:SF11 (PANTHER); PTHR42908 (PANTHER); IPR000795 …	F:GO:0003924; F:GO:0005525	F:GTPase activity; F:GTP binding	1..3164	281.055	12.8892	-7586.48	0	0	2206	2	295.86	0.303608
contig_10550	---NA---	778									mobidb-lite (MOBIDB_LITE); mobidb-lite (MOBIDB_LITE); mobidb-lite (MOBIDB_LITE); mobidb-lite (MOBIDB_LITE)	no GO terms	no GO terms	1..778	13.4734	6.9677	-125.166	2.62e-11	7.33e-10	27	0	14.7266	0
contig_10551	XP_013904120.1hypothetical protein MNEG_2865	1442	3	9.31072e-37	57.83						IPR010733 (PFAM); mobidb-lite (MOBIDB_LITE); mobidb-lite (MOBIDB_LITE); mobidb-lite (MOBIDB_LITE); mobidb-lite (MOBIDB_LITE); IPR010733 (PANTHER)	no GO terms	no GO terms	1..1442	15.7312	10.7443	-1715.31	5.72e-06	5.26e-05	50	0	14.7137	0
contig_10552	---NA---	210									no IPS match	no IPS match	no IPS match	1..210	4.58764	6.1895	-72.9833	0.00962	0.0250499	2	0	4.04137	0
contig_10553	XP_013902278.1ADP,ATP carrier protein 1	4944	3	0	71.85	6	P:GO:0015866; P:GO:0015867; F:GO:0005471; F:GO:0005524; C:GO:0016021; C:GO:0031969	P:ADP transport; P:ATP transport; F:ATP:ADP antiporter activity; F:ATP binding; C:integral component of membrane; C:chloroplast membrane	EC:7	Translocases	IPR004667 (TIGRFAM); IPR004667 (PFAM); mobidb-lite (MOBIDB_LITE); mobidb-lite (MOBIDB_LITE); IPR004667 (PANTHER)	P:GO:0006862; F:GO:0005471; C:GO:0016021	P:nucleotide transport; F:ATP:ADP antiporter activity; C:integral component of membrane	1..4944	18.7835	12.7585	-6929.14	7.56e-08	1.25e-06	248	0	21.2859	0
contig_10554	NP_192344.1tRNA synthetase class I (I, L, M and V) family protein	841	3	9.73343e-147	84.31	5	P:GO:0006429; P:GO:0106074; F:GO:0002161; F:GO:0004823; F:GO:0005524	P:leucyl-tRNA aminoacylation; P:aminoacyl-tRNA metabolism involved in translational fidelity; F:aminoacyl-tRNA editing activity; F:leucine-tRNA ligase activity; F:ATP binding	EC:6.1.1.4; EC:3.1.1.1	Leucine--tRNA ligase; Carboxylesterase	IPR002302 (PRINTS); IPR015413 (PFAM); IPR025709 (PFAM); IPR014729 (G3DSA:3.40.50.GENE3D); IPR009008 (G3DSA:3.90.740.GENE3D); IPR002302 (PANTHER); PTHR43740:SF3 (PANTHER); SSF52374 (SUPERFAMILY); IPR009008 (SUPERFAMILY)	P:GO:0006418; P:GO:0006429; F:GO:0000166; F:GO:0002161; F:GO:0004812; F:GO:0004823; F:GO:0005524	P:tRNA aminoacylation for protein translation; P:leucyl-tRNA aminoacylation; F:nucleotide binding; F:aminoacyl-tRNA editing activity; F:aminoacyl-tRNA ligase activity; F:leucine-tRNA ligase activity; F:ATP binding	1..841	3.34152	5.87081	-58.5182	2.33e-05	0.000175	14	0	7.06399	0
contig_10555	---NA---	255									no IPS match	no IPS match	no IPS match	1..255	1.02	-0.539859	1.45383	0.83321	0.95385	0	0	0	0
contig_10556	XP_013903304.1hypothetical protein MNEG_3671	848	3	1.36484e-52	63.96						IPR004352 (PFAM); PTHR35273 (PANTHER); IPR017853 (SUPERFAMILY)	no GO terms	no GO terms	1..848	20.411	10.1771	-1157.72	2.51e-05	0.000187	91	0	45.5369	0
contig_10557	XP_011398809.1Pyruvate kinase, cytosolic isozyme	2634	3	2.68538e-178	75.67	7	P:GO:0006096; P:GO:0032869; F:GO:0000287; F:GO:0004743; F:GO:0016301; F:GO:0030955; C:GO:0005737	P:glycolytic process; P:cellular response to insulin stimulus; F:magnesium ion binding; F:pyruvate kinase activity; F:kinase activity; F:potassium ion binding; C:cytoplasm	EC:2.7.1.40	Pyruvate kinase	IPR001697 (PRINTS); IPR036918 (G3DSA:3.40.1380.GENE3D); IPR015806 (G3DSA:2.40.33.GENE3D); IPR015795 (PFAM); IPR015793 (PFAM); G3DSA:3.20.20.60 (GENE3D); mobidb-lite (MOBIDB_LITE); PTHR11817:SF4 (PANTHER); IPR001697 (PANTHER); PTHR11817:SF4 (PANTHER); IPR001697 (PANTHER); IPR036918 (SUPERFAMILY); IPR015813 (SUPERFAMILY); IPR011037 (SUPERFAMILY)	P:GO:0006096; F:GO:0000287; F:GO:0003824; F:GO:0004743; F:GO:0030955	P:glycolytic process; F:magnesium ion binding; F:catalytic activity; F:pyruvate kinase activity; F:potassium ion binding	1..2634	79.17	-7.8628	232.777	3.64e-09	7.89e-08	0	520	0	94.8215
contig_10558	XP_001698255.1predicted protein	328	3	1.23861e-07	60.17	2	P:GO:0018026; F:GO:0016279	P:peptidyl-lysine monomethylation; F:protein-lysine N-methyltransferase activity			no IPS match	no IPS match	no IPS match	1..328	1.45058	3.42937	-10.7732	0.0187423	0.043802	1	1	1.29373	1.46435
contig_10559	---NA---	224									mobidb-lite (MOBIDB_LITE); mobidb-lite (MOBIDB_LITE)	no GO terms	no GO terms	1..224	0	2.08451	-4.24132	0.529731	0.696535	0	0	0	0
contig_1056	Elongation factor 2	3370	3	0	91.99	3	F:GO:0003924; F:GO:0008135; F:GO:0043167	F:GTPase activity; F:translation factor activity, RNA binding; F:ion binding	EC:3.6.1.15	Nucleoside-triphosphate phosphatase	IPR000795 (PRINTS); IPR000640 (SMART); IPR005517 (SMART); G3DSA:2.40.30.10 (GENE3D); IPR004161 (PFAM); IPR014721 (G3DSA:3.30.230.GENE3D); IPR005225 (TIGRFAM); IPR000795 (PFAM); PF14492 (PFAM); G3DSA:3.30.70.240 (GENE3D); IPR005517 (PFAM); IPR000640 (PFAM); G3DSA:3.90.1430.10 (GENE3D); G3DSA:3.30.70.870 (GENE3D); G3DSA:3.40.50.300 (GENE3D); PTHR42908:SF11 (PANTHER); PTHR42908 (PANTHER); IPR000795 …	F:GO:0003924; F:GO:0005525	F:GTPase activity; F:GTP binding	1..3370	390.588	-7.01908	129.704	0	0	4	2566	0.503672	365.718
contig_10560	---NA---	916									mobidb-lite (MOBIDB_LITE); mobidb-lite (MOBIDB_LITE)	no GO terms	no GO terms	1..916	5.28294	8.50758	-363.946	0.000354	0.00177	18	0	8.33863	0
contig_10561	XP_013903204.11,2-diacylglycerol 3-beta-galactosyltransferase	1716	3	0	75.66	2	P:GO:0009247; F:GO:0046509	P:glycolipid biosynthetic process; F:1,2-diacylglycerol 3-beta-galactosyltransferase activity	EC:2.4.1.46	Monogalactosyldiacylglycerol synthase	IPR009695 (PFAM); IPR007235 (PFAM); G3DSA:3.40.50.2000 (GENE3D); mobidb-lite (MOBIDB_LITE); mobidb-lite (MOBIDB_LITE); PTHR43025:SF3 (PANTHER); PTHR43025 (PANTHER); SSF53756 (SUPERFAMILY)	P:GO:0009247; F:GO:0016758	P:glycolipid biosynthetic process; F:hexosyltransferase activity	1..1716	8.97543	-0.10014	1.07188	0.858169	0.976043	11	37	2.72015	10.3563
contig_10562	XP_001695695.1predicted protein	1191	3	9.13223e-60	60.71	3	F:GO:0020037; C:GO:0016020; C:GO:0016021	F:heme binding; C:membrane; C:integral component of membrane			IPR001199 (SMART); IPR001199 (PFAM); IPR036400 (G3DSA:3.10.120.GENE3D); mobidb-lite (MOBIDB_LITE); mobidb-lite (MOBIDB_LITE); PTHR10281 (PANTHER); PTHR10281:SF4 (PANTHER); IPR036400 (SUPERFAMILY)	no GO terms	no GO terms	1..1191	15.8055	10.4518	-1400.56	1.01e-05	8.56e-05	56	0	19.9524	0
contig_10563	XP_001695695.1predicted protein	1210	3	6.18508e-62	60.71	3	F:GO:0020037; C:GO:0016020; C:GO:0016021	F:heme binding; C:membrane; C:integral component of membrane			IPR001199 (SMART); IPR001199 (PFAM); IPR036400 (G3DSA:3.10.120.GENE3D); mobidb-lite (MOBIDB_LITE); mobidb-lite (MOBIDB_LITE); PTHR10281 (PANTHER); PTHR10281:SF4 (PANTHER); IPR036400 (SUPERFAMILY)	no GO terms	no GO terms	1..1210	8.28444	-2.69174	6.4609	0.0116976	0.0296749	1	17	0.350697	6.74812
contig_10564	XP_013900628.1hypothetical protein MNEG_6354	2267	3	1.01071e-13	43.96	2	C:GO:0016020; C:GO:0016021	C:membrane; C:integral component of membrane			PTHR11319 (PANTHER)	no GO terms	no GO terms	1..2267	10.6584	10.925	-1944.24	5.04e-06	4.71e-05	31	0	5.80267	0
contig_10565	XP_013905899.1cystathionine gamma-synthase	1799	3	0	75.89	5	F:GO:0003723; F:GO:0004386; F:GO:0005524; F:GO:0016740; C:GO:0005634	F:RNA binding; F:helicase activity; F:ATP binding; F:transferase activity; C:nucleus	EC:2	Transferases	IPR001650 (SMART); IPR014001 (SMART); IPR011545 (PFAM); G3DSA:3.40.50.300 (GENE3D); IPR012562 (PFAM); G3DSA:3.30.70.2280 (GENE3D); G3DSA:3.40.50.300 (GENE3D); IPR001650 (PFAM); mobidb-lite (MOBIDB_LITE); PTHR24031:SF237 (PANTHER); PTHR24031 (PANTHER); IPR014001 (PROSITE_PROFILES); IPR001650 (PROSITE_PROFILES); IPR014014 (PROSITE_PROFILES); IPR001650 (CDD); cd12937 (CDD); cd00268 (CDD); IPR035979 …	F:GO:0003676; F:GO:0003723; F:GO:0004386; F:GO:0005524; C:GO:0005634	F:nucleic acid binding; F:RNA binding; F:helicase activity; F:ATP binding; C:nucleus	1..1799	10.6526	10.6125	-1565.58	1.12e-05	9.43e-05	28	0	6.60457	0
contig_10566	XP_005647432.1RmlC-like cupin	1676	1	0.000136921	61.54	1	F:GO:0045735	F:nutrient reservoir activity			no IPS match	no IPS match	no IPS match	1..1676	7.28472	9.77347	-875.2	4.03e-05	0.00028	52	0	13.1658	0
contig_10567	---NA---	331									no IPS match	no IPS match	no IPS match	1..331	4.61993	6.89202	-118.77	0.0039	0.012482	6	0	7.69203	0
contig_10568	---NA---	221									no IPS match	no IPS match	no IPS match	1..221	2.64979	5.64527	-50.049	0.0196799	0.0438744	3	0	5.76032	0
contig_10569	---NA---	584									mobidb-lite (MOBIDB_LITE)	no GO terms	no GO terms	1..584	7.99117	8.44249	-347.89	0.000355	0.00178	14	0	10.1726	0
contig_1057	Dynein-1-beta heavy chain, flagellar inner armI1 complex	3907	3	2.17465e-97	59.84	4	P:GO:0007018; F:GO:0003777; F:GO:0005524; C:GO:0031514	P:microtubule-based movement; F:microtubule motor activity; F:ATP binding; C:motile cilium			no IPS match	no IPS match	no IPS match	1..3907	26.5023	12.899	-7638.12	5.43e-08	9.33e-07	273	0	29.6508	0
contig_10570	---NA---	1756									no IPS match	no IPS match	no IPS match	1..1756	31.8435	12.0081	-4119.1	4.02e-07	5.42e-06	154	0	37.2147	0
contig_10571	---NA---	202									no IPS match	no IPS match	no IPS match	1..202	0	NaN	NaN	NaN	NaN	0	0	0	0
contig_10572	---NA---	268									mobidb-lite (MOBIDB_LITE); mobidb-lite (MOBIDB_LITE)	no GO terms	no GO terms	1..268	4.63608	6.58314	-95.8785	0.00553	0.0163837	3	0	4.75012	0
contig_10573	---NA---	1111									mobidb-lite (MOBIDB_LITE)	no GO terms	no GO terms	1..1111	8.71551	9.50264	-725.405	6e-05	0.000394	33	0	12.6043	0
contig_10574	XP_013894665.1hypothetical protein MNEG_12315	1217	3	1.22721e-20	62.99	3	P:GO:0036211; F:GO:0016740; F:GO:0140096	P:protein modification process; F:transferase activity; F:catalytic activity, acting on a protein	EC:2.7.1	Transferring phosphorus-containing groups	G3DSA:3.30.200.20 (GENE3D); IPR000719 (PFAM); mobidb-lite (MOBIDB_LITE); mobidb-lite (MOBIDB_LITE); mobidb-lite (MOBIDB_LITE); mobidb-lite (MOBIDB_LITE); PTHR23257 (PANTHER); IPR000719 (PROSITE_PROFILES); IPR011009 (SUPERFAMILY)	P:GO:0006468; F:GO:0004672; F:GO:0005524	P:protein phosphorylation; F:protein kinase activity; F:ATP binding	1..1217	11.104	9.96381	-998.635	2.63e-05	0.000194	35	0	12.2038	0
contig_10575	XP_005647218.1kinase-like protein	6435	3	1.83672e-44	58.71	3	P:GO:0036211; F:GO:0016740; F:GO:0140096	P:protein modification process; F:transferase activity; F:catalytic activity, acting on a protein	EC:2.7.1	Transferring phosphorus-containing groups	G3DSA:1.10.510.10 (GENE3D); IPR001245 (PFAM); G3DSA:3.30.200.20 (GENE3D); IPR000719 (PFAM); mobidb-lite (MOBIDB_LITE); mobidb-lite (MOBIDB_LITE); PTHR23257 (PANTHER); IPR000719 (PROSITE_PROFILES); IPR011009 (SUPERFAMILY)	P:GO:0006468; F:GO:0004672; F:GO:0005524	P:protein phosphorylation; F:protein kinase activity; F:ATP binding	1..6435	24.9563	-2.64439	6.25229	9.72e-07	1.16e-05	16	428	1.05509	31.9458
contig_10576	---NA---	708									mobidb-lite (MOBIDB_LITE); mobidb-lite (MOBIDB_LITE)	no GO terms	no GO terms	1..708	3.02086	7.31305	-159.019	0.00261	0.00909	6	0	3.59613	0
contig_10577	XP_001695874.1predicted protein	1209	3	9.60699e-53	82.5	1	C:GO:0005575	C:cellular_component			no IPS match	no IPS match	no IPS match	1..1209	11.2141	-0.286452	1.21964	0.657954	0.825142	5	14	1.75494	5.56187
contig_10578	---NA---	1128									no IPS match	no IPS match	no IPS match	1..1128	13.0344	10.0786	-1081.37	2.14e-05	0.000163	53	0	19.9381	0
contig_10579	NP_001078482.1MUS308 and mammalian DNA polymerase-like protein	2876	3	3.55981e-57	49.55	3	P:GO:0006260; F:GO:0016740; F:GO:0140097	P:DNA replication; F:transferase activity; F:catalytic activity, acting on DNA	EC:2.7.7.7	DNA-directed DNA polymerase	IPR001650 (SMART); G3DSA:3.40.50.300 (GENE3D); IPR001650 (PFAM); mobidb-lite (MOBIDB_LITE); mobidb-lite (MOBIDB_LITE); mobidb-lite (MOBIDB_LITE); IPR002298 (PANTHER); PTHR10133:SF42 (PANTHER); IPR001650 (PROSITE_PROFILES); IPR001650 (CDD); SSF158702 (SUPERFAMILY); IPR027417 (SUPERFAMILY)	P:GO:0006261; F:GO:0003887	P:DNA-templated DNA replication; F:DNA-directed DNA polymerase activity	1..2876	1.56537	0.0910888	-1.06517	0.914683	0.983473	4	7	0.590186	1.16904
contig_1058	Dynein-1-beta heavy chain, flagellar inner armI1 complex	1788	3	5.22206e-107	60.3	4	P:GO:0007018; F:GO:0003777; F:GO:0005524; C:GO:0031514	P:microtubule-based movement; F:microtubule motor activity; F:ATP binding; C:motile cilium			no IPS match	no IPS match	no IPS match	1..1788	10.7958	-6.20514	73.7792	0.0131668	0.0325415	0	8	0	2.14903
contig_10580	XP_001691408.1peptidyl-prolyl cis-trans isomerase, cyclophilin-type	1709	3	5.11341e-150	74.33	4	P:GO:0000413; F:GO:0003755; C:GO:0009534; C:GO:0044436	P:protein peptidyl-prolyl isomerization; F:peptidyl-prolyl cis-trans isomerase activity; C:chloroplast thylakoid; C:obsolete thylakoid part	EC:5.2.1.8	Peptidylprolyl isomerase	IPR029000 (G3DSA:2.40.100.GENE3D); IPR002130 (PFAM); G3DSA:1.20.120.290 (GENE3D); mobidb-lite (MOBIDB_LITE); mobidb-lite (MOBIDB_LITE); IPR024936 (PANTHER); PTHR11071:SF174 (PANTHER); IPR002130 (PROSITE_PROFILES); IPR023222 (SUPERFAMILY); IPR029000 (SUPERFAMILY)	P:GO:0000413; F:GO:0003755	P:protein peptidyl-prolyl isomerization; F:peptidyl-prolyl cis-trans isomerase activity	1..1709	5.82222	9.54709	-748.103	5.49e-05	0.000365	34	0	8.44218	0
contig_10581	---NA---	635									mobidb-lite (MOBIDB_LITE); mobidb-lite (MOBIDB_LITE)	no GO terms	no GO terms	1..635	10.4449	8.95605	-496.639	0.000148	0.000852	20	0	13.3652	0
contig_10582	XP_001690778.1active subunit of chloroplast ClpP peptidase	1484	3	2.06718e-123	82.45	1	F:GO:0008233	F:peptidase activity	EC:3.4.21	Acting on peptide bonds (peptidases)	IPR001907 (PRINTS); G3DSA:3.90.226.10 (GENE3D); IPR023562 (PFAM); mobidb-lite (MOBIDB_LITE); mobidb-lite (MOBIDB_LITE); PTHR10381:SF20 (PANTHER); IPR023562 (PANTHER); IPR001907 (CDD); IPR029045 (SUPERFAMILY)	P:GO:0006508; F:GO:0004252	P:proteolysis; F:serine-type endopeptidase activity	1..1484	88.673	-5.5056	45.4308	6.74e-11	1.81e-09	2	231	0.571892	74.7648
contig_10583	---NA---	402									G3DSA:1.20.1280.50 (GENE3D)	no GO terms	no GO terms	1..402	1.98585	5.94305	-61.5229	0.0133985	0.0325415	1	0	1.05558	0
contig_10584	XP_001692916.1flavodoxin-like protein	3404	3	0	64.88	1	F:GO:0010181	F:FMN binding			IPR002563 (SMART); IPR001279 (SMART); IPR036866 (G3DSA:3.60.15.GENE3D); IPR012349 (G3DSA:2.30.110.GENE3D); IPR029039 (G3DSA:3.40.50.GENE3D); IPR002563 (PFAM); IPR008254 (PFAM); PTHR32145 (PANTHER); PTHR32145:SF22 (PANTHER); IPR008254 (PROSITE_PROFILES); IPR029039 (SUPERFAMILY); IPR036866 (SUPERFAMILY); SSF50475 (SUPERFAMILY)	F:GO:0010181; F:GO:0048037	F:FMN binding; F:obsolete cofactor binding	1..3404	24.868	-2.72264	6.6008	4.12e-06	3.98e-05	10	137	1.2466	19.3308
contig_10585	XP_002949285.1hypothetical protein VOLCADRAFT_117093	3789	1	5.11547e-05	54.93						mobidb-lite (MOBIDB_LITE); mobidb-lite (MOBIDB_LITE); mobidb-lite (MOBIDB_LITE)	no GO terms	no GO terms	1..3789	22.7987	12.6826	-6574.43	9.37e-08	1.51e-06	222	0	24.8626	0
contig_10586	---NA---	387									no IPS match	no IPS match	no IPS match	1..387	4.7237	7.14634	-141.666	0.00264	0.00916	6	0	6.57897	0
contig_10587	---NA---	433									mobidb-lite (MOBIDB_LITE); mobidb-lite (MOBIDB_LITE); mobidb-lite (MOBIDB_LITE); mobidb-lite (MOBIDB_LITE)	no GO terms	no GO terms	1..433	4.07048	-1.02774	2.03883	0.444572	0.645703	1	3	0.980009	3.32776
contig_10588	---NA---	203									no IPS match	no IPS match	no IPS match	1..203	3.93257	5.94305	-61.5229	0.0133985	0.0325415	1	0	2.09036	0
contig_10589	XP_011398278.1Branchpoint-bridging protein	1795	3	1.93785e-164	59.92	2	F:GO:0003723; F:GO:0008270	F:RNA binding; F:zinc ion binding			IPR000504 (SMART); IPR004087 (SMART); IPR032570 (PFAM); IPR004088 (PFAM); IPR036612 (G3DSA:3.30.1370.GENE3D); IPR000504 (PFAM); IPR012677 (G3DSA:3.30.70.GENE3D); IPR012677 (G3DSA:3.30.70.GENE3D); mobidb-lite (MOBIDB_LITE); mobidb-lite (MOBIDB_LITE); PTHR11208 (PANTHER); PTHR11208 (PANTHER); PTHR11208:SF89 (PANTHER); PTHR11208 (PANTHER); PTHR11208:SF89 (PANTHER); IPR000504 (PROSITE_PROFILES); IPR0…	F:GO:0003676; F:GO:0003723; F:GO:0008270	F:nucleic acid binding; F:RNA binding; F:zinc ion binding	1..1795	18.0627	11.216	-2378.75	2.09e-06	2.23e-05	80	0	18.9123	0
contig_1059	protein phosphatase 2C catalytic subunit	2961	3	6.52222e-38	63.48	2	P:GO:0006470; F:GO:0004722	P:protein dephosphorylation; F:protein serine/threonine phosphatase activity	EC:3.1.3.16	Protein-serine/threonine phosphatase	IPR001932 (SMART); IPR001932 (PFAM); IPR036457 (G3DSA:3.60.40.GENE3D); mobidb-lite (MOBIDB_LITE); IPR015655 (PANTHER); PTHR13832:SF527 (PANTHER); IPR001932 (PROSITE_PROFILES); IPR001932 (CDD); IPR036457 (SUPERFAMILY)	P:GO:0006470; F:GO:0003824; F:GO:0004722	P:protein dephosphorylation; F:catalytic activity; F:protein serine/threonine phosphatase activity	1..2961	36.0658	12.9717	-8032.75	4.67e-08	8.15e-07	239	0	34.2513	0
contig_10590	XP_013899497.1hypothetical protein MNEG_7486	1365	3	7.54201e-25	53.9	1	C:GO:0016021	C:integral component of membrane			IPR004254 (PFAM); IPR004254 (PANTHER)	C:GO:0016021	C:integral component of membrane	1..1365	10.6623	10.0693	-1074.38	2.18e-05	0.000166	47	0	14.6111	0
contig_10591	XP_013899497.1hypothetical protein MNEG_7486	2089	3	1.38435e-49	50.99	1	C:GO:0016021	C:integral component of membrane			IPR004254 (PFAM); IPR004254 (PANTHER)	C:GO:0016021	C:integral component of membrane	1..2089	10.385	-6.46403	88.2807	0.00756	0.0208096	0	64	0	14.715
contig_10592	---NA---	239									no IPS match	no IPS match	no IPS match	1..239	2.04023	5.27092	-38.6105	0.0314002	0.0645517	1	0	1.7755	0
contig_10593	XP_002956776.1hypothetical protein VOLCADRAFT_119509	1252	2	6.46308e-11	49.79	3	P:GO:0006893; P:GO:0015031; C:GO:0034044	P:Golgi to plasma membrane transport; P:protein transport; C:exomer complex			mobidb-lite (MOBIDB_LITE); mobidb-lite (MOBIDB_LITE)	no GO terms	no GO terms	1..1252	9.02957	5.92477	-60.748	6.07e-14	2.16e-12	24	1	8.13439	0.383632
contig_10594	XP_005646935.1sulfur stress regulator	562	3	6.42549e-41	60.58	3	P:GO:0036211; F:GO:0016740; F:GO:0140096	P:protein modification process; F:transferase activity; F:catalytic activity, acting on a protein	EC:2.7.1	Transferring phosphorus-containing groups	IPR000719 (SMART); G3DSA:1.10.510.10 (GENE3D); IPR000719 (PFAM); PTHR24343 (PANTHER); PTHR24343:SF101 (PANTHER); IPR000719 (PROSITE_PROFILES); IPR011009 (SUPERFAMILY)	P:GO:0006468; F:GO:0004672; F:GO:0005524	P:protein phosphorylation; F:protein kinase activity; F:ATP binding	1..562	13.0669	9.11288	-553.671	0.000116	0.000692	26	0	19.6316	0
contig_10595	XP_013904436.1malate dehydrogenase (oxaloacetate-decarboxylating)(NADP+)	3853	3	0	73.26	2	F:GO:0004471; F:GO:0051287	F:malate dehydrogenase (decarboxylating) (NAD+) activity; F:NAD binding	EC:1.1.1.38; EC:1.1.1.39	Malate dehydrogenase (oxaloacetate-decarboxylating); Malate dehydrogenase (decarboxylating)	IPR001891 (PRINTS); IPR012302 (SMART); IPR012301 (SMART); IPR012302 (PFAM); IPR001891 (PIRSF); IPR037062 (G3DSA:3.40.50.GENE3D); IPR012301 (PFAM); G3DSA:3.40.50.720 (GENE3D); PTHR23406 (PANTHER); PTHR23406:SF13 (PANTHER); cd05312 (CDD); IPR036291 (SUPERFAMILY); SSF53223 (SUPERFAMILY)	P:GO:0055114; F:GO:0004470; F:GO:0004471; F:GO:0051287	P:obsolete oxidation-reduction process; F:malic enzyme activity; F:malate dehydrogenase (decarboxylating) (NAD+) activity; F:NAD binding	1..3853	23.0865	-1.14188	2.20668	0.0497054	0.0983527	32	292	3.52427	36.4001
contig_10596	---NA---	575									no IPS match	no IPS match	no IPS match	1..575	53.1664	11.2247	-2393.18	2.39e-06	2.5e-05	53	0	39.1134	0
contig_10597	---NA---	1368									mobidb-lite (MOBIDB_LITE); mobidb-lite (MOBIDB_LITE)	no GO terms	no GO terms	1..1368	5.88512	9.22395	-597.978	9.93e-05	0.000605	31	0	9.61598	0
contig_10598	XP_005647834.1HI0933-like protein	2003	3	3.83759e-139	62.92						G3DSA:2.40.30.10 (GENE3D); PF03486 (PFAM); IPR036188 (G3DSA:3.50.50.GENE3D); IPR023166 (G3DSA:1.10.8.GENE3D); IPR004792 (TIGRFAM); mobidb-lite (MOBIDB_LITE); mobidb-lite (MOBIDB_LITE); mobidb-lite (MOBIDB_LITE); PTHR42887:SF2 (PANTHER); PTHR42887 (PANTHER); SSF160996 (SUPERFAMILY); IPR036188 (SUPERFAMILY)	no GO terms	no GO terms	1..2003	1.47963	1.55226	-2.93275	0.0555245	0.107605	4	4	0.847416	0.959176
contig_10599	XP_013899484.1hypothetical protein MNEG_7496	7097	3	2.29555e-71	59.53						IPR032347 (PFAM)	no GO terms	no GO terms	1..7097	17.9824	-3.27862	9.70425	3.93e-08	7e-07	7	190	0.418544	12.8587
contig_106	predicted protein	2504	20	0	82.1	11	P:GO:0009097; P:GO:0009099; P:GO:0046686; F:GO:0004455; F:GO:0005507; F:GO:0016853; C:GO:0005618; C:GO:0005739; C:GO:0009570; C:GO:0009941; C:GO:0048046	P:isoleucine biosynthetic process; P:valine biosynthetic process; P:response to cadmium ion; F:ketol-acid reductoisomerase activity; F:copper ion binding; F:isomerase activity; C:cell wall; C:mitochondrion; C:chloroplast stroma; C:chloroplast envelope; C:apoplast	EC:1.1.1.86	Ketol-acid reductoisomerase (NADP(+))	G3DSA:3.40.50.720 (GENE3D); IPR013116 (PFAM); IPR000506 (PFAM); IPR013328 (G3DSA:1.10.1040.GENE3D); IPR013023 (PANTHER); PTHR21371:SF11 (PANTHER); IPR000506 (PROSITE_PROFILES); IPR013116 (PROSITE_PROFILES); IPR008927 (SUPERFAMILY); IPR036291 (SUPERFAMILY)	P:GO:0009082; P:GO:0055114; F:GO:0004455; F:GO:0016491	P:branched-chain amino acid biosynthetic process; P:obsolete oxidation-reduction process; F:ketol-acid reductoisomerase activity; F:oxidoreductase activity	1..2504	393.684	-4.27444	19.3525	3.29e-14	1.21e-12	20	1360	3.38933	260.87
contig_1060	1-deoxy-D-xylulose 5-phosphate synthase	3631	3	0	91.77	2	P:GO:0016114; F:GO:0008661	P:terpenoid biosynthetic process; F:1-deoxy-D-xylulose-5-phosphate synthase activity	EC:2.2.1.7	1-deoxy-D-xylulose-5-phosphate synthase	IPR005475 (SMART); IPR009014 (G3DSA:3.40.50.GENE3D); IPR005475 (PFAM); IPR005477 (PFAM); IPR033248 (PFAM); G3DSA:3.40.50.970 (GENE3D); IPR005477 (TIGRFAM); mobidb-lite (MOBIDB_LITE); IPR005477 (PANTHER); PTHR43322:SF4 (PANTHER); IPR005477 (HAMAP); cd07033 (CDD); IPR005477 (CDD); IPR029061 (SUPERFAMILY); IPR029061 (SUPERFAMILY); IPR009014 (SUPERFAMILY)	P:GO:0008152; P:GO:0016114; F:GO:0003824; F:GO:0008661	P:metabolic process; P:terpenoid biosynthetic process; F:catalytic activity; F:1-deoxy-D-xylulose-5-phosphate synthase activity	1..3631	117.092	-7.19157	146.177	1.11e-16	5.26e-15	1	673	0.116867	89.0242
contig_10600	---NA---	462									mobidb-lite (MOBIDB_LITE)	no GO terms	no GO terms	1..462	6.33103	7.79339	-221.842	0.00101	0.00421	10	0	9.18493	0
contig_10601	---NA---	510									no IPS match	no IPS match	no IPS match	1..510	7.57179	8.18221	-290.463	0.000609	0.00278	7	0	5.82433	0
contig_10602	---NA---	245									mobidb-lite (MOBIDB_LITE)	no GO terms	no GO terms	1..245	2.51934	5.64555	-50.0587	0.0196728	0.0438744	2	0	3.46403	0
contig_10603	NP_199154.1Integrase-type DNA-binding superfamily protein	1356	3	3.7299e-10	79.66	9	P:GO:0009789; P:GO:0009873; P:GO:0010186; P:GO:0010200; P:GO:0045893; P:GO:0090332; F:GO:0003700; F:GO:0043565; C:GO:0005634	P:positive regulation of abscisic acid-activated signaling pathway; P:ethylene-activated signaling pathway; P:positive regulation of cellular defense response; P:response to chitin; P:positive regulation of DNA-templated transcription; P:stomatal closure; F:DNA-binding transcription factor activity; F:sequence-specific DNA binding; C:nucleus			IPR001471 (PRINTS); IPR001471 (SMART); IPR001471 (PFAM); IPR036955 (G3DSA:3.30.730.GENE3D); mobidb-lite (MOBIDB_LITE); PTHR31190 (PANTHER); PTHR31190:SF73 (PANTHER); IPR001471 (PROSITE_PROFILES); IPR001471 (CDD); IPR016177 (SUPERFAMILY)	P:GO:0006355; F:GO:0003677; F:GO:0003700	P:regulation of DNA-templated transcription; F:DNA binding; F:DNA-binding transcription factor activity	1..1356	0.720985	-2.16946	4.49854	0.379016	0.569021	0	1	0	0.354209
contig_10604	---NA---	3281									mobidb-lite (MOBIDB_LITE); mobidb-lite (MOBIDB_LITE)	no GO terms	no GO terms	1..3281	21.3191	12.4003	-5405.86	1.89e-07	2.8e-06	160	0	20.6934	0
contig_10605	XP_005652036.1zf-DNL-domain-containing protein	1694	3	4.33217e-16	68.22	1	F:GO:0043167	F:ion binding			no IPS match	no IPS match	no IPS match	1..1694	53.8516	12.7441	-6860.46	7.85e-08	1.29e-06	198	0	49.5986	0
contig_10606	XP_005652036.1zf-DNL-domain-containing protein	1378	3	9.2145e-24	67.01	1	F:GO:0008270	F:zinc ion binding			IPR007853 (PFAM); PTHR20922:SF15 (PANTHER); IPR024158 (PANTHER); IPR007853 (PROSITE_PROFILES)	F:GO:0008270	F:zinc ion binding	1..1378	20.2408	-0.931912	1.9078	0.0864605	0.157677	12	47	3.6953	16.382
contig_10607	NP_197269.2alpha/beta-Hydrolases superfamily protein	1161	3	8.5361e-49	51.01	4	F:GO:0016787; F:GO:0016788; C:GO:0009507; C:GO:0009941	F:hydrolase activity; F:hydrolase activity, acting on ester bonds; C:chloroplast; C:chloroplast envelope			mobidb-lite (MOBIDB_LITE); IPR029058 (SUPERFAMILY)	no GO terms	no GO terms	1..1161	38.2077	-5.56502	47.341	3.84e-05	0.000268	0	49	0	20.2714
contig_10608	XP_001702374.1Snf1-like protein kinase	206	3	2.58939e-39	94.61	6	P:GO:0006468; P:GO:0035556; F:GO:0004674; F:GO:0005524; C:GO:0005634; C:GO:0005737	P:protein phosphorylation; P:intracellular signal transduction; F:protein serine/threonine kinase activity; F:ATP binding; C:nucleus; C:cytoplasm	EC:2.7.1	Transferring phosphorus-containing groups	IPR000719 (PFAM); G3DSA:1.10.510.10 (GENE3D); PTHR24343:SF101 (PANTHER); PTHR24343 (PANTHER); IPR000719 (PROSITE_PROFILES); IPR011009 (SUPERFAMILY)	P:GO:0006468; F:GO:0004672; F:GO:0005524	P:protein phosphorylation; F:protein kinase activity; F:ATP binding	1..206	13.3011	7.71666	-210.351	0.0011	0.00451	10	0	20.5992	0
contig_10609	GAQ83228.1WD40 repeat-containing protein	1115	3	5.14114e-104	62.06	1	F:GO:0005515	F:protein binding			IPR001680 (SMART); IPR001680 (PFAM); IPR015943 (G3DSA:2.130.10.GENE3D); PTHR19847:SF7 (PANTHER); PTHR19847 (PANTHER); IPR001680 (PROSITE_PROFILES); IPR001680 (PROSITE_PROFILES); IPR017986 (PROSITE_PROFILES); IPR036322 (SUPERFAMILY)	F:GO:0005515	F:protein binding	1..1115	7.40065	9.28137	-622.259	8.68e-05	0.00054	29	0	11.0367	0
contig_1061	1-deoxy-D-xylulose 5-phosphate synthase	3588	3	0	92.6	2	P:GO:0016114; F:GO:0008661	P:terpenoid biosynthetic process; F:1-deoxy-D-xylulose-5-phosphate synthase activity	EC:2.2.1.7	1-deoxy-D-xylulose-5-phosphate synthase	IPR005475 (SMART); IPR005477 (PFAM); IPR033248 (PFAM); IPR009014 (G3DSA:3.40.50.GENE3D); G3DSA:3.40.50.970 (GENE3D); IPR005475 (PFAM); IPR005477 (TIGRFAM); mobidb-lite (MOBIDB_LITE); IPR005477 (PANTHER); PTHR43322:SF4 (PANTHER); IPR005477 (HAMAP); cd07033 (CDD); IPR005477 (CDD); IPR029061 (SUPERFAMILY); IPR009014 (SUPERFAMILY); IPR029061 (SUPERFAMILY)	P:GO:0008152; P:GO:0016114; F:GO:0003824; F:GO:0008661	P:metabolic process; P:terpenoid biosynthetic process; F:catalytic activity; F:1-deoxy-D-xylulose-5-phosphate synthase activity	1..3588	97.995	12.022	-4158.94	0	0	1073	1	126.901	0.133865
contig_10610	GAX84931.1hypothetical protein CEUSTIGMA_g12352.t1	264	2	8.19884e-25	76.76						IPR036866 (G3DSA:3.60.15.GENE3D); IPR036866 (SUPERFAMILY)	no GO terms	no GO terms	1..264	0.655617	3.97248	-15.6977	0.130475	0.221852	0	0	0	0
contig_10611	XP_001689857.1predicted protein	1207	1	1.08233e-05	48.81	4	P:GO:0016071; P:GO:0065003; F:GO:0003723; C:GO:0005634	P:mRNA metabolic process; P:protein-containing complex assembly; F:RNA binding; C:nucleus			mobidb-lite (MOBIDB_LITE); IPR004882 (PANTHER)	P:GO:0006376; F:GO:0003729; C:GO:0005685	P:mRNA splice site selection; F:mRNA binding; C:U1 snRNP	1..1207	29.4762	11.4128	-2726.49	1.55e-06	1.72e-05	80	0	28.1255	0
contig_10612	---NA---	405									no IPS match	no IPS match	no IPS match	1..405	7.44694	7.7942	-221.966	0.000968	0.00408	6	0	6.28657	0
contig_10613	XP_011399351.1putative sugar phosphate/phosphate translocator	302	3	2.06411e-13	95.29	1	C:GO:0005575	C:cellular_component			PTHR11132 (PANTHER); PTHR11132:SF161 (PANTHER)	no GO terms	no GO terms	1..302	0	NaN	NaN	NaN	NaN	0	0	0	0
contig_10614	XP_001694226.1solute carrier protein	2385	3	1.44944e-144	79.36	1	C:GO:0005575	C:cellular_component			IPR004853 (PFAM); mobidb-lite (MOBIDB_LITE); mobidb-lite (MOBIDB_LITE); PTHR11132:SF161 (PANTHER); PTHR11132 (PANTHER)	no GO terms	no GO terms	1..2385	11.9214	-2.64819	6.26879	0.0017	0.00645	5	86	0.88961	17.3193
contig_10615	---NA---	593									mobidb-lite (MOBIDB_LITE); mobidb-lite (MOBIDB_LITE)	no GO terms	no GO terms	1..593	7.71811	6.55348	-93.928	5.87e-07	7.53e-06	11	0	7.87147	0
contig_10616	---NA---	277									no IPS match	no IPS match	no IPS match	1..277	25.293	9.02164	-519.738	0.000139	0.000804	21	0	32.1705	0
contig_10617	---NA---	2369									mobidb-lite (MOBIDB_LITE); mobidb-lite (MOBIDB_LITE); mobidb-lite (MOBIDB_LITE); mobidb-lite (MOBIDB_LITE); mobidb-lite (MOBIDB_LITE); mobidb-lite (MOBIDB_LITE); mobidb-lite (MOBIDB_LITE); mobidb-lite (MOBIDB_LITE); mobidb-lite (MOBIDB_LITE)	no GO terms	no GO terms	1..2369	2.81981	-2.86963	7.30877	0.0298539	0.0640905	0	17	0	3.4467
contig_10618	XP_013900317.1Niemann-Pick C1 protein Flags: Precursor	848	3	4.47593e-128	77.8	1	C:GO:0005575	C:cellular_component			IPR000731 (PFAM); PTHR10796 (PANTHER); PTHR10796:SF116 (PANTHER); IPR000731 (PROSITE_PROFILES); SSF82866 (SUPERFAMILY)	no GO terms	no GO terms	1..848	12.7591	9.65423	-805.775	4.43e-05	0.000303	32	0	16.013	0
contig_10619	---NA---	1108									no IPS match	no IPS match	no IPS match	1..1108	15.9561	10.3865	-1338.63	1.2e-05	9.96e-05	35	0	13.4044	0
contig_1062	ATP-dependent Clp protease ATP-binding subunit ClpC	3667	3	0	96.35	4	P:GO:0006508; F:GO:0005515; F:GO:0005524; F:GO:0008233	P:proteolysis; F:protein binding; F:ATP binding; F:peptidase activity			IPR001270 (PRINTS); IPR003593 (SMART); IPR019489 (SMART); IPR004176 (PFAM); IPR003959 (PFAM); IPR003959 (PFAM); IPR001943 (PFAM); G3DSA:3.40.50.300 (GENE3D); IPR036628 (G3DSA:1.10.1780.GENE3D); G3DSA:1.10.8.60 (GENE3D); G3DSA:3.40.50.300 (GENE3D); G3DSA:3.40.50.300 (GENE3D); IPR019489 (PFAM); mobidb-lite (MOBIDB_LITE); mobidb-lite (MOBIDB_LITE); PTHR43572 (PANTHER); PTHR43572:SF19 (PANTHER); IPR0…	P:GO:0019538; F:GO:0005515; F:GO:0005524	P:protein metabolic process; F:protein binding; F:ATP binding	1..3667	146.631	11.4779	-2852.27	0	0	1471	1	170.224	0.130981
contig_10620	XP_001699351.1protein disulfide isomerase	1053	3	8.12704e-45	74.68	6	P:GO:0006457; P:GO:0008152; P:GO:0034976; P:GO:0045454; F:GO:0003756; C:GO:0005783	P:protein folding; P:metabolic process; P:response to endoplasmic reticulum stress; P:cell redox homeostasis; F:protein disulfide isomerase activity; C:endoplasmic reticulum	EC:5.3.4.1	Protein disulfide-isomerase	PR00421 (PRINTS); IPR013766 (PFAM); IPR005788 (TIGRFAM); G3DSA:3.40.30.10 (GENE3D); PTHR18929:SF183 (PANTHER); PTHR18929 (PANTHER); IPR013766 (PROSITE_PROFILES); IPR036249 (SUPERFAMILY)	P:GO:0045454; F:GO:0016853	P:cell redox homeostasis; F:isomerase activity	1..1053	57.3961	12.1752	-4624.9	2.98e-07	4.16e-06	123	0	49.5672	0
contig_10621	---NA---	333									mobidb-lite (MOBIDB_LITE); mobidb-lite (MOBIDB_LITE); mobidb-lite (MOBIDB_LITE); mobidb-lite (MOBIDB_LITE)	no GO terms	no GO terms	1..333	13.4833	8.394	-336.391	0.000379	0.00188	13	0	16.566	0
contig_10622	NP_172250.1Ankyrin repeat family protein	3317	3	4.67263e-63	51.31	1	F:GO:0005515	F:protein binding			IPR002110 (SMART); IPR036770 (G3DSA:1.25.40.GENE3D); IPR036770 (G3DSA:1.25.40.GENE3D); mobidb-lite (MOBIDB_LITE); PTHR44310 (PANTHER); IPR020683 (CDD); IPR020683 (CDD); IPR036770 (SUPERFAMILY); IPR036770 (SUPERFAMILY)	F:GO:0005515	F:protein binding	1..3317	15.0554	-7.68242	205.419	0.00154	0.00596	0	75	0	10.8601
contig_10623	XP_013894700.1hypothetical protein MNEG_12283, partial	2652	3	2.76693e-63	48.96						IPR036770 (G3DSA:1.25.40.GENE3D); IPR020683 (PFAM); IPR036770 (G3DSA:1.25.40.GENE3D); mobidb-lite (MOBIDB_LITE); mobidb-lite (MOBIDB_LITE); mobidb-lite (MOBIDB_LITE); PTHR44310 (PANTHER); IPR020683 (CDD); IPR020683 (CDD); IPR036770 (SUPERFAMILY); IPR036770 (SUPERFAMILY)	no GO terms	no GO terms	1..2652	17.804	11.7856	-3530.26	6.82e-07	8.55e-06	134	0	21.4412	0
contig_10624	XP_013894425.1alpha/beta hydrolase fold protein	1164	3	6.6723e-118	63.4	1	F:GO:0003674	F:molecular_function			IPR000639 (PRINTS); IPR029058 (G3DSA:3.40.50.GENE3D); IPR000073 (PFAM); PTHR43329:SF17 (PANTHER); PTHR43329 (PANTHER); IPR029058 (SUPERFAMILY)	F:GO:0003824	F:catalytic activity	1..1164	12.6307	10.058	-1066.03	2.28e-05	0.000172	57	0	20.7797	0
contig_10625	XP_013894425.1alpha/beta hydrolase fold protein	2573	3	3.06756e-107	62.51	1	F:GO:0003674	F:molecular_function			IPR000639 (PRINTS); IPR000073 (PFAM); IPR029058 (G3DSA:3.40.50.GENE3D); PTHR43329:SF17 (PANTHER); PTHR43329 (PANTHER); IPR029058 (SUPERFAMILY)	F:GO:0003824	F:catalytic activity	1..2573	8.98103	-2.66112	6.32524	0.00121	0.00488	2	27	0.329844	5.04015
contig_10626	---NA---	703									no IPS match	no IPS match	no IPS match	1..703	21.4223	10.1432	-1130.89	1.91e-05	0.000148	34	0	20.523	0
contig_10627	---NA---	307									mobidb-lite (MOBIDB_LITE)	no GO terms	no GO terms	1..307	5.63545	5.18396	-36.3521	9.52e-05	0.000584	4	0	5.52891	0
contig_10628	NP_568219.1nuclear matrix protein-like protein	822	3	9.94953e-19	61.18	6	P:GO:0006913; P:GO:0006950; P:GO:0007165; P:GO:0034641; C:GO:0005634; C:GO:0032991	P:nucleocytoplasmic transport; P:response to stress; P:signal transduction; P:cellular nitrogen compound metabolic process; C:nucleus; C:protein-containing complex			IPR021861 (PFAM); mobidb-lite (MOBIDB_LITE); PTHR13265:SF0 (PANTHER); IPR021861 (PANTHER)	no GO terms	no GO terms	1..822	9.50423	9.17272	-577.119	0.000102	0.000618	21	0	10.8409	0
contig_10629	XP_005851160.1hypothetical protein CHLNCDRAFT_137775	1611	3	3.49391e-17	48.38	2	F:GO:0000166; F:GO:0005524	F:nucleotide binding; F:ATP binding			IPR032319 (PFAM); PTHR12755:SF3 (PANTHER); PTHR12755 (PANTHER)	no GO terms	no GO terms	1..1611	23.3957	11.5112	-2918.87	1.29e-06	1.48e-05	77	0	20.2821	0
contig_1063	ATP-dependent Clp protease ATP-binding subunit ClpC	3682	3	0	96.43	4	P:GO:0006508; F:GO:0005515; F:GO:0005524; F:GO:0008233	P:proteolysis; F:protein binding; F:ATP binding; F:peptidase activity			IPR001270 (PRINTS); IPR019489 (SMART); IPR003593 (SMART); IPR003959 (PFAM); G3DSA:3.40.50.300 (GENE3D); IPR004176 (PFAM); IPR001943 (PFAM); G3DSA:3.40.50.300 (GENE3D); G3DSA:3.40.50.300 (GENE3D); IPR036628 (G3DSA:1.10.1780.GENE3D); G3DSA:1.10.8.60 (GENE3D); IPR003959 (PFAM); IPR019489 (PFAM); mobidb-lite (MOBIDB_LITE); mobidb-lite (MOBIDB_LITE); PTHR43572:SF19 (PANTHER); PTHR43572 (PANTHER); IPR0…	P:GO:0019538; F:GO:0005515; F:GO:0005524	P:protein metabolic process; F:protein binding; F:ATP binding	1..3682	167.672	-6.23481	75.3122	0	0	0	1188	0	154.971
contig_10630	XP_001697887.1cyclic nucleotide dependent protein kinase	1013	3	4.62541e-129	78.59	5	P:GO:0001932; F:GO:0004692; F:GO:0005524; F:GO:0008603; C:GO:0005952	P:regulation of protein phosphorylation; F:cGMP-dependent protein kinase activity; F:ATP binding; F:cAMP-dependent protein kinase regulator activity; C:cAMP-dependent protein kinase complex	EC:2.7.11.12	cGMP-dependent protein kinase	PR00103 (PRINTS); IPR000595 (SMART); IPR014710 (G3DSA:2.60.120.GENE3D); IPR014710 (G3DSA:2.60.120.GENE3D); IPR012198 (PIRSF); IPR000595 (PFAM); PTHR11635 (PANTHER); IPR000595 (PROSITE_PROFILES); IPR000595 (PROSITE_PROFILES); IPR000595 (CDD); IPR000595 (CDD); IPR018490 (SUPERFAMILY); IPR018490 (SUPERFAMILY)	P:GO:0001932; F:GO:0008603; C:GO:0005952	P:regulation of protein phosphorylation; F:cAMP-dependent protein kinase regulator activity; C:cAMP-dependent protein kinase complex	1..1013	3.91183	8.23801	-301.918	0.000515	0.00243	14	0	5.86457	0
contig_10631	XP_001697887.1cyclic nucleotide dependent protein kinase	1013	3	3.75592e-124	79.18	5	P:GO:0001932; F:GO:0004692; F:GO:0005524; F:GO:0008603; C:GO:0005952	P:regulation of protein phosphorylation; F:cGMP-dependent protein kinase activity; F:ATP binding; F:cAMP-dependent protein kinase regulator activity; C:cAMP-dependent protein kinase complex	EC:2.7.11.12	cGMP-dependent protein kinase	PR00103 (PRINTS); IPR000595 (SMART); IPR014710 (G3DSA:2.60.120.GENE3D); IPR014710 (G3DSA:2.60.120.GENE3D); IPR012198 (PIRSF); IPR000595 (PFAM); PTHR11635 (PANTHER); IPR000595 (PROSITE_PROFILES); IPR000595 (PROSITE_PROFILES); IPR000595 (CDD); IPR000595 (CDD); IPR018490 (SUPERFAMILY); IPR018490 (SUPERFAMILY)	P:GO:0001932; F:GO:0008603; C:GO:0005952	P:regulation of protein phosphorylation; F:cAMP-dependent protein kinase regulator activity; C:cAMP-dependent protein kinase complex	1..1013	4.22492	-2.27369	4.83557	0.0850409	0.155317	0	7	0	3.319
contig_10632	---NA---	379									mobidb-lite (MOBIDB_LITE); mobidb-lite (MOBIDB_LITE)	no GO terms	no GO terms	1..379	20.3236	9.1442	-565.818	0.000107	0.000645	19	0	21.2732	0
contig_10633	---NA---	874									no IPS match	no IPS match	no IPS match	1..874	8.48382	9.11351	-553.911	0.000111	0.000666	23	0	11.1669	0
contig_10634	XP_001703625.1predicted protein	2287	3	1.71493e-138	83.8	1	C:GO:0005575	C:cellular_component			IPR001972 (PRINTS); IPR001107 (SMART); G3DSA:3.30.479.30 (GENE3D); IPR032435 (PFAM); IPR001107 (PFAM); mobidb-lite (MOBIDB_LITE); PTHR43327 (PANTHER); PTHR43327:SF10 (PANTHER); cd08829 (CDD); IPR036013 (SUPERFAMILY)	C:GO:0016020	C:membrane	1..2287	57.5113	13.2827	-9964.98	2.31e-08	4.34e-07	292	0	54.1794	0
contig_10635	XP_002947788.1hypothetical protein VOLCADRAFT_103570	248	1	4.10386e-06	72.73	2	P:GO:0032259; F:GO:0008168	P:methylation; F:methyltransferase activity			no IPS match	no IPS match	no IPS match	1..248	1.96618	5.27092	-38.6105	0.0314002	0.0645517	1	0	1.71106	0
contig_10636	---NA---	1027									no IPS match	no IPS match	no IPS match	1..1027	6.12483	8.88766	-473.645	0.000168	0.000949	21	0	8.67694	0
contig_10637	---NA---	5510									mobidb-lite (MOBIDB_LITE); mobidb-lite (MOBIDB_LITE)	no GO terms	no GO terms	1..5510	14.8618	12.6174	-6283.69	1.1e-07	1.73e-06	196	0	15.0946	0
contig_10638	XP_001692192.1limiting CO2 inducible protein	2068	3	2.28607e-175	73.76						PTHR38016 (PANTHER)	no GO terms	no GO terms	1..2068	5.29354	0.751564	-1.68362	0.390926	0.581021	15	13	3.07793	3.01934
contig_10639	XP_013897634.1hypothetical protein MNEG_9348	1388	3	7.9161e-46	55.24						PTHR35738 (PANTHER)	no GO terms	no GO terms	1..1388	9.02547	9.90584	-959.304	3.24e-05	0.000232	31	0	9.47742	0
contig_1064	gamma-glutamyl hydrolase	1034	3	1.07485e-117	74.42	1	F:GO:0008242	F:omega peptidase activity	EC:3.4.19	Acting on peptide bonds (peptidases)	IPR011697 (PFAM); IPR029062 (G3DSA:3.40.50.GENE3D); IPR015527 (PANTHER); IPR015527 (PROSITE_PROFILES); IPR029062 (SUPERFAMILY)	F:GO:0008242; F:GO:0016787	F:omega peptidase activity; F:hydrolase activity	1..1034	13.6208	10.0165	-1035.75	2.23e-05	0.000169	36	0	14.7741	0
contig_10640	XP_013902779.1hypothetical protein MNEG_4195	2782	3	7.05119e-85	61.93	4	P:GO:1902476; F:GO:0005254; C:GO:0016020; C:GO:0016021	P:chloride transmembrane transport; F:chloride channel activity; C:membrane; C:integral component of membrane			IPR021134 (PFAM); mobidb-lite (MOBIDB_LITE); PTHR33281 (PANTHER); PTHR33281:SF1 (PANTHER)	no GO terms	no GO terms	1..2782	11.6283	-1.86796	3.65015	0.00306	0.0102952	6	60	0.915191	10.3589
contig_10641	XP_001689847.1predicted protein	577	3	5.63797e-94	88.85	2	P:GO:0071586; F:GO:0004222	P:CAAX-box protein processing; F:metalloendopeptidase activity	EC:3.4.24	Acting on peptide bonds (peptidases)	G3DSA:3.30.2010.10 (GENE3D); IPR001915 (PFAM); IPR027057 (PANTHER); PTHR10120:SF21 (PANTHER); cd07325 (CDD)	P:GO:0006508; P:GO:0071586; F:GO:0004222; F:GO:0008233	P:proteolysis; P:CAAX-box protein processing; F:metalloendopeptidase activity; F:peptidase activity	1..577	8.51265	-1.15948	2.23377	0.209264	0.340225	0	7	0	5.82695
contig_10642	XP_013892793.1Phosphorylated CTD-interacting factor 1	2983	1	3.33461e-66	77.48	3	P:GO:0080009; F:GO:0016422; F:GO:0099122	P:mRNA methylation; F:mRNA (2'-O-methyladenosine-N6-)-methyltransferase activity; F:RNA polymerase II C-terminal domain binding			IPR022035 (PFAM); mobidb-lite (MOBIDB_LITE); mobidb-lite (MOBIDB_LITE); mobidb-lite (MOBIDB_LITE); mobidb-lite (MOBIDB_LITE); mobidb-lite (MOBIDB_LITE); mobidb-lite (MOBIDB_LITE); mobidb-lite (MOBIDB_LITE); IPR039881 (PANTHER); PTHR21727:SF0 (PANTHER)	no GO terms	no GO terms	1..2983	2.85481	-2.42426	5.36754	0.0205557	0.045717	0	15	0	2.41522
contig_10643	GAX84181.1hypothetical protein CEUSTIGMA_g11604.t1	3581	3	4.59405e-74	68.52	1	C:GO:0005575	C:cellular_component			mobidb-lite (MOBIDB_LITE); mobidb-lite (MOBIDB_LITE); PTHR34211 (PANTHER)	no GO terms	no GO terms	1..3581	9.53865	11.3263	-2567.77	1.72e-06	1.89e-05	77	0	9.1244	0
contig_10644	XP_001700801.1predicted protein	6182	3	7.52891e-16	53.6	2	P:GO:0006355; C:GO:0005654	P:regulation of DNA-templated transcription; C:nucleoplasm			mobidb-lite (MOBIDB_LITE); mobidb-lite (MOBIDB_LITE); mobidb-lite (MOBIDB_LITE); mobidb-lite (MOBIDB_LITE); mobidb-lite (MOBIDB_LITE); mobidb-lite (MOBIDB_LITE); mobidb-lite (MOBIDB_LITE); mobidb-lite (MOBIDB_LITE); mobidb-lite (MOBIDB_LITE); mobidb-lite (MOBIDB_LITE); mobidb-lite (MOBIDB_LITE); mobidb-lite (MOBIDB_LITE); mobidb-lite (MOBIDB_LITE); mobidb-lite (MOBIDB_LITE); mobidb-lite (MOBIDB_L…	P:GO:0034244; C:GO:0032021	P:negative regulation of transcription elongation by RNA polymerase II; C:NELF complex	1..6182	8.23455	-1.2512	2.38039	0.0259168	0.0561186	20	137	1.37284	10.6441
contig_10645	NP_001190138.1sacI homology domain-containing protein / WW domain-containing protein	327	3	1.60076e-13	60.92	2	P:GO:0006629; P:GO:0006950	P:lipid metabolic process; P:response to stress			no IPS match	no IPS match	no IPS match	1..327	2.25956	5.94252	-61.5002	0.0142906	0.034229	4	0	5.19075	0
contig_10646	---NA---	478									no IPS match	no IPS match	no IPS match	1..478	45.6361	10.6424	-1598.41	6.69e-06	6.02e-05	56	0	49.7139	0
contig_10647	GAX84181.1hypothetical protein CEUSTIGMA_g11604.t1	2238	3	3.37992e-77	67.88	1	C:GO:0005575	C:cellular_component			mobidb-lite (MOBIDB_LITE); mobidb-lite (MOBIDB_LITE); PTHR34211 (PANTHER)	no GO terms	no GO terms	1..2238	5.13319	-5.57967	47.8243	0.0212973	0.0469955	0	15	0	3.21922
contig_10648	---NA---	278									no IPS match	no IPS match	no IPS match	1..278	8.74246	7.49082	-179.871	0.00179	0.00673	3	0	4.57925	0
contig_10649	---NA---	327									mobidb-lite (MOBIDB_LITE); mobidb-lite (MOBIDB_LITE)	no GO terms	no GO terms	1..327	4.72531	6.89217	-118.782	0.00391	0.012509	4	0	5.19075	0
contig_1065	putative Chi	1398	3	3.90767e-89	60.13	2	P:GO:0006508; F:GO:0008237	P:proteolysis; F:metallopeptidase activity			PF13688 (PFAM); G3DSA:2.60.120.380 (GENE3D); mobidb-lite (MOBIDB_LITE); mobidb-lite (MOBIDB_LITE); PTHR16021 (PANTHER); PTHR16021:SF8 (PANTHER); SSF55486 (SUPERFAMILY)	no GO terms	no GO terms	1..1398	66.0843	10.8896	-1897.14	1.11e-16	5.26e-15	242	0	73.4558	0
contig_10650	---NA---	1162									no IPS match	no IPS match	no IPS match	1..1162	30.3628	11.3971	-2696.91	1.61e-06	1.79e-05	58	0	21.1807	0
contig_10651	XP_005843981.1hypothetical protein CHLNCDRAFT_54895	2639	1	0.000235931	41.46	1	F:GO:0005515	F:protein binding			IPR032675 (G3DSA:3.80.10.GENE3D); IPR032675 (G3DSA:3.80.10.GENE3D); IPR001810 (PFAM); mobidb-lite (MOBIDB_LITE); SSF52047 (SUPERFAMILY)	F:GO:0005515	F:protein binding	1..2639	9.03502	-0.611201	1.52753	0.279137	0.436473	6	31	0.964783	5.64211
contig_10652	---NA---	1211									no IPS match	no IPS match	no IPS match	1..1211	7.04399	9.42445	-687.137	9.14e-05	0.000564	10	0	3.50408	0
contig_10653	XP_013903606.1Myb-related protein A	5469	1	3.98084e-20	72.5	1	F:GO:0003677	F:DNA binding			mobidb-lite (MOBIDB_LITE); mobidb-lite (MOBIDB_LITE); mobidb-lite (MOBIDB_LITE); mobidb-lite (MOBIDB_LITE); mobidb-lite (MOBIDB_LITE); mobidb-lite (MOBIDB_LITE); mobidb-lite (MOBIDB_LITE); mobidb-lite (MOBIDB_LITE); mobidb-lite (MOBIDB_LITE)	no GO terms	no GO terms	1..5469	4.96042	-3.23415	9.40974	0.000748	0.00329	1	107	0.0775907	9.39712
contig_10654	---NA---	398									no IPS match	no IPS match	no IPS match	1..398	5.03766	7.25868	-153.137	0.00224	0.00804	7	0	7.46333	0
contig_10655	XP_001691730.1predicted protein	1846	3	1.17524e-29	70.65	1	C:GO:0005575	C:cellular_component			IPR007014 (PFAM); mobidb-lite (MOBIDB_LITE); PTHR21346:SF0 (PANTHER); IPR007014 (PANTHER)	no GO terms	no GO terms	1..1846	9.90003	-4.29765	19.6662	0.00146	0.00573	0	22	0	5.72414
contig_10656	---NA---	1769									no IPS match	no IPS match	no IPS match	1..1769	8.23724	10.1828	-1162.29	2.36e-05	0.000178	11	0	2.63866	0
contig_10657	XP_013905206.1MYC-induced nuclear antigen	3002	3	3.69855e-73	55.99	6	F:GO:0005506; F:GO:0016491; F:GO:0016706; F:GO:0046872; F:GO:0051213; C:GO:0005634	F:iron ion binding; F:oxidoreductase activity; F:2-oxoglutarate-dependent dioxygenase activity; F:metal ion binding; F:dioxygenase activity; C:nucleus			G3DSA:2.60.120.650 (GENE3D); IPR003347 (PFAM); G3DSA:1.10.10.1520 (GENE3D); mobidb-lite (MOBIDB_LITE); mobidb-lite (MOBIDB_LITE); mobidb-lite (MOBIDB_LITE); mobidb-lite (MOBIDB_LITE); mobidb-lite (MOBIDB_LITE); IPR039994 (PANTHER); IPR003347 (PROSITE_PROFILES); SSF51197 (SUPERFAMILY)	no GO terms	no GO terms	1..3002	12.8247	9.73742	-853.605	7.91e-13	2.52e-11	61	1	8.62257	0.159996
contig_10658	XP_013905206.1MYC-induced nuclear antigen	3298	3	1.65463e-105	58.3	1	F:GO:0016491	F:oxidoreductase activity	EC:1	Oxidoreductases	G3DSA:2.60.120.650 (GENE3D); G3DSA:1.10.10.1520 (GENE3D); IPR003347 (PFAM); mobidb-lite (MOBIDB_LITE); mobidb-lite (MOBIDB_LITE); mobidb-lite (MOBIDB_LITE); mobidb-lite (MOBIDB_LITE); mobidb-lite (MOBIDB_LITE); mobidb-lite (MOBIDB_LITE); IPR039994 (PANTHER); IPR003347 (PROSITE_PROFILES); SSF51197 (SUPERFAMILY)	no GO terms	no GO terms	1..3298	12.2663	-2.58198	5.9876	0.000321	0.00163	3	92	0.386001	13.3985
contig_10659	GBF98928.1hypothetical protein Rsub_11720	2056	1	1.07702e-06	36.91						no IPS match	no IPS match	no IPS match	1..2056	25.7235	12.0285	-4177.65	4.68e-07	6.19e-06	91	0	18.7818	0
contig_1066	putative Chi	1899	3	5.09516e-84	55.74	2	P:GO:0006508; F:GO:0008237	P:proteolysis; F:metallopeptidase activity			PF13688 (PFAM); mobidb-lite (MOBIDB_LITE); mobidb-lite (MOBIDB_LITE); PTHR16021:SF8 (PANTHER); PTHR16021 (PANTHER); SSF55486 (SUPERFAMILY)	no GO terms	no GO terms	1..1899	55.4713	12.9313	-7811.22	5.08e-08	8.8e-07	257	0	57.4283	0
contig_10660	XP_013900747.1hypothetical protein MNEG_6232	3626	2	3.88837e-11	52.18						PS51257 (PROSITE_PROFILES)	no GO terms	no GO terms	1..3626	9.15317	-3.87615	14.6838	0.000111	0.000663	1	99	0.117028	13.1137
contig_10661	XP_001696726.1predicted protein	2355	3	0	95.85	6	P:GO:0032508; F:GO:0005524; F:GO:0043139; C:GO:0031011; C:GO:0035267; C:GO:0097255	P:DNA duplex unwinding; F:ATP binding; F:5'-3' DNA helicase activity; C:Ino80 complex; C:NuA4 histone acetyltransferase complex; C:R2TP complex	EC:5.6.2.3	n/a	IPR003593 (SMART); IPR010339 (PFAM); G3DSA:1.10.8.60 (GENE3D); IPR027238 (PANTHER); IPR037938 (PTHR11093:PANTHER); cd00009 (CDD); IPR027417 (SUPERFAMILY)	F:GO:0003678; F:GO:0005524; F:GO:0043139; C:GO:0031011; C:GO:0035267; C:GO:0097255	F:DNA helicase activity; F:ATP binding; F:5'-3' DNA helicase activity; C:Ino80 complex; C:NuA4 histone acetyltransferase complex; C:R2TP complex	1..2355	18.092	-7.44444	174.18	0.0021	0.00765	0	89	0	18.1517
contig_10662	GAX77018.1hypothetical protein CEUSTIGMA_g4465.t1	3626	3	1.64434e-25	41.93	2	C:GO:0016020; C:GO:0016021	C:membrane; C:integral component of membrane			IPR006598 (PFAM); PTHR12203:SF56 (PANTHER); PTHR12203 (PANTHER)	no GO terms	no GO terms	1..3626	11.3631	-4.21639	18.5892	5.71e-06	5.25e-05	2	83	0.234056	10.9943
contig_10663	XP_001694851.1predicted protein	934	3	1.23252e-103	66.37	1	F:GO:0005515	F:protein binding			G3DSA:3.40.30.10 (GENE3D); IPR004046 (PFAM); G3DSA:1.20.1050.10 (GENE3D),SFLDS00019 (SFLD); IPR040079 (PANTHER); PTHR11571:SF161 (PANTHER); IPR004045 (PROSITE_PROFILES); IPR010987 (PROSITE_PROFILES); cd03039 (CDD); IPR036249 (SUPERFAMILY); IPR036282 (SUPERFAMILY)	F:GO:0005515	F:protein binding	1..934	18.8204	10.4226	-1372.47	1.24e-05	0.000102	28	0	12.7212	0
contig_10664	XP_010088417.1Ribulose bisphosphate carboxylase large chain	868	2	1.491e-05	68.54	7	P:GO:0015977; P:GO:0030001; F:GO:0000287; F:GO:0016984; F:GO:0046873; C:GO:0016020; C:GO:0016021	P:carbon fixation; P:metal ion transport; F:magnesium ion binding; F:ribulose-bisphosphate carboxylase activity; F:metal ion transmembrane transporter activity; C:membrane; C:integral component of membrane			no IPS match	no IPS match	no IPS match	1..868	14.5491	3.35362	-10.2221	5.07e-08	8.77e-07	61	8	29.8214	4.42679
contig_10665	XP_013894595.1hypothetical protein MNEG_12386	496	3	2.26067e-44	62.32	2	C:GO:0016020; C:GO:0016021	C:membrane; C:integral component of membrane			IPR021134 (PFAM); PTHR33281:SF1 (PANTHER); PTHR33281 (PANTHER)	no GO terms	no GO terms	1..496	18.7786	9.43353	-691.474	6.47e-05	0.00042	26	0	22.2438	0
contig_10666	---NA---	346									mobidb-lite (MOBIDB_LITE)	no GO terms	no GO terms	1..346	10.8754	8.12521	-279.21	0.000556	0.00258	9	0	11.0378	0
contig_10667	XP_002947018.1hypothetical protein VOLCADRAFT_116281	2692	3	5.63733e-11	72.75	1	C:GO:0019867	C:outer membrane			no IPS match	no IPS match	no IPS match	1..2692	17.1645	7.94127	-245.789	0	0	148	0	23.3294	0
contig_10668	XP_001695042.1violaxanthin de-epoxidase-related protein	3295	3	1.93252e-135	69.08	2	C:GO:0016020; C:GO:0016021	C:membrane; C:integral component of membrane			IPR012674 (G3DSA:2.40.128.GENE3D); PTHR33970:SF2 (PANTHER); PTHR33970 (PANTHER); IPR012674 (SUPERFAMILY)	no GO terms	no GO terms	1..3295	36.1162	10.5281	-1476.64	0	0	250	0	32.196	0
contig_10669	XP_013894367.1cytochrome c oxidase subunit XV assembly protein	1484	3	2.16684e-132	75.04	3	P:GO:0006784; F:GO:0016627; C:GO:0016021	P:heme A biosynthetic process; F:oxidoreductase activity, acting on the CH-CH group of donors; C:integral component of membrane	EC:1.3	Acting on the CH-CH group of donors	IPR003780 (PFAM); IPR023754 (PANTHER); PTHR23289:SF2 (PANTHER); IPR023754 (HAMAP)	P:GO:0006784; P:GO:0055114; F:GO:0016627; C:GO:0016020; C:GO:0016021	P:heme A biosynthetic process; P:obsolete oxidation-reduction process; F:oxidoreductase activity, acting on the CH-CH group of donors; C:membrane; C:integral component of membrane	1..1484	32.3039	-4.07252	16.8248	2.55e-06	2.64e-05	1	82	0.285946	26.5399
contig_1067	ubiquitin-conjugating enzyme E2	686	3	3.22568e-66	81.56	4	P:GO:0016567; F:GO:0005515; F:GO:0005524; F:GO:0061631	P:protein ubiquitination; F:protein binding; F:ATP binding; F:ubiquitin conjugating enzyme activity	EC:2.3.2.23	E2 ubiquitin-conjugating enzyme	IPR015940 (SMART); SM00212 (SMART); G3DSA:1.10.8.10 (GENE3D); IPR016135 (G3DSA:3.10.110.GENE3D); IPR000608 (PFAM); IPR015940 (PFAM); PTHR24068:SF51 (PANTHER); PTHR24068 (PANTHER); IPR000608 (PROSITE_PROFILES); IPR015940 (PROSITE_PROFILES); IPR000608 (CDD); IPR009060 (SUPERFAMILY); IPR016135 (SUPERFAMILY)	F:GO:0005515	F:protein binding	1..686	17.4289	7.16676	-143.684	4.59e-12	1.36e-10	34	2	21.0316	1.40031
contig_10670	XP_001695835.1major facilitator superfamily transporter	4149	3	7.858e-126	65.08	2	P:GO:0055085; C:GO:0016021	P:transmembrane transport; C:integral component of membrane			G3DSA:1.20.1250.20 (GENE3D); IPR011701 (PFAM); G3DSA:1.20.1250.20 (GENE3D); PTHR11662 (PANTHER); PTHR11662:SF328 (PANTHER); IPR020846 (PROSITE_PROFILES); IPR020846 (CDD); IPR036259 (SUPERFAMILY)	P:GO:0055085; C:GO:0016021	P:transmembrane transport; C:integral component of membrane	1..4149	31.7717	-5.87615	58.735	2.61e-10	6.63e-09	0	339	0	39.2442
contig_10671	---NA---	1300									no IPS match	no IPS match	no IPS match	1..1300	9.00857	9.73113	-849.89	4.26e-05	0.000294	41	0	13.3831	0
contig_10672	XP_013902737.1putative Malignant fibrous histiocytoma-amplified sequence 1 like protein	5048	3	5.46372e-90	54.39	1	F:GO:0005515	F:protein binding			IPR003591 (SMART); SM00364 (SMART); IPR001611 (PFAM); IPR032675 (G3DSA:3.80.10.GENE3D); IPR032675 (G3DSA:3.80.10.GENE3D); mobidb-lite (MOBIDB_LITE); mobidb-lite (MOBIDB_LITE); mobidb-lite (MOBIDB_LITE); mobidb-lite (MOBIDB_LITE); mobidb-lite (MOBIDB_LITE); mobidb-lite (MOBIDB_LITE); mobidb-lite (MOBIDB_LITE); mobidb-lite (MOBIDB_LITE); PTHR45203 (PANTHER); IPR001611 (PROSITE_PROFILES); IPR001611 …	F:GO:0005515	F:protein binding	1..5048	8.11371	-3.5549	11.7525	6.27e-05	0.000409	2	143	0.168124	13.6062
contig_10673	XP_013896718.1transcription termination factor	466	3	8.11803e-22	73.8	2	P:GO:0006355; F:GO:0003690	P:regulation of DNA-templated transcription; F:double-stranded DNA binding			no IPS match	no IPS match	no IPS match	1..466	95.845	4.63468	-24.8415	0	0	130	11	118.379	11.3377
contig_10674	---NA---	497									mobidb-lite (MOBIDB_LITE)	no GO terms	no GO terms	1..497	1.61397	5.94308	-61.5242	0.0142083	0.0341875	2	0	1.70762	0
contig_10675	---NA---	979									no IPS match	no IPS match	no IPS match	1..979	23.0016	10.6886	-1650.42	6.1e-06	5.55e-05	53	0	22.9726	0
contig_10676	XP_013899684.1hypothetical protein MNEG_7299, partial	1892	3	6.04764e-16	48.92	3	P:GO:0006913; F:GO:0017056; C:GO:0005622	P:nucleocytoplasmic transport; F:structural constituent of nuclear pore; C:intracellular anatomical structure			no IPS match	no IPS match	no IPS match	1..1892	12.2617	6.70687	-104.465	0	0	53	0	11.887	0
contig_10677	XP_013899684.1hypothetical protein MNEG_7299, partial	2190	3	1.66656e-16	53.14	3	P:GO:0006913; F:GO:0017056; C:GO:0005622	P:nucleocytoplasmic transport; F:structural constituent of nuclear pore; C:intracellular anatomical structure			mobidb-lite (MOBIDB_LITE); mobidb-lite (MOBIDB_LITE)	no GO terms	no GO terms	1..2190	4.61905	-1.51467	2.85733	0.0697727	0.129322	2	12	0.387529	2.63182
contig_10678	XP_011396080.1hypothetical protein F751_3401	891	3	2.64497e-31	68.47	2	C:GO:0016020; C:GO:0016021	C:membrane; C:integral component of membrane			no IPS match	no IPS match	no IPS match	1..891	25.8536	10.7251	-1692.64	5.85e-06	5.36e-05	65	0	30.9566	0
contig_10679	XP_001692030.1seryl-trna synthetase	2367	3	0	85.19	5	P:GO:0006434; P:GO:0046686; F:GO:0004828; F:GO:0005524; C:GO:0005829	P:seryl-tRNA aminoacylation; P:response to cadmium ion; F:serine-tRNA ligase activity; F:ATP binding; C:cytosol	EC:6.1.1.11	Serine--tRNA ligase	IPR002317 (PRINTS); G3DSA:3.30.930.10 (GENE3D); IPR015866 (PFAM); IPR002317 (TIGRFAM); G3DSA:1.10.287.40 (GENE3D); IPR002314 (PFAM); IPR002317 (PANTHER); PTHR11778:SF7 (PANTHER); IPR006195 (PROSITE_PROFILES); IPR033729 (CDD); IPR010978 (SUPERFAMILY); SSF55681 (SUPERFAMILY)	P:GO:0006418; P:GO:0006434; F:GO:0000166; F:GO:0004812; F:GO:0004828; F:GO:0005524; C:GO:0005737	P:tRNA aminoacylation for protein translation; P:seryl-tRNA aminoacylation; F:nucleotide binding; F:aminoacyl-tRNA ligase activity; F:serine-tRNA ligase activity; F:ATP binding; C:cytoplasm	1..2367	22.7632	0.671523	-1.59275	0.170705	0.283321	46	111	8.24665	22.5239
contig_1068	predicted protein	441	3	1.76652e-50	93.51	1	F:GO:0043167	F:ion binding			SM00212 (SMART); IPR016135 (G3DSA:3.10.110.GENE3D); IPR000608 (PFAM); PTHR24068:SF63 (PANTHER); PTHR24068 (PANTHER); IPR000608 (PROSITE_PROFILES); IPR000608 (CDD); IPR016135 (SUPERFAMILY)	no GO terms	no GO terms	1..441	16.9645	-4.99437	31.8753	0.0390796	0.0784352	0	14	0	15.2478
contig_10680	XP_001697051.1catalytic subunit of mitochondrial ClpXP protease	900	3	1.85056e-87	85.08	1	F:GO:0008233	F:peptidase activity	EC:3.4.21	Acting on peptide bonds (peptidases)	IPR001907 (PRINTS); IPR023562 (PFAM); G3DSA:3.90.226.10 (GENE3D); IPR023562 (PANTHER); PTHR10381:SF40 (PANTHER); IPR001907 (HAMAP); IPR001907 (CDD); IPR029045 (SUPERFAMILY)	P:GO:0006508; F:GO:0004252	P:proteolysis; F:serine-type endopeptidase activity	1..900	46.1712	9.76464	-869.859	1.5e-13	5.14e-12	94	1	44.3203	0.533675
contig_10681	XP_013901483.1DNA repair protein RAD50	710	3	5.768e-61	82.85	7	P:GO:0006259; P:GO:0006950; P:GO:0042592; P:GO:0051276; F:GO:0016887; C:GO:0005634; C:GO:0032991	P:DNA metabolic process; P:response to stress; P:homeostatic process; P:chromosome organization; F:ATP hydrolysis activity; C:nucleus; C:protein-containing complex	EC:3.6.1.15	Nucleoside-triphosphate phosphatase	IPR038729 (PFAM); G3DSA:3.40.50.300 (GENE3D); PTHR18867 (PANTHER); cd03240 (CDD); IPR027417 (SUPERFAMILY)	no GO terms	no GO terms	1..710	2.87434	7.25901	-153.172	0.00236	0.0084	4	0	2.39067	0
contig_10682	---NA---	637									no IPS match	no IPS match	no IPS match	1..637	2.90694	5.3051	-39.5363	8.45e-05	0.000527	6	1	3.99696	0.754014
contig_10683	XP_001702754.1predicted protein	978	3	2.81433e-81	61.72	4	P:GO:0006629; F:GO:0016298; F:GO:0016787; C:GO:0016020	P:lipid metabolic process; F:lipase activity; F:hydrolase activity; C:membrane			IPR022742 (PFAM); IPR029058 (G3DSA:3.40.50.GENE3D); G3DSA:1.10.10.800 (GENE3D); PTHR17630:SF54 (PANTHER); PTHR17630 (PANTHER); IPR029058 (SUPERFAMILY)	no GO terms	no GO terms	1..978	7.56642	9.08461	-542.924	0.00012	0.000712	18	0	7.81001	0
contig_10684	XP_013901616.1Membrane-anchored ubiquitin-fold protein 3	2186	3	1.16272e-30	67.66	1	C:GO:0031514	C:motile cilium			IPR039540 (PFAM); G3DSA:3.10.20.90 (GENE3D); IPR040015 (PANTHER); IPR029071 (SUPERFAMILY)	no GO terms	no GO terms	1..2186	27.7209	-6.06259	66.8377	4.71e-06	4.45e-05	1	104	0.194119	22.8508
contig_10685	XP_005651685.1hypothetical protein COCSUDRAFT_52084	532	3	3.20971e-29	81.64	1	F:GO:0043167	F:ion binding	EC:2	Transferases	IPR016135 (G3DSA:3.10.110.GENE3D); IPR000608 (PFAM); PTHR44020:SF2 (PANTHER); PTHR44020 (PANTHER); IPR000608 (PROSITE_PROFILES); IPR016135 (SUPERFAMILY)	no GO terms	no GO terms	1..532	9.3785	8.5346	-370.826	0.000295	0.00152	14	0	11.1669	0
contig_10686	XP_001703300.1centromere/microtubule binding protein	1519	3	0	92.35	7	P:GO:0000495; P:GO:0031118; P:GO:0031120; P:GO:1990481; F:GO:0003723; F:GO:0009982; C:GO:0031429	P:box H/ACA RNA 3'-end processing; P:rRNA pseudouridine synthesis; P:snRNA pseudouridine synthesis; P:mRNA pseudouridine synthesis; F:RNA binding; F:pseudouridine synthase activity; C:box H/ACA snoRNP complex	EC:5.4	Intramolecular transferases	IPR002478 (SMART); IPR012960 (SMART); IPR002478 (PFAM); G3DSA:3.30.2350.10 (GENE3D); IPR002501 (PFAM); IPR004521 (TIGRFAM); IPR004802 (TIGRFAM); G3DSA:2.30.130.70 (GENE3D); IPR012960 (PFAM); IPR032819 (PFAM); mobidb-lite (MOBIDB_LITE); mobidb-lite (MOBIDB_LITE); IPR004802 (PANTHER); IPR002478 (PROSITE_PROFILES); cd02572 (CDD); IPR020103 (SUPERFAMILY); IPR015947 (SUPERFAMILY)	P:GO:0001522; P:GO:0006396; P:GO:0009451; F:GO:0003723; F:GO:0009982	P:pseudouridine synthesis; P:RNA processing; P:RNA modification; F:RNA binding; F:pseudouridine synthase activity	1..1519	11.9785	10.3991	-1350.38	1.16e-05	9.7e-05	56	0	15.644	0
contig_10687	XP_001701223.1phosphatidylglycerophosphate synthase	1262	3	2.43203e-55	67.63	3	P:GO:0008654; F:GO:0008444; C:GO:0016021	P:phospholipid biosynthetic process; F:CDP-diacylglycerol-glycerol-3-phosphate 3-phosphatidyltransferase activity; C:integral component of membrane	EC:2.7.8.5	CDP-diacylglycerol--glycerol-3-phosphate 1-phosphatidyltransferase	IPR000462 (PFAM); G3DSA:1.20.120.1760 (GENE3D); IPR004570 (TIGRFAM); PTHR14269 (PANTHER); PTHR14269:SF34 (PANTHER)	P:GO:0008654; F:GO:0008444; F:GO:0016780; C:GO:0016020; C:GO:0016021	P:phospholipid biosynthetic process; F:CDP-diacylglycerol-glycerol-3-phosphate 3-phosphatidyltransferase activity; F:phosphotransferase activity, for other substituted phosphate groups; C:membrane; C:integral component of membrane	1..1262	20.6253	10.898	-1908.26	3.93e-06	3.81e-05	66	0	22.1923	0
contig_10688	---NA---	318									no IPS match	no IPS match	no IPS match	1..318	7.46895	7.46477	-176.652	0.00176	0.00666	4	0	5.33766	0
contig_10689	---NA---	800									no IPS match	no IPS match	no IPS match	1..800	10.0449	9.22813	-599.714	9.39e-05	0.000577	26	0	13.7912	0
contig_1069	hypothetical protein Rsub_11605	1034	3	1.26709e-24	61.7						no IPS match	no IPS match	no IPS match	1..1034	1017.26	12.2228	-4780.05	0	0	2468	3	1012.84	1.39354
contig_10690	---NA---	510									mobidb-lite (MOBIDB_LITE); mobidb-lite (MOBIDB_LITE)	no GO terms	no GO terms	1..510	5.65958	7.71795	-210.541	0.00116	0.00475	5	0	4.16023	0
contig_10691	---NA---	270									mobidb-lite (MOBIDB_LITE); mobidb-lite (MOBIDB_LITE)	no GO terms	no GO terms	1..270	0	NaN	NaN	NaN	NaN	0	0	0	0
contig_10692	NP_175900.1lipoxygenase 1	290	3	2.59486e-12	65.63	6	P:GO:0006629; P:GO:0009058; P:GO:0044281; P:GO:0048646; F:GO:0016491; C:GO:0009536	P:lipid metabolic process; P:biosynthetic process; P:small molecule metabolic process; P:anatomical structure formation involved in morphogenesis; F:oxidoreductase activity; C:plastid	EC:1.13.11	Acting on single donors with incorporation of molecular oxygen (oxygenases). The oxygen incorporated need not be derived from O(2)	no IPS match	no IPS match	no IPS match	1..290	0.556071	3.97238	-15.6966	0.130488	0.221852	0	0	0	0
contig_10693	XP_013899887.1putative LEC14B like protein	1595	3	1.28895e-15	75.82						no IPS match	no IPS match	no IPS match	1..1595	14.9948	10.7979	-1780.31	5.11e-06	4.77e-05	68	0	18.0911	0
contig_10694	---NA---	253									no IPS match	no IPS match	no IPS match	1..253	0	NaN	NaN	NaN	NaN	0	0	0	0
contig_10695	XP_001692571.1predicted protein	211	3	3.87574e-18	68.78						no IPS match	no IPS match	no IPS match	1..211	3.0192	5.64573	-50.0649	0.0196683	0.0438744	1	0	2.01111	0
contig_10696	---NA---	1122									mobidb-lite (MOBIDB_LITE)	no GO terms	no GO terms	1..1122	31.0399	11.3277	-2570.24	1.67e-06	1.84e-05	100	0	37.8203	0
contig_10697	XP_001703305.1predicted protein	1435	3	2.93019e-20	47.06	2	F:GO:0016787; F:GO:0140096	F:hydrolase activity; F:catalytic activity, acting on a protein	EC:3.5.1.121	Protein N-terminal asparagine amidohydrolase	IPR026750 (PFAM); IPR026750 (PANTHER)	F:GO:0008418	F:protein-N-terminal asparagine amidohydrolase activity	1..1435	19.8084	11.0475	-2116.59	2.99e-06	3.02e-05	62	0	18.334	0
contig_10698	---NA---	912									no IPS match	no IPS match	no IPS match	1..912	3.63894	7.93589	-244.872	0.000775	0.00339	7	0	3.25702	0
contig_10699	XP_005848275.1hypothetical protein CHLNCDRAFT_144885	5747	3	3.57798e-18	55.46	1	F:GO:2001070	F:starch binding			IPR002044 (SMART); IPR002044 (PFAM); IPR013783 (G3DSA:2.60.40.GENE3D); mobidb-lite (MOBIDB_LITE); PTHR15048 (PANTHER); IPR002044 (PROSITE_PROFILES); IPR002044 (PROSITE_PROFILES); cd05467 (CDD); cd05467 (CDD); IPR013784 (SUPERFAMILY); IPR013784 (SUPERFAMILY)	F:GO:0030246; F:GO:2001070	F:carbohydrate binding; F:starch binding	1..5747	3.06159	-1.87498	3.66797	0.0235218	0.0513812	4	42	0.29535	3.51016
contig_107	predicted protein	988	20	9.60889e-87	57.56	4	P:GO:0006468; F:GO:0004674; F:GO:0005509; F:GO:0005524	P:protein phosphorylation; F:protein serine/threonine kinase activity; F:calcium ion binding; F:ATP binding	EC:2.7.11	Transferring phosphorus-containing groups	IPR000719 (SMART); G3DSA:1.10.238.10 (GENE3D); IPR000719 (PFAM); G3DSA:1.10.510.10 (GENE3D); PTHR24349:SF95 (PANTHER); PTHR24349:SF95 (PANTHER); PTHR24349 (PANTHER); PTHR24349 (PANTHER); IPR002048 (PROSITE_PROFILES); IPR000719 (PROSITE_PROFILES); IPR002048 (PROSITE_PROFILES); IPR002048 (CDD); IPR011009 (SUPERFAMILY); IPR011992 (SUPERFAMILY)	P:GO:0006468; F:GO:0004672; F:GO:0005509; F:GO:0005524	P:protein phosphorylation; F:protein kinase activity; F:calcium ion binding; F:ATP binding	1..988	3.24788	7.86888	-233.76	0.000928	0.00394	5	0	2.14749	0
contig_1070	---NA---	288									no IPS match	no IPS match	no IPS match	1..288	9.514	7.71666	-210.351	0.0011	0.00452	10	0	14.7342	0
contig_10700	---NA---	374									no IPS match	no IPS match	no IPS match	1..374	2.57595	6.1895	-72.9833	0.00962	0.0250499	2	0	2.26922	0
contig_10701	XP_013894476.1hypothetical protein MNEG_12506	4004	3	1.39725e-43	82.68	1	C:GO:0005634	C:nucleus			mobidb-lite (MOBIDB_LITE); mobidb-lite (MOBIDB_LITE); mobidb-lite (MOBIDB_LITE); mobidb-lite (MOBIDB_LITE); mobidb-lite (MOBIDB_LITE); mobidb-lite (MOBIDB_LITE); mobidb-lite (MOBIDB_LITE); mobidb-lite (MOBIDB_LITE); mobidb-lite (MOBIDB_LITE); PTHR31250:SF27 (PANTHER); PTHR31250 (PANTHER)	no GO terms	no GO terms	1..4004	5.74594	-1.14006	2.20391	0.0654391	0.121847	2	44	0.21196	5.2781
contig_10702	XP_013902386.1ATP-dependent Clp protease ATP-binding subunit ClpX	4151	3	2.38248e-143	78.54	7	P:GO:0006457; P:GO:0009056; F:GO:0008233; F:GO:0016887; F:GO:0043167; F:GO:0051082; C:GO:0005739	P:protein folding; P:catabolic process; F:peptidase activity; F:ATP hydrolysis activity; F:ion binding; F:unfolded protein binding; C:mitochondrion	EC:3.4	Acting on peptide bonds (peptidases)	IPR003593 (SMART); IPR019489 (SMART); IPR019489 (PFAM); G3DSA:3.40.50.300 (GENE3D); IPR003959 (PFAM); IPR004487 (TIGRFAM); G3DSA:1.10.8.60 (GENE3D); mobidb-lite (MOBIDB_LITE); mobidb-lite (MOBIDB_LITE); mobidb-lite (MOBIDB_LITE); mobidb-lite (MOBIDB_LITE); mobidb-lite (MOBIDB_LITE); mobidb-lite (MOBIDB_LITE); IPR004487 (PANTHER); PTHR11262:SF4 (PANTHER); cd00009 (CDD); IPR027417 (SUPERFAMILY)	P:GO:0006457; F:GO:0005524; F:GO:0051082	P:protein folding; F:ATP binding; F:unfolded protein binding	1..4151	97.2641	-7.1088	138.026	3.33e-16	1.5e-14	0	846	0	97.8896
contig_10703	XP_013902386.1ATP-dependent Clp protease ATP-binding subunit ClpX	371	1	0.000487698	62.26	5	P:GO:0006457; P:GO:0006508; F:GO:0005524; F:GO:0008233; F:GO:0051082	P:protein folding; P:proteolysis; F:ATP binding; F:peptidase activity; F:unfolded protein binding			no IPS match	no IPS match	no IPS match	1..371	7.04766	-3.40521	10.5942	0.160501	0.267823	0	6	0	7.76777
contig_10704	---NA---	214									no IPS match	no IPS match	no IPS match	1..214	4.99713	6.39942	-84.4147	0.0072	0.0200213	3	0	5.94874	0
contig_10705	XP_013896549.1pyruvate formate lyase-activating enzyme 1	1530	3	2.62779e-106	73.51	2	F:GO:0043365; F:GO:0051536	F:[formate-C-acetyltransferase]-activating enzyme activity; F:iron-sulfur cluster binding	EC:1.97.1.4	[Formate-C-acetyltransferase]-activating enzyme	IPR012838 (TIGRFAM); PF13353 (PFAM); IPR007197 (PFAM); IPR013785 (G3DSA:3.20.20.GENE3D); IPR007197 (PANTHER); PTHR30352:SF5 (PANTHER); cd01335 (CDD); SSF102114 (SUPERFAMILY)	P:GO:0055114; F:GO:0003824; F:GO:0043365; F:GO:0051536	P:obsolete oxidation-reduction process; F:catalytic activity; F:[formate-C-acetyltransferase]-activating enzyme activity; F:iron-sulfur cluster binding	1..1530	6.34035	9.49232	-720.234	6.31e-05	0.000412	20	0	5.54698	0
contig_10706	---NA---	401									mobidb-lite (MOBIDB_LITE)	no GO terms	no GO terms	1..401	12.9727	8.579	-382.417	0.00028	0.00145	12	0	12.6986	0
contig_10707	---NA---	492									no IPS match	no IPS match	no IPS match	1..492	1.00733	5.27099	-38.6125	0.0314806	0.0645517	0	0	0	0
contig_10708	---NA---	666									mobidb-lite (MOBIDB_LITE)	no GO terms	no GO terms	1..666	10.7354	9.12363	-557.812	0.000139	0.000805	8	0	5.09722	0
contig_10709	---NA---	248									no IPS match	no IPS match	no IPS match	1..248	2.56876	5.64573	-50.0649	0.0196683	0.0438744	1	0	1.71106	0
contig_1071	hypothetical protein MNEG_2381	2038	2	3.81546e-17	56.75	2	C:GO:0016020; C:GO:0016021	C:membrane; C:integral component of membrane			G3DSA:1.10.260.100 (GENE3D)	no GO terms	no GO terms	1..2038	33.1484	12.3763	-5316.63	2.07e-07	3.03e-06	108	0	22.4873	0
contig_10710	---NA---	240									no IPS match	no IPS match	no IPS match	1..240	1.34384	4.76302	-27.1527	0.0569488	0.107605	0	0	0	0
contig_10711	XP_001699126.1predicted protein	1154	3	8.32882e-170	81.81						IPR001714 (PRINTS); IPR036388 (G3DSA:1.10.10.GENE3D); IPR000994 (PFAM); G3DSA:3.90.230.10 (GENE3D); PTHR10804:SF11 (PANTHER); PTHR10804 (PANTHER); cd01089 (CDD); IPR036005 (SUPERFAMILY); IPR036390 (SUPERFAMILY)	no GO terms	no GO terms	1..1154	39.3378	11.7373	-3414.21	7.95e-07	9.77e-06	130	0	47.803	0
contig_10712	---NA---	451									no IPS match	no IPS match	no IPS match	1..451	6.25118	7.71736	-210.454	0.00118	0.00479	6	0	5.64537	0
contig_10713	---NA---	2842									mobidb-lite (MOBIDB_LITE); mobidb-lite (MOBIDB_LITE)	no GO terms	no GO terms	1..2842	6.95989	8.74102	-427.867	6.42e-11	1.73e-09	35	1	5.22591	0.169003
contig_10714	---NA---	1399									mobidb-lite (MOBIDB_LITE)	no GO terms	no GO terms	1..1399	7.23583	9.54245	-745.7	6.07e-05	0.000398	37	0	11.2228	0
contig_10715	---NA---	309									mobidb-lite (MOBIDB_LITE); mobidb-lite (MOBIDB_LITE); mobidb-lite (MOBIDB_LITE)	no GO terms	no GO terms	1..309	2.41704	5.94259	-61.5034	0.0133594	0.0325415	3	0	4.11984	0
contig_10716	---NA---	469									no IPS match	no IPS match	no IPS match	1..469	22.2	9.59307	-772.33	5.31e-05	0.000355	26	0	23.5244	0
contig_10717	---NA---	255									no IPS match	no IPS match	no IPS match	1..255	28.8264	-4.91218	30.1101	0.0425171	0.0849137	0	9	0	16.952
contig_10718	XP_013905968.1Coiled-coil domain-containing protein 77	373	3	1.03287e-06	83.11	1	C:GO:0005813	C:centrosome			mobidb-lite (MOBIDB_LITE); mobidb-lite (MOBIDB_LITE)	no GO terms	no GO terms	1..373	5.80764	7.36279	-164.597	0.00182	0.0068	7	0	7.96356	0
contig_10719	---NA---	2679									mobidb-lite (MOBIDB_LITE)	no GO terms	no GO terms	1..2679	10.7824	-4.99674	31.9278	0.000216	0.00117	0	77	0	13.805
contig_1072	60S ribosomal protein L18a-2	998	3	4.82525e-107	89.19	3	P:GO:0006412; F:GO:0003735; C:GO:0005840	P:translation; F:structural constituent of ribosome; C:ribosome			G3DSA:3.10.20.10 (GENE3D); IPR023573 (PFAM); G3DSA:3.10.20.10 (GENE3D); IPR021138 (PIRSF); PTHR10052:SF10 (PANTHER); IPR028877 (PANTHER); IPR028877 (HAMAP); SSF160374 (SUPERFAMILY)	P:GO:0006412; F:GO:0003735; C:GO:0005840	P:translation; F:structural constituent of ribosome; C:ribosome	1..998	2925.95	12.631	-6343.05	0	0	6727	8	2860.28	3.85016
contig_10720	XP_001689532.1predicted protein	703	3	3.91563e-09	61.99	1	F:GO:0005515	F:protein binding			G3DSA:2.60.200.20 (GENE3D); IPR008984 (SUPERFAMILY)	F:GO:0005515	F:protein binding	1..703	10.5837	9.17843	-579.405	0.000123	0.000729	12	0	7.24342	0
contig_10721	XP_001699770.1protein disulfide isomerase	2572	3	0	82.54	4	P:GO:0016192; P:GO:0042592; F:GO:0016853; C:GO:0005783	P:vesicle-mediated transport; P:homeostatic process; F:isomerase activity; C:endoplasmic reticulum	EC:5.3.4.1	Protein disulfide-isomerase	G3DSA:3.40.30.10 (GENE3D); IPR039542 (PFAM); IPR012936 (PFAM); IPR013766 (PFAM); PTHR10984:SF37 (PANTHER); PTHR10984 (PANTHER); IPR013766 (PROSITE_PROFILES); cd02961 (CDD); IPR036249 (SUPERFAMILY)	P:GO:0045454	P:cell redox homeostasis	1..2572	29.1457	10.6005	-1552.67	8.88e-16	3.85e-14	178	1	29.3675	0.186745
contig_10722	---NA---	345									mobidb-lite (MOBIDB_LITE)	no GO terms	no GO terms	1..345	0.819988	4.76267	-27.146	0.0569716	0.107605	2	0	2.45996	0
contig_10723	XP_013900720.1PsbP domain-containing protein 6	1340	3	1.68737e-86	73.59	4	P:GO:0015979; F:GO:0005509; C:GO:0009654; C:GO:0019898	P:photosynthesis; F:calcium ion binding; C:photosystem II oxygen evolving complex; C:extrinsic component of membrane			IPR016123 (G3DSA:3.40.1000.GENE3D); IPR002683 (PFAM); mobidb-lite (MOBIDB_LITE); PTHR31407 (PANTHER); PTHR31407:SF18 (PANTHER); IPR016123 (SUPERFAMILY)	P:GO:0015979; F:GO:0005509; C:GO:0009523; C:GO:0009654; C:GO:0019898	P:photosynthesis; F:calcium ion binding; C:photosystem II; C:photosystem II oxygen evolving complex; C:extrinsic component of membrane	1..1340	25.1456	11.2761	-2479.88	1.9e-06	2.06e-05	90	0	28.5007	0
contig_10724	GAX74265.1hypothetical protein CEUSTIGMA_g1714.t1	1524	3	8.36262e-112	65.07	1	F:GO:0003824	F:catalytic activity			IPR000192 (PFAM); IPR015421 (G3DSA:3.40.640.GENE3D); PTHR43092:SF2 (PANTHER); PTHR43092:SF2 (PANTHER); PTHR43092 (PANTHER); IPR015424 (SUPERFAMILY)	F:GO:0003824	F:catalytic activity	1..1524	3.82494	-0.0916831	1.06561	0.905051	0.983473	5	19	1.3922	5.98808
contig_10725	XP_013902785.1short-chain dehydrogenase/reductase SDR	3655	3	1.37557e-82	67.04	2	F:GO:0016491; F:GO:0016746	F:oxidoreductase activity; F:acyltransferase activity	EC:2.3.1.85; EC:1.1.1.100	Fatty-acid synthase system; 3-oxoacyl-[acyl-carrier-protein] reductase	IPR002347 (PRINTS); IPR002347 (PRINTS); SM00822 (SMART); PF13561 (PFAM); G3DSA:3.40.50.720 (GENE3D); PTHR24321 (PANTHER); PTHR24321:SF7 (PANTHER); cd05233 (CDD); IPR036291 (SUPERFAMILY)	no GO terms	no GO terms	1..3655	7.64974	-6.83785	114.393	0.00483	0.0147435	0	48	0	6.30773
contig_10726	---NA---	755									no IPS match	no IPS match	no IPS match	1..755	63.4611	11.8318	-3645.16	6.18e-07	7.87e-06	103	0	57.8906	0
contig_10727	---NA---	308									no IPS match	no IPS match	no IPS match	1..308	0	NaN	NaN	NaN	NaN	0	0	0	0
contig_10728	---NA---	531									mobidb-lite (MOBIDB_LITE); mobidb-lite (MOBIDB_LITE); mobidb-lite (MOBIDB_LITE)	no GO terms	no GO terms	1..531	4.88339	-0.726457	1.65457	0.501723	0.696535	0	9	0	8.1408
contig_10729	XP_001696427.1UNC-50 family protein	1080	3	1.53835e-110	84.5	1	C:GO:0005794	C:Golgi apparatus			IPR007881 (PFAM); IPR007881 (PANTHER)	no GO terms	no GO terms	1..1080	21.8622	10.7687	-1744.57	5.26e-06	4.89e-05	57	0	22.3959	0
contig_1073	60S ribosomal protein L18a-2	951	3	5.37109e-104	88.21	3	P:GO:0006412; F:GO:0003735; C:GO:0005840	P:translation; F:structural constituent of ribosome; C:ribosome			G3DSA:3.10.20.10 (GENE3D); G3DSA:3.10.20.10 (GENE3D); IPR021138 (PIRSF); IPR023573 (PFAM); IPR028877 (PANTHER); PTHR10052:SF10 (PANTHER); IPR028877 (HAMAP); SSF160374 (SUPERFAMILY)	P:GO:0006412; F:GO:0003735; C:GO:0005840	P:translation; F:structural constituent of ribosome; C:ribosome	1..951	1578.55	-7.14633	141.664	0	0	4	2076	1.78483	1048.49
contig_10730	XP_001696427.1UNC-50 family protein	1027	3	1.00552e-109	84.64	1	C:GO:0005794	C:Golgi apparatus			IPR007881 (PFAM); IPR007881 (PANTHER)	no GO terms	no GO terms	1..1027	15.9975	-6.04371	65.9686	0.0133374	0.0325415	0	10	0	4.6768
contig_10731	---NA---	1277									mobidb-lite (MOBIDB_LITE); mobidb-lite (MOBIDB_LITE); mobidb-lite (MOBIDB_LITE); mobidb-lite (MOBIDB_LITE); mobidb-lite (MOBIDB_LITE)	no GO terms	no GO terms	1..1277	1.47336	-2.91612	7.54811	0.233899	0.373169	0	2	0	0.752243
contig_10732	XP_001697363.1transcriptional coactivator-like protein	1032	3	1.56397e-90	70.97	4	P:GO:0034655; F:GO:0004518; C:GO:0005634; C:GO:0005737	P:nucleobase-containing compound catabolic process; F:nuclease activity; C:nucleus; C:cytoplasm	EC:3.1	Acting on ester bonds	IPR016071 (SMART); IPR035437 (G3DSA:2.40.50.GENE3D); IPR016071 (PFAM); IPR035437 (G3DSA:2.40.50.GENE3D); mobidb-lite (MOBIDB_LITE); PTHR12302 (PANTHER); PTHR12302:SF2 (PANTHER); IPR016071 (PROSITE_PROFILES); SSF50199 (SUPERFAMILY); SSF50199 (SUPERFAMILY)	no GO terms	no GO terms	1..1032	35.1545	11.3777	-2660.9	1.66e-06	1.83e-05	88	0	36.1844	0
contig_10733	XP_013899794.1hypothetical protein MNEG_7183	1873	3	1.72358e-117	63.73	2	P:GO:0005975; F:GO:0016787	P:carbohydrate metabolic process; F:hydrolase activity	EC:3.2.1	Glycosylases	IPR001360 (PRINTS); G3DSA:3.20.20.80 (GENE3D); IPR001360 (PFAM); IPR001360 (PANTHER); IPR017853 (SUPERFAMILY)	P:GO:0005975; F:GO:0004553	P:carbohydrate metabolic process; F:hydrolase activity, hydrolyzing O-glycosyl compounds	1..1873	15	-6.87208	117.139	0.00605	0.0176026	0	115	0	29.4903
contig_10734	NP_849984.1homogentisate phytyltransferase 1	1883	3	1.6445e-108	68.21	9	P:GO:0006636; P:GO:0009266; P:GO:0009915; P:GO:0010189; P:GO:0031347; P:GO:0071555; F:GO:0010176; C:GO:0009507; C:GO:0016021	P:unsaturated fatty acid biosynthetic process; P:response to temperature stimulus; P:phloem sucrose loading; P:vitamin E biosynthetic process; P:regulation of defense response; P:cell wall organization; F:homogentisate phytyltransferase activity; C:chloroplast; C:integral component of membrane			G3DSA:1.10.357.140 (GENE3D); IPR000537 (PFAM); PTHR43009 (PANTHER); cd13960 (CDD)	F:GO:0016765; C:GO:0016021	F:transferase activity, transferring alkyl or aryl (other than methyl) groups; C:integral component of membrane	1..1883	16.0683	11.131	-2242.63	2.55e-06	2.64e-05	70	0	15.7749	0
contig_10735	XP_013904711.1hypothetical protein MNEG_2269	362	2	2.66984e-09	75.61						mobidb-lite (MOBIDB_LITE)	no GO terms	no GO terms	1..362	2.57395	6.18921	-72.9691	0.00959	0.0250499	3	0	3.51666	0
contig_10736	---NA---	1982									mobidb-lite (MOBIDB_LITE); mobidb-lite (MOBIDB_LITE); mobidb-lite (MOBIDB_LITE); mobidb-lite (MOBIDB_LITE); mobidb-lite (MOBIDB_LITE); mobidb-lite (MOBIDB_LITE); mobidb-lite (MOBIDB_LITE); mobidb-lite (MOBIDB_LITE); mobidb-lite (MOBIDB_LITE); mobidb-lite (MOBIDB_LITE); mobidb-lite (MOBIDB_LITE)	no GO terms	no GO terms	1..1982	3.01262	-2.72357	6.60504	0.0489944	0.0970357	0	20	0	4.84669
contig_10737	---NA---	376									no IPS match	no IPS match	no IPS match	1..376	1.71554	5.69881	-51.9411	0.0245746	0.0535034	0	0	0	0
contig_10738	XP_013898784.1putative PCI domain-containing protein 2 like protein	1016	3	3.61004e-26	47.03	1	P:GO:0016973	P:poly(A)+ mRNA export from nucleus			PTHR12732 (PANTHER); PTHR12732:SF0 (PANTHER)	no GO terms	no GO terms	1..1016	12.8588	9.89915	-954.865	3.09e-05	0.000223	39	0	16.2888	0
contig_10739	---NA---	556									no IPS match	no IPS match	no IPS match	1..556	5.76948	7.9349	-244.705	0.000825	0.00357	12	0	9.1585	0
contig_1074	---NA---	299									no IPS match	no IPS match	no IPS match	1..299	1.0124	4.76285	-27.1494	0.0569602	0.107605	1	0	1.41921	0
contig_10740	---NA---	242									no IPS match	no IPS match	no IPS match	1..242	3.34766	5.94316	-61.5274	0.0133494	0.0325415	1	0	1.75349	0
contig_10741	XP_013898476.1hypothetical protein MNEG_8506	4471	3	8.94144e-41	48.07	2	P:GO:0006468; F:GO:0004672	P:protein phosphorylation; F:protein kinase activity			no IPS match	no IPS match	no IPS match	1..4471	81.589	-5.82235	56.5851	1.97e-13	6.73e-12	4	796	0.379641	85.5121
contig_10742	XP_013905496.1hypothetical protein MNEG_1477	1496	3	2.00896e-09	71.19						mobidb-lite (MOBIDB_LITE); mobidb-lite (MOBIDB_LITE)	no GO terms	no GO terms	1..1496	6.52197	-0.59841	1.51405	0.413453	0.611676	2	18	0.567304	5.7791
contig_10743	XP_013905496.1hypothetical protein MNEG_1477	370	3	0.000279809	80.84						no IPS match	no IPS match	no IPS match	1..370	18.7911	9.07373	-538.847	0.000145	0.000834	11	0	12.6156	0
contig_10744	---NA---	471									no IPS match	no IPS match	no IPS match	1..471	29.5881	10.0762	-1079.56	2.37e-05	0.000178	28	0	25.2264	0
contig_10745	---NA---	1942									mobidb-lite (MOBIDB_LITE); mobidb-lite (MOBIDB_LITE)	no GO terms	no GO terms	1..1942	22.0748	11.6743	-3268.22	9.44e-07	1.13e-05	114	0	24.91	0
contig_10746	GAX82657.1hypothetical protein CEUSTIGMA_g10083.t1	1442	3	3.1412e-92	66.27	1	F:GO:0003674	F:molecular_function			IPR001594 (PFAM); PTHR22883:SF215 (PANTHER); PTHR22883 (PANTHER); PS50216 (PROSITE_PROFILES)	no GO terms	no GO terms	1..1442	5.7343	-5.1254	34.9058	0.0344903	0.0699557	0	13	0	4.33009
contig_10747	---NA---	219									no IPS match	no IPS match	no IPS match	1..219	2.72798	5.64537	-50.0526	0.0196773	0.0438744	3	0	5.81293	0
contig_10748	---NA---	282									no IPS match	no IPS match	no IPS match	1..282	1.64772	-1.04497	2.06333	0.678829	0.825311	0	0	0	0
contig_10749	---NA---	481									no IPS match	no IPS match	no IPS match	1..481	6.03179	7.79318	-221.81	0.000983	0.00413	10	0	8.82212	0
contig_1075	---NA---	1183									mobidb-lite (MOBIDB_LITE); mobidb-lite (MOBIDB_LITE); mobidb-lite (MOBIDB_LITE)	no GO terms	no GO terms	1..1183	9.3658	7.83405	-228.184	1.79e-09	4.08e-08	30	1	10.761	0.406008
contig_10750	XP_013899419.1cystathionine gamma-synthase	1698	3	2.59716e-126	65.42	2	F:GO:0003824; F:GO:0030170	F:catalytic activity; F:pyridoxal phosphate binding			IPR000277 (PIRSF); IPR015422 (G3DSA:3.90.1150.GENE3D); IPR000277 (PFAM); IPR015421 (G3DSA:3.40.640.GENE3D); PTHR11808:SF72 (PANTHER); IPR000277 (PANTHER); IPR015424 (SUPERFAMILY)	F:GO:0003824; F:GO:0030170	F:catalytic activity; F:pyridoxal phosphate binding	1..1698	49.5229	10.7778	-1755.65	2.22e-16	1.02e-14	197	1	49.2319	0.282866
contig_10751	GAQ78790.1NADH dehydrogenase (ubiquinone) Fe-S protein 7	1424	3	1.84979e-84	92.47	4	F:GO:0008137; F:GO:0046872; F:GO:0048038; F:GO:0051539	F:NADH dehydrogenase (ubiquinone) activity; F:metal ion binding; F:quinone binding; F:4 iron, 4 sulfur cluster binding	EC:1.6.99.5; EC:1.6.99.3; EC:1.6.5.3	Acting on NADH or NADPH; Deleted entry; Acting on NADH or NADPH	G3DSA:3.40.50.12280 (GENE3D); IPR006138 (TIGRFAM); IPR006137 (PFAM); PTHR11995:SF19 (PANTHER); PTHR11995 (PANTHER); IPR006138 (HAMAP); SSF56770 (SUPERFAMILY)	P:GO:0055114; F:GO:0008137; F:GO:0048038; F:GO:0051536; F:GO:0051539	P:obsolete oxidation-reduction process; F:NADH dehydrogenase (ubiquinone) activity; F:quinone binding; F:iron-sulfur cluster binding; F:4 iron, 4 sulfur cluster binding	1..1424	64.4943	-6.65154	100.534	5.2e-07	6.79e-06	0	140	0	47.2212
contig_10752	---NA---	635									mobidb-lite (MOBIDB_LITE); mobidb-lite (MOBIDB_LITE)	no GO terms	no GO terms	1..635	34.3792	10.6763	-1636.4	6.47e-06	5.84e-05	50	0	33.4129	0
contig_10753	---NA---	239									no IPS match	no IPS match	no IPS match	1..239	0.724196	3.97248	-15.6977	0.130475	0.221852	0	0	0	0
contig_10754	XP_001701193.1predicted protein	391	3	8.94436e-50	88.03	7	P:GO:0009117; P:GO:0009204; F:GO:0000166; F:GO:0035529; F:GO:0046872; F:GO:0047429; C:GO:0005737	P:nucleotide metabolic process; P:deoxyribonucleoside triphosphate catabolic process; F:nucleotide binding; F:NADH pyrophosphatase activity; F:metal ion binding; F:nucleoside triphosphate diphosphatase activity; C:cytoplasm	EC:3.6.1.22; EC:3.6.1.9	NAD(+) diphosphatase; Nucleotide diphosphatase	IPR002637 (PFAM); IPR029001 (G3DSA:3.90.950.GENE3D); IPR002637 (PANTHER); IPR002637 (CDD); IPR029001 (SUPERFAMILY)	P:GO:0009143; F:GO:0047429	P:nucleoside triphosphate catabolic process; F:nucleoside triphosphate diphosphatase activity	1..391	6.22567	7.53627	-185.628	0.00178	0.0067	4	0	4.34111	0
contig_10755	---NA---	1302									mobidb-lite (MOBIDB_LITE)	no GO terms	no GO terms	1..1302	8.99506	9.75965	-866.859	3.85e-05	0.000269	40	0	13.0367	0
contig_10756	GAX76081.1hypothetical protein CEUSTIGMA_g3524.t1	2571	1	0.000119867	71.11	1	F:GO:0045182	F:translation regulator activity			IPR010433 (PFAM); mobidb-lite (MOBIDB_LITE); IPR010433 (PANTHER)	F:GO:0003743	F:translation initiation factor activity	1..2571	60.8718	-6.10599	68.8789	1.01e-10	2.65e-09	0	424	0	79.2105
contig_10757	XP_001694390.1predicted protein	843	3	1.88384e-19	50.64	1	F:GO:0016791	F:phosphatase activity	EC:3.1.3	Acting on ester bonds	mobidb-lite (MOBIDB_LITE); mobidb-lite (MOBIDB_LITE)	no GO terms	no GO terms	1..843	0.34419	1.34794	-2.54549	0.383781	0.572195	0	1	0	0.569759
contig_10758	XP_001698351.1tail-specific protease	2327	3	3.89649e-124	65.44	3	P:GO:0006508; F:GO:0005515; F:GO:0008236	P:proteolysis; F:protein binding; F:serine-type peptidase activity	EC:3.4	Acting on peptide bonds (peptidases)	IPR005151 (SMART); IPR001478 (SMART); G3DSA:2.30.42.10 (GENE3D); G3DSA:3.30.750.44 (GENE3D); G3DSA:3.90.226.10 (GENE3D); G3DSA:3.90.226.10 (GENE3D); IPR001478 (PFAM); IPR005151 (PFAM); mobidb-lite (MOBIDB_LITE); mobidb-lite (MOBIDB_LITE); PTHR32060:SF5 (PANTHER); PTHR32060 (PANTHER); IPR001478 (PROSITE_PROFILES); IPR004447 (CDD); cd00988 (CDD); IPR029045 (SUPERFAMILY); IPR029045 (SUPERFAMILY); IP…	P:GO:0006508; F:GO:0005515; F:GO:0008236	P:proteolysis; F:protein binding; F:serine-type peptidase activity	1..2327	5.56508	-5.72061	52.7322	0.0184755	0.043256	0	21	0	4.33453
contig_10759	GAX81670.1hypothetical protein CEUSTIGMA_g9098.t1	541	3	2.14313e-22	67.49						mobidb-lite (MOBIDB_LITE)	no GO terms	no GO terms	1..541	8.17666	8.34481	-325.115	0.000412	0.00202	10	0	7.84369	0
contig_1076	---NA---	304									mobidb-lite (MOBIDB_LITE)	no GO terms	no GO terms	1..304	8.5641	5.77935	-54.9234	2.6e-05	0.000192	3	0	4.1876	0
contig_10760	XP_001690407.1chloroplast stem-loop-binding protein	1624	3	0	86.94	1	F:GO:0003674	F:molecular_function			IPR001509 (PFAM); G3DSA:3.40.50.720 (GENE3D); PTHR43725 (PANTHER); PTHR43725:SF2 (PANTHER); cd05265 (CDD); IPR036291 (SUPERFAMILY)	F:GO:0003824; F:GO:0050662	F:catalytic activity; F:obsolete coenzyme binding	1..1624	30.8491	11.8483	-3687.29	5.86e-07	7.53e-06	161	0	42.0686	0
contig_10761	XP_013903992.1small rab-related GTPase	2436	3	6.1526e-125	88.88	2	F:GO:0003924; F:GO:0043167	F:GTPase activity; F:ion binding	EC:3.1.4.12; EC:3.1.1; EC:3.6.1.15	Sphingomyelin phosphodiesterase; Acting on ester bonds; Nucleoside-triphosphate phosphatase	PR00449 (PRINTS); SM00173 (SMART); SM00175 (SMART); SM00176 (SMART); SM00174 (SMART); G3DSA:3.40.50.300 (GENE3D); IPR005225 (TIGRFAM); IPR001806 (PFAM); mobidb-lite (MOBIDB_LITE); mobidb-lite (MOBIDB_LITE); mobidb-lite (MOBIDB_LITE); PTHR24073 (PANTHER); PTHR24073:SF646 (PANTHER); PS51419 (PROSITE_PROFILES); cd01867 (CDD); IPR027417 (SUPERFAMILY)	F:GO:0003924; F:GO:0005525	F:GTPase activity; F:GTP binding	1..2436	33.8118	-5.18569	36.3956	4.12e-08	7.3e-07	0	280	0	55.2077
contig_10762	XP_005849884.1hypothetical protein CHLNCDRAFT_21267, partial	1719	3	4.08424e-57	57.81	1	F:GO:0003824	F:catalytic activity			IPR000192 (PFAM); IPR015421 (G3DSA:3.40.640.GENE3D); PTHR43092:SF2 (PANTHER); PTHR43092:SF2 (PANTHER); PTHR43092 (PANTHER); PTHR43092 (PANTHER); IPR015424 (SUPERFAMILY)	F:GO:0003824	F:catalytic activity	1..1719	7.33431	9.94776	-987.581	3.07e-05	0.000221	20	0	4.9371	0
contig_10763	XP_013894938.1hypothetical protein MNEG_12044	503	2	2.55547e-08	55.49						no IPS match	no IPS match	no IPS match	1..503	8.83163	8.39357	-336.292	0.000402	0.00198	16	0	13.498	0
contig_10764	XP_001702345.1predicted protein	1437	3	2.03012e-43	84.83						mobidb-lite (MOBIDB_LITE); mobidb-lite (MOBIDB_LITE); mobidb-lite (MOBIDB_LITE); mobidb-lite (MOBIDB_LITE); PTHR36397 (PANTHER)	no GO terms	no GO terms	1..1437	10.4459	10.1227	-1114.9	1.86e-05	0.000145	45	0	13.2884	0
contig_10765	XP_001702845.1R-SNARE protein, tomsyn-like family	1980	3	3.01716e-14	69.58	2	P:GO:0016192; C:GO:0016021	P:vesicle-mediated transport; C:integral component of membrane			G3DSA:1.20.5.110 (GENE3D); mobidb-lite (MOBIDB_LITE); IPR001388 (PROSITE_PROFILES); cd15873 (CDD); SSF58038 (SUPERFAMILY)	P:GO:0016192; C:GO:0016021	P:vesicle-mediated transport; C:integral component of membrane	1..1980	15.7268	11.2043	-2359.61	2.25e-06	2.37e-05	63	0	13.5018	0
contig_10766	---NA---	1506									mobidb-lite (MOBIDB_LITE); mobidb-lite (MOBIDB_LITE); mobidb-lite (MOBIDB_LITE)	no GO terms	no GO terms	1..1506	32.0967	11.7936	-3549.91	6.45e-07	8.15e-06	129	0	36.3482	0
contig_10767	---NA---	684									no IPS match	no IPS match	no IPS match	1..684	22.1454	10.1635	-1146.91	1.89e-05	0.000147	26	0	16.13	0
contig_10768	---NA---	802									mobidb-lite (MOBIDB_LITE); mobidb-lite (MOBIDB_LITE)	no GO terms	no GO terms	1..802	47.5813	11.475	-2846.47	1.27e-06	1.46e-05	89	0	47.0905	0
contig_10769	---NA---	315									no IPS match	no IPS match	no IPS match	1..315	14.5043	8.39469	-336.553	0.00041	0.00201	12	0	16.1655	0
contig_1077	RNA-binding protein 42	1067	3	6.10943e-41	86.4	2	F:GO:0003723; C:GO:0032991	F:RNA binding; C:protein-containing complex			no IPS match	no IPS match	no IPS match	1..1067	14.5455	10.1698	-1151.93	1.77e-05	0.000139	34	0	13.5217	0
contig_10770	XP_001697640.1predicted protein	1219	3	9.92545e-15	47.28	2	C:GO:0016020; C:GO:0016021	C:membrane; C:integral component of membrane			IPR036691 (G3DSA:3.60.10.GENE3D); mobidb-lite (MOBIDB_LITE); mobidb-lite (MOBIDB_LITE); mobidb-lite (MOBIDB_LITE); IPR036691 (SUPERFAMILY)	no GO terms	no GO terms	1..1219	23.8353	9.25547	-611.186	1.99e-12	6.11e-11	57	1	19.8422	0.394017
contig_10771	XP_005649968.1SET domain-containing protein	2657	3	5.81655e-39	49.18	1	F:GO:0005515	F:protein binding			IPR001214 (SMART); IPR001214 (PFAM); G3DSA:2.170.270.10 (GENE3D); mobidb-lite (MOBIDB_LITE); PTHR22884 (PANTHER); PTHR22884:SF467 (PANTHER); IPR001214 (PROSITE_PROFILES); SSF82199 (SUPERFAMILY)	F:GO:0005515	F:protein binding	1..2657	14.2322	11.4452	-2788.45	1.32e-06	1.51e-05	108	0	17.2484	0
contig_10772	---NA---	488									no IPS match	no IPS match	no IPS match	1..488	1.94996	6.18939	-72.9781	0.00958	0.0250499	2	0	1.73911	0
contig_10773	GAQ84973.1protein with bZIP transcription factor domain	220	3	5.38138e-11	92.33	5	P:GO:0045893; F:GO:0000977; F:GO:0003700; F:GO:0005515; C:GO:0005634	P:positive regulation of DNA-templated transcription; F:RNA polymerase II transcription regulatory region sequence-specific DNA binding; F:DNA-binding transcription factor activity; F:protein binding; C:nucleus			IPR004827 (PFAM); G3DSA:1.20.5.170 (GENE3D); SSF57959 (SUPERFAMILY)	P:GO:0006355; F:GO:0003700	P:regulation of DNA-templated transcription; F:DNA-binding transcription factor activity	1..220	1.37595	4.76285	-27.1494	0.0569602	0.107605	1	0	1.92884	0
contig_10774	XP_001701474.1hypothetical protein CHLREDRAFT_205764	538	3	2.21883e-11	53.22	5	P:GO:0006511; P:GO:0016567; P:GO:0031146; F:GO:0004842; C:GO:0019005	P:ubiquitin-dependent protein catabolic process; P:protein ubiquitination; P:SCF-dependent proteasomal ubiquitin-dependent protein catabolic process; F:ubiquitin-protein transferase activity; C:SCF ubiquitin ligase complex			no IPS match	no IPS match	no IPS match	1..538	0.862396	2.14127	-4.4115	0.0618739	0.115662	1	1	0.788743	0.892764
contig_10775	XP_013896967.1hypothetical protein MNEG_10016	808	1	5.33167e-12	66.67	3	P:GO:0006468; F:GO:0004672; F:GO:0005524	P:protein phosphorylation; F:protein kinase activity; F:ATP binding			mobidb-lite (MOBIDB_LITE); mobidb-lite (MOBIDB_LITE); mobidb-lite (MOBIDB_LITE); mobidb-lite (MOBIDB_LITE)	no GO terms	no GO terms	1..808	3.37268	7.63715	-199.072	0.00133	0.00529	5	0	2.62589	0
contig_10776	XP_013905545.1CCR4-NOT complex subunit CAF16	2933	3	1.35039e-140	82.6	6	P:GO:0015716; P:GO:0015748; P:GO:0098656; F:GO:0005524; F:GO:0015416; F:GO:0016887	P:organic phosphonate transport; P:organophosphate ester transport; P:anion transmembrane transport; F:ATP binding; F:ABC-type phosphonate transporter activity; F:ATP hydrolysis activity	EC:7.3.2.2; EC:3.6.1.15	ABC-type phosphonate transporter; Nucleoside-triphosphate phosphatase	IPR003593 (SMART); IPR003439 (PFAM); G3DSA:3.40.50.300 (GENE3D); IPR007402 (PFAM); mobidb-lite (MOBIDB_LITE); mobidb-lite (MOBIDB_LITE); mobidb-lite (MOBIDB_LITE); mobidb-lite (MOBIDB_LITE); mobidb-lite (MOBIDB_LITE); PTHR12847 (PANTHER); PTHR12847:SF6 (PANTHER); IPR003439 (PROSITE_PROFILES); cd00267 (CDD); cd00657 (CDD); IPR027417 (SUPERFAMILY); IPR009078 (SUPERFAMILY)	F:GO:0005524; F:GO:0016887	F:ATP binding; F:ATP hydrolysis activity	1..2933	6.18769	-1.38641	2.61428	0.0343095	0.0696089	6	48	0.868075	7.86047
contig_10777	XP_002950688.1hypothetical protein VOLCADRAFT_104814	1018	3	2.21263e-54	77.16	1	F:GO:0008135	F:translation factor activity, RNA binding			G3DSA:3.30.160.20 (GENE3D); IPR000352 (PFAM); mobidb-lite (MOBIDB_LITE); PTHR11075 (PANTHER); PTHR11075:SF54 (PANTHER); SSF110916 (SUPERFAMILY)	P:GO:0006415; F:GO:0003747	P:translational termination; F:translation release factor activity	1..1018	9.86779	9.54366	-746.323	5.76e-05	0.000381	28	0	11.6715	0
contig_10778	---NA---	479									no IPS match	no IPS match	no IPS match	1..479	4.51444	7.36276	-164.594	0.00185	0.0069	6	0	5.31537	0
contig_10779	---NA---	1300									no IPS match	no IPS match	no IPS match	1..1300	7.43637	9.50251	-725.338	5.94e-05	0.000391	32	0	10.4454	0
contig_1078	---NA---	3111									mobidb-lite (MOBIDB_LITE)	no GO terms	no GO terms	1..3111	28.5756	12.7014	-6660.39	8.55e-08	1.39e-06	236	0	32.1907	0
contig_10780	XP_013901375.1hypothetical protein MNEG_5604	2547	3	3.20683e-96	58.95	2	P:GO:0055085; F:GO:0005215	P:transmembrane transport; F:transporter activity	EC:7	Translocases	IPR002528 (PFAM); IPR002528 (TIGRFAM); PTHR11206:SF79 (PANTHER); PTHR11206 (PANTHER); cd13132 (CDD)	P:GO:0006855; P:GO:0055085; F:GO:0015297; F:GO:0042910; C:GO:0016020	P:xenobiotic transmembrane transport; P:transmembrane transport; F:antiporter activity; F:xenobiotic transmembrane transporter activity; C:membrane	1..2547	12.0268	11.1427	-2260.95	2.43e-06	2.53e-05	83	0	13.8282	0
contig_10781	XP_001690663.1Zn-finger protein, CCCH type	453	3	5.47109e-16	63.07	1	F:GO:0046872	F:metal ion binding			mobidb-lite (MOBIDB_LITE); PTHR14493 (PANTHER); PTHR14493:SF74 (PANTHER); IPR000571 (PROSITE_PROFILES); IPR036855 (SUPERFAMILY)	F:GO:0046872	F:metal ion binding	1..453	2.69902	6.58296	-95.8667	0.00553	0.0163837	4	0	3.74696	0
contig_10782	NP_001184881.1dicer-like 1	1365	3	4.00654e-07	47.02	12	P:GO:0006396; P:GO:0016075; P:GO:0031047; P:GO:0090501; P:GO:0090502; F:GO:0003676; F:GO:0003677; F:GO:0003723; F:GO:0004525; F:GO:0005524; F:GO:0016787; F:GO:0016891	P:RNA processing; P:rRNA catabolic process; P:gene silencing by RNA; P:RNA phosphodiester bond hydrolysis; P:RNA phosphodiester bond hydrolysis, endonucleolytic; F:nucleic acid binding; F:DNA binding; F:RNA binding; F:ribonuclease III activity; F:ATP binding; F:hydrolase activity; F:endoribonuclease activity, producing 5'-phosphomonoesters			mobidb-lite (MOBIDB_LITE); mobidb-lite (MOBIDB_LITE)	no GO terms	no GO terms	1..1365	3.16939	-4.15417	17.8045	0.0903048	0.164152	0	11	0	3.87061
contig_10783	NP_193027.5serine carboxypeptidase-like 20	3012	3	1.07336e-151	61.04	4	P:GO:0006508; F:GO:0004185; C:GO:0005773; C:GO:0005777	P:proteolysis; F:serine-type carboxypeptidase activity; C:vacuole; C:peroxisome			IPR001563 (PRINTS); IPR001563 (PFAM); G3DSA:3.40.50.12670 (GENE3D); IPR029058 (G3DSA:3.40.50.GENE3D); mobidb-lite (MOBIDB_LITE); mobidb-lite (MOBIDB_LITE); IPR001563 (PANTHER); PTHR11802:SF188 (PANTHER); IPR029058 (SUPERFAMILY)	P:GO:0006508; F:GO:0004185	P:proteolysis; F:serine-type carboxypeptidase activity	1..3012	19.3439	12.0776	-4322.46	3.52e-07	4.82e-06	138	0	19.442	0
contig_10784	---NA---	449									no IPS match	no IPS match	no IPS match	1..449	1.06973	-1.04505	2.06344	0.679545	0.825311	0	3	0	3.20918
contig_10785	XP_001700786.1zeta-carotene desaturase	1095	3	0	88.81	8	P:GO:0016117; P:GO:0052889; P:GO:1901177; F:GO:0016719; F:GO:0052886; F:GO:0052887; C:GO:0009509; C:GO:0009941	P:carotenoid biosynthetic process; P:9,9'-di-cis-zeta-carotene desaturation to 7,9,7',9'-tetra-cis-lycopene; P:lycopene biosynthetic process; F:carotene 7,8-desaturase activity; F:9,9'-dicis-carotene:quinone oxidoreductase activity; F:7,9,9'-tricis-neurosporene:quinone oxidoreductase activity; C:chromoplast; C:chloroplast envelope	EC:1.3.5.6; EC:1.14	9,9'-di-cis-zeta-carotene desaturase; Acting on paired donors, with incorporation or reduction of molecular oxygen. The oxygen incorporated need not be derived from O(2)	IPR002937 (PFAM); IPR014103 (PTHR10742:PANTHER); PTHR10742 (PANTHER); IPR036188 (SUPERFAMILY)	P:GO:0016117; P:GO:0055114; F:GO:0016491; F:GO:0016719	P:carotenoid biosynthetic process; P:obsolete oxidation-reduction process; F:oxidoreductase activity; F:carotene 7,8-desaturase activity	1..1095	12.6261	9.97907	-1009.25	2.59e-05	0.000192	53	0	20.539	0
contig_10786	---NA---	2029									no IPS match	no IPS match	no IPS match	1..2029	6.07646	9.84554	-920.031	3.04e-05	0.00022	39	0	8.15643	0
contig_10787	XP_013893923.1hypothetical protein MNEG_13059	2638	3	2.9134e-51	77.48	4	P:GO:0006396; F:GO:0003729; C:GO:0005634; C:GO:0005737	P:RNA processing; F:mRNA binding; C:nucleus; C:cytoplasm			IPR008111 (PRINTS); IPR000504 (SMART); IPR000504 (PFAM); IPR012677 (G3DSA:3.30.70.GENE3D); mobidb-lite (MOBIDB_LITE); mobidb-lite (MOBIDB_LITE); PTHR23139 (PANTHER); PTHR23139:SF97 (PANTHER); IPR000504 (PROSITE_PROFILES); IPR033744 (CDD); IPR035979 (SUPERFAMILY)	P:GO:0006396; F:GO:0003676; F:GO:0003723; F:GO:0003729; C:GO:0005634; C:GO:0005737	P:RNA processing; F:nucleic acid binding; F:RNA binding; F:mRNA binding; C:nucleus; C:cytoplasm	1..2638	24.6057	12.261	-4908.42	2.37e-07	3.41e-06	152	0	24.4504	0
contig_10788	---NA---	446									PTHR21574 (PANTHER); IPR039893 (PTHR21574:PANTHER)	no GO terms	no GO terms	1..446	3.39359	6.89189	-118.759	0.00414	0.0131291	5	0	4.75722	0
contig_10789	---NA---	1087									mobidb-lite (MOBIDB_LITE); mobidb-lite (MOBIDB_LITE)	no GO terms	no GO terms	1..1087	5.69561	8.82894	-454.752	0.000211	0.00115	26	0	10.1499	0
contig_1079	Phosphate carrier protein	2332	3	0	85.98	1	C:GO:0005575	C:cellular_component			IPR023395 (G3DSA:1.50.40.GENE3D); IPR018108 (PFAM); IPR023395 (G3DSA:1.50.40.GENE3D); PTHR24089 (PANTHER); PTHR24089:SF460 (PANTHER); IPR018108 (PROSITE_PROFILES); IPR018108 (PROSITE_PROFILES); IPR018108 (PROSITE_PROFILES); IPR023395 (SUPERFAMILY)	no GO terms	no GO terms	1..2332	284.098	12.4766	-5699.53	0	0	1548	3	281.683	0.617891
contig_10790	---NA---	758									no IPS match	no IPS match	no IPS match	1..758	8.17561	8.81809	-451.347	0.000196	0.00108	13	0	7.27766	0
contig_10791	XP_013897241.1hypothetical protein MNEG_9741	1611	3	6.36547e-27	54.87						no IPS match	no IPS match	no IPS match	1..1611	13.6074	-4.55755	23.5483	0.000728	0.00322	0	19	0	5.6647
contig_10792	XP_001690042.1ODA5-associated flagellar adenylate kinase	2296	3	1.1671e-28	85.91	8	P:GO:0006207; P:GO:0006221; P:GO:0016310; P:GO:0046940; F:GO:0004127; F:GO:0005524; F:GO:0009041; C:GO:0031514	P:'de novo' pyrimidine nucleobase biosynthetic process; P:pyrimidine nucleotide biosynthetic process; P:phosphorylation; P:nucleoside monophosphate phosphorylation; F:cytidylate kinase activity; F:ATP binding; F:uridylate kinase activity; C:motile cilium	EC:2.7.4.4; EC:2.7.4.22; EC:2.7.4.14	Nucleoside-phosphate kinase; UMP kinase; UMP/CMP kinase	IPR000850 (PRINTS); G3DSA:3.40.50.300 (GENE3D); mobidb-lite (MOBIDB_LITE); mobidb-lite (MOBIDB_LITE); IPR000850 (PANTHER); PTHR23359:SF147 (PANTHER); IPR027417 (SUPERFAMILY)	P:GO:0006139; F:GO:0005524; F:GO:0019205	P:nucleobase-containing compound metabolic process; F:ATP binding; F:nucleobase-containing compound kinase activity	1..2296	28.5616	10.411	-1361.47	3.22e-15	1.31e-13	157	1	29.0165	0.209193
contig_10793	XP_001695121.1dual-specificity protein phosphatase 6	1765	3	8.80203e-78	72.4	7	P:GO:0005983; P:GO:0006470; P:GO:0046838; F:GO:0008138; F:GO:0019203; F:GO:2001070; C:GO:0009507	P:starch catabolic process; P:protein dephosphorylation; P:phosphorylated carbohydrate dephosphorylation; F:protein tyrosine/serine/threonine phosphatase activity; F:carbohydrate phosphatase activity; F:starch binding; C:chloroplast	EC:3.1.3	Acting on ester bonds	IPR020422 (SMART); IPR029021 (G3DSA:3.90.190.GENE3D); IPR000340 (PFAM); IPR024950 (PANTHER); PTHR10159:SF494 (PANTHER); IPR000387 (PROSITE_PROFILES); IPR029021 (SUPERFAMILY)	P:GO:0006470; P:GO:0016311; F:GO:0008138; F:GO:0016791	P:protein dephosphorylation; P:dephosphorylation; F:protein tyrosine/serine/threonine phosphatase activity; F:phosphatase activity	1..1765	29.4574	10.0551	-1063.87	3.13e-14	1.15e-12	147	0	35.3419	0
contig_10794	---NA---	404									no IPS match	no IPS match	no IPS match	1..404	2.75456	6.39981	-84.4372	0.00717	0.0199827	2	0	2.10071	0
contig_10795	XP_013900265.1hypothetical protein MNEG_6717	1695	3	1.96376e-35	57.09	1	F:GO:0005515	F:protein binding			IPR000357 (PFAM); IPR011989 (G3DSA:1.25.10.GENE3D); mobidb-lite (MOBIDB_LITE); mobidb-lite (MOBIDB_LITE); mobidb-lite (MOBIDB_LITE); PTHR10648:SF1 (PANTHER); PTHR10648 (PANTHER); IPR021133 (PROSITE_PROFILES); IPR021133 (PROSITE_PROFILES); IPR016024 (SUPERFAMILY)	F:GO:0005515	F:protein binding	1..1695	3.57405	0.00621	-1.00431	0.992612	0.999669	2	13	0.500701	3.68377
contig_10796	XP_005644842.1APG9-domain-containing protein	5062	3	3.82905e-178	71.37	1	C:GO:0031410	C:cytoplasmic vesicle			IPR007241 (PFAM); mobidb-lite (MOBIDB_LITE); IPR007241 (PANTHER)	no GO terms	no GO terms	1..5062	6.30749	-7.02724	130.44	0.00368	0.0119058	0	54	0	5.12378
contig_10797	XP_001695819.1predicted protein	307	3	2.5311e-10	62.31	5	P:GO:0006351; F:GO:0003677; F:GO:0003697; F:GO:0003899; C:GO:0005666	P:DNA-templated transcription; F:DNA binding; F:single-stranded DNA binding; F:DNA-directed 5'-3' RNA polymerase activity; C:RNA polymerase III complex			no IPS match	no IPS match	no IPS match	1..307	4.50787	6.74583	-107.324	0.00445	0.0138393	4	0	5.52891	0
contig_10798	XP_013904592.1cytochrome c peroxidase	632	3	7.00177e-62	86.59	7	P:GO:0000302; P:GO:0034599; P:GO:0042744; P:GO:0098869; F:GO:0004130; F:GO:0020037; C:GO:0009507	P:response to reactive oxygen species; P:cellular response to oxidative stress; P:hydrogen peroxide catabolic process; P:cellular oxidant detoxification; F:cytochrome-c peroxidase activity; F:heme binding; C:chloroplast	EC:1.11.1.5	Cytochrome-c peroxidase	IPR002016 (PFAM); G3DSA:1.10.420.10 (GENE3D); PTHR31356 (PANTHER); PTHR31356:SF7 (PANTHER); IPR010255 (SUPERFAMILY)	P:GO:0006979; P:GO:0055114; F:GO:0004601; F:GO:0020037	P:response to oxidative stress; P:obsolete oxidation-reduction process; F:peroxidase activity; F:heme binding	1..632	82.9904	11.9451	-3942.93	4.78e-07	6.31e-06	117	0	78.5573	0
contig_10799	XP_013902368.1hypothetical protein MNEG_4610	798	3	2.51452e-44	59.39	2	P:GO:0006281; F:GO:0003824	P:DNA repair; F:catalytic activity			IPR001810 (SMART); G3DSA:1.20.1280.50 (GENE3D); G3DSA:1.10.340.30 (GENE3D); IPR001810 (PFAM); mobidb-lite (MOBIDB_LITE); mobidb-lite (MOBIDB_LITE); PTHR15074 (PANTHER); PTHR15074:SF0 (PANTHER); IPR001810 (PROSITE_PROFILES); IPR011257 (SUPERFAMILY); IPR036047 (SUPERFAMILY)	P:GO:0006281; F:GO:0003824; F:GO:0005515	P:DNA repair; F:catalytic activity; F:protein binding	1..798	9.49295	9.09345	-546.263	0.000141	0.000816	27	0	14.3575	0
contig_108	Calcium-dependent protein kinase, putative	2149	20	5.40482e-118	52.43	4	P:GO:0006468; F:GO:0004674; F:GO:0005509; F:GO:0005524	P:protein phosphorylation; F:protein serine/threonine kinase activity; F:calcium ion binding; F:ATP binding	EC:2.7.11	Transferring phosphorus-containing groups	IPR002048 (SMART); IPR000719 (SMART); IPR002048 (PFAM); IPR000719 (PFAM); IPR002048 (PFAM); mobidb-lite (MOBIDB_LITE); PTHR24349 (PANTHER); PTHR24349:SF95 (PANTHER); PTHR24349 (PANTHER); IPR002048 (PROSITE_PROFILES); IPR002048 (PROSITE_PROFILES); IPR002048 (PROSITE_PROFILES); IPR000719 (PROSITE_PROFILES); cd05117 (CDD); IPR002048 (CDD); IPR002048 (CDD); IPR011009 (SUPERFAMILY); IPR011992 (SUPERFA…	P:GO:0006468; F:GO:0004672; F:GO:0005509; F:GO:0005524	P:protein phosphorylation; F:protein kinase activity; F:calcium ion binding; F:ATP binding	1..2149	1.07756	3.02252	-8.12584	0.000172	0.000968	7	0	1.38223	0
contig_1080	---NA---	1308									mobidb-lite (MOBIDB_LITE); mobidb-lite (MOBIDB_LITE)	no GO terms	no GO terms	1..1308	8.83426	7.90286	-239.331	2.34e-09	5.23e-08	34	1	11.0303	0.367207
contig_10800	XP_013894170.1Tetrapyrrole-binding protein	1279	3	7.75078e-80	83.71	2	P:GO:0023052; C:GO:0009536	P:signaling; C:plastid			G3DSA:1.25.40.620 (GENE3D); IPR008629 (PFAM); G3DSA:1.10.10.1770 (GENE3D); PTHR34800:SF1 (PANTHER); IPR008629 (PANTHER); IPR008629 (CDD); IPR037215 (SUPERFAMILY)	no GO terms	no GO terms	1..1279	42.6093	11.9325	-3908.66	5.06e-07	6.63e-06	205	0	68.0144	0
contig_10801	XP_013894170.1Tetrapyrrole-binding protein	1469	3	6.33409e-85	81.46	2	P:GO:0023052; C:GO:0009536	P:signaling; C:plastid			G3DSA:1.25.40.620 (GENE3D); IPR008629 (PFAM); G3DSA:1.10.10.1770 (GENE3D); IPR008629 (PANTHER); PTHR34800:SF1 (PANTHER); IPR008629 (CDD); IPR037215 (SUPERFAMILY)	no GO terms	no GO terms	1..1469	51.3673	-6.37369	82.9222	1.57e-06	1.75e-05	1	92	0.288866	30.0805
contig_10802	XP_005649402.1dual-specificity protein phosphatase 6	1966	3	8.89625e-77	71.08	3	P:GO:0036211; F:GO:0016787; F:GO:0140096	P:protein modification process; F:hydrolase activity; F:catalytic activity, acting on a protein	EC:3.1.3	Acting on ester bonds	IPR020422 (SMART); IPR000340 (PFAM); IPR029021 (G3DSA:3.90.190.GENE3D); mobidb-lite (MOBIDB_LITE); PTHR10159:SF494 (PANTHER); IPR024950 (PANTHER); IPR020422 (PROSITE_PROFILES); IPR000387 (PROSITE_PROFILES); IPR029021 (SUPERFAMILY)	P:GO:0006470; P:GO:0016311; F:GO:0008138; F:GO:0016791	P:protein dephosphorylation; P:dephosphorylation; F:protein tyrosine/serine/threonine phosphatase activity; F:phosphatase activity	1..1966	10.3369	-4.48042	22.3223	0.000727	0.00322	0	27	0	6.59628
contig_10803	NP_566543.1pleiotropic drug resistance 1	4402	3	1.06792e-118	47.58	4	P:GO:0006810; F:GO:0005524; F:GO:0016887; C:GO:0016020	P:transport; F:ATP binding; F:ATP hydrolysis activity; C:membrane			IPR003593 (SMART); IPR013525 (PFAM); G3DSA:3.40.50.300 (GENE3D); IPR003439 (PFAM); IPR013581 (PFAM); mobidb-lite (MOBIDB_LITE); mobidb-lite (MOBIDB_LITE); mobidb-lite (MOBIDB_LITE); mobidb-lite (MOBIDB_LITE); PTHR19241 (PANTHER); IPR003439 (PROSITE_PROFILES); IPR027417 (SUPERFAMILY)	F:GO:0005524; F:GO:0016887; C:GO:0016020	F:ATP binding; F:ATP hydrolysis activity; C:membrane	1..4402	8.03638	-1.66333	3.16747	0.0151896	0.0360371	9	92	0.867582	10.0382
contig_10804	NP_190916.1pleiotropic drug resistance 9	219	3	2.86449e-18	70.98	4	P:GO:0048856; F:GO:0016887; F:GO:0022857; C:GO:0005886	P:anatomical structure development; F:ATP hydrolysis activity; F:transmembrane transporter activity; C:plasma membrane	EC:3.6.1.3; EC:3.6.1.15	Deleted entry; Nucleoside-triphosphate phosphatase	G3DSA:3.40.50.300 (GENE3D); PTHR19241 (PANTHER); PTHR19241:SF349 (PANTHER)	no GO terms	no GO terms	1..219	0	NaN	NaN	NaN	NaN	0	0	0	0
contig_10805	NP_001325070.1pleiotropic drug resistance 5	210	3	1.42065e-11	65.08	2	F:GO:0016887; C:GO:0005886	F:ATP hydrolysis activity; C:plasma membrane	EC:3.6.1.3; EC:3.6.1.15	Deleted entry; Nucleoside-triphosphate phosphatase	no IPS match	no IPS match	no IPS match	1..210	1.34712	4.76267	-27.146	0.0569716	0.107605	2	0	4.04137	0
contig_10806	---NA---	552									mobidb-lite (MOBIDB_LITE); mobidb-lite (MOBIDB_LITE); mobidb-lite (MOBIDB_LITE); mobidb-lite (MOBIDB_LITE)	no GO terms	no GO terms	1..552	3.8331	7.31509	-159.243	0.00237	0.00844	2	0	1.53748	0
contig_10807	XP_002948804.1hypothetical protein VOLCADRAFT_89056	3300	3	4.32017e-09	50.34	6	P:GO:0070940; F:GO:0008270; F:GO:0008420; F:GO:0046872; C:GO:0016020; C:GO:0016021	P:dephosphorylation of RNA polymerase II C-terminal domain; F:zinc ion binding; F:RNA polymerase II CTD heptapeptide repeat phosphatase activity; F:metal ion binding; C:membrane; C:integral component of membrane			mobidb-lite (MOBIDB_LITE)	no GO terms	no GO terms	1..3300	2.91445	0.252634	-1.19138	0.706324	0.851854	9	14	1.1573	2.03767
contig_10808	---NA---	2049									no IPS match	no IPS match	no IPS match	1..2049	19.8457	11.6301	-3169.62	1.11e-06	1.3e-05	50	0	10.3549	0
contig_10809	---NA---	519									no IPS match	no IPS match	no IPS match	1..519	3.27254	7.02496	-130.234	0.00293	0.00996	5	0	4.08809	0
contig_1081	hypothetical protein Rsub_11605	946	3	3.64816e-26	62.36						no IPS match	no IPS match	no IPS match	1..946	718.267	-7.56702	189.626	0	0	1	1056	0.448566	536.157
contig_10810	XP_005644982.1HAD-superfamily hydrolase	1985	3	1.06391e-42	86.01	2	P:GO:0008150; F:GO:0003674	P:biological_process; F:molecular_function	EC:3	Hydrolases	IPR006439 (PRINTS); PF13419 (PFAM); IPR023214 (G3DSA:3.40.50.GENE3D); IPR006439 (TIGRFAM); IPR006439 (TIGRFAM); PTHR12725 (PANTHER); PTHR12725:SF84 (PANTHER); IPR036412 (SUPERFAMILY)	P:GO:0008152; F:GO:0016787	P:metabolic process; F:hydrolase activity	1..1985	17.9872	11.4224	-2744.61	1.51e-06	1.7e-05	73	0	15.6056	0
contig_10811	---NA---	836									mobidb-lite (MOBIDB_LITE); mobidb-lite (MOBIDB_LITE)	no GO terms	no GO terms	1..836	4.0313	7.95655	-248.405	0.000816	0.00354	5	0	2.53794	0
contig_10812	hypothetical protein COO60DRAFT_772086	1148	2	6.57249e-25	72.14						no IPS match	no IPS match	no IPS match	1..1148	4.07421	-2.41392	5.32922	0.0692283	0.128401	1	6	0.369637	2.51032
contig_10813	---NA---	264									mobidb-lite (MOBIDB_LITE); mobidb-lite (MOBIDB_LITE)	no GO terms	no GO terms	1..264	8.53188	7.45924	-175.976	0.00177	0.00666	9	0	14.4663	0
contig_10814	XP_001695959.1adenosine 5'-phosphosulfate kinase	1020	3	1.58026e-114	79.62	5	P:GO:0006790; P:GO:0009058; P:GO:0019748; F:GO:0016301; F:GO:0043167	P:sulfur compound metabolic process; P:biosynthetic process; P:secondary metabolic process; F:kinase activity; F:ion binding	EC:2.7.1.25	Adenylyl-sulfate kinase	IPR002891 (TIGRFAM); PF01583 (PFAM); G3DSA:3.40.50.300 (GENE3D); PTHR11055:SF1 (PANTHER); PTHR11055 (PANTHER); IPR002891 (HAMAP); IPR002891 (CDD); IPR027417 (SUPERFAMILY)	P:GO:0000103; F:GO:0004020; F:GO:0005524	P:sulfate assimilation; F:adenylylsulfate kinase activity; F:ATP binding	1..1020	31.6437	-7.05664	133.125	0.00537	0.0162115	0	146	0	68.7498
contig_10815	XP_013897930.1hypothetical protein MNEG_9050, partial	1858	3	1.39191e-78	76.99	1	F:GO:0003674	F:molecular_function	EC:3	Hydrolases	IPR010662 (PFAM); IPR029058 (G3DSA:3.40.50.GENE3D); PTHR15394 (PANTHER); IPR029058 (SUPERFAMILY)	F:GO:0016787	F:hydrolase activity	1..1858	35.6543	4.49692	-22.5791	0	0	186	20	42.4801	5.17015
contig_10816	GAQ78829.1adapitin protein	2253	3	0	91.13	4	P:GO:0006886; P:GO:0016192; F:GO:0030276; C:GO:0030131	P:intracellular protein transport; P:vesicle-mediated transport; F:clathrin binding; C:clathrin adaptor complex			IPR016342 (PIRSF); IPR011989 (G3DSA:1.25.10.GENE3D); IPR002553 (PFAM); IPR026739 (PANTHER); PTHR11134:SF3 (PANTHER); IPR016024 (SUPERFAMILY)	P:GO:0006886; P:GO:0015031; P:GO:0016192; F:GO:0005488; F:GO:0030276; C:GO:0030117	P:intracellular protein transport; P:protein transport; P:vesicle-mediated transport; F:binding; F:clathrin binding; C:membrane coat	1..2253	18.9475	11.5754	-3051.73	1.2e-06	1.39e-05	126	0	23.7316	0
contig_10817	---NA---	590									no IPS match	no IPS match	no IPS match	1..590	3.15854	7.14666	-141.696	0.00259	0.00905	6	0	4.31536	0
contig_10818	XP_005846328.1hypothetical protein CHLNCDRAFT_56223	735	3	1.31743e-75	78.52	1	F:GO:0003723	F:RNA binding			IPR002547 (PFAM); G3DSA:2.40.50.140 (GENE3D); PTHR11586:SF33 (PANTHER); PTHR11586 (PANTHER); IPR002547 (PROSITE_PROFILES); cd02799 (CDD); IPR012340 (SUPERFAMILY)	F:GO:0000049	F:tRNA binding	1..735	16.878	7.2049	-147.534	3.85e-12	1.15e-10	30	0	17.3202	0
contig_10819	XP_001691291.1ZIP family transporter	2751	3	7.182e-44	75.87	3	P:GO:0071577; F:GO:0005385; C:GO:0016021	P:zinc ion transmembrane transport; F:zinc ion transmembrane transporter activity; C:integral component of membrane	EC:7	Translocases	IPR003689 (PFAM); mobidb-lite (MOBIDB_LITE); mobidb-lite (MOBIDB_LITE); PTHR11040 (PANTHER); PTHR11040:SF57 (PANTHER)	P:GO:0030001; P:GO:0055085; F:GO:0046873; C:GO:0016020	P:metal ion transport; P:transmembrane transport; F:metal ion transmembrane transporter activity; C:membrane	1..2751	2.27501	2.29372	-4.9032	5.17e-06	4.81e-05	22	13	3.39352	2.26972
contig_1082	hypothetical protein CEUSTIGMA_g427.t1	2019	3	1.5043e-52	80.19	1	F:GO:0008135	F:translation factor activity, RNA binding			G3DSA:3.30.780.10 (GENE3D); IPR001950 (PFAM); IPR005872 (PANTHER); IPR001950 (PROSITE_PROFILES); cd11607 (CDD); IPR036877 (SUPERFAMILY)	P:GO:0006413; F:GO:0003743	P:translational initiation; F:translation initiation factor activity	1..2019	36.4498	10.6289	-1583.53	1.44e-15	6.12e-14	147	1	30.8958	0.237894
contig_10820	XP_001690344.1predicted protein	4338	3	4.58596e-33	81.57						mobidb-lite (MOBIDB_LITE)	no GO terms	no GO terms	1..4338	3.1809	-2.62834	6.18313	0.0043	0.0135882	1	35	0.0978201	3.87523
contig_10821	---NA---	268									mobidb-lite (MOBIDB_LITE)	no GO terms	no GO terms	1..268	1.81945	5.27092	-38.6105	0.0314002	0.0645517	1	0	1.58337	0
contig_10822	---NA---	1173									no IPS match	no IPS match	no IPS match	1..1173	8.86642	9.57157	-760.904	5.29e-05	0.000354	23	0	8.32047	0
contig_10823	---NA---	519									no IPS match	no IPS match	no IPS match	1..519	1.15111	5.64537	-50.0526	0.0196773	0.0438744	3	0	2.45285	0
contig_10824	---NA---	242									no IPS match	no IPS match	no IPS match	1..242	1.07479	-0.539859	1.45383	0.832274	0.95385	0	0	0	0
contig_10825	XP_013892010.1branched-chain amino acid transport system substrate-binding protein	2790	2	9.96324e-15	50.02	4	P:GO:0007186; F:GO:0004930; C:GO:0016020; C:GO:0016021	P:G protein-coupled receptor signaling pathway; F:G protein-coupled receptor activity; C:membrane; C:integral component of membrane			G3DSA:3.40.50.2300 (GENE3D); G3DSA:3.40.50.2300 (GENE3D); IPR001828 (PFAM); mobidb-lite (MOBIDB_LITE); mobidb-lite (MOBIDB_LITE); PTHR30483 (PANTHER); cd06268 (CDD); IPR028082 (SUPERFAMILY)	no GO terms	no GO terms	1..2790	29.0659	12.6982	-6645.89	1.25e-07	1.95e-06	102	0	15.5136	0
contig_10826	XP_001697234.1pheophorbide a oxygenase	1858	3	9.08604e-56	49.66	1	F:GO:0016491	F:oxidoreductase activity	EC:1.13.12; EC:1.14.13.122	Acting on single donors with incorporation of molecular oxygen (oxygenases). The oxygen incorporated need not be derived from O(2); Chlorophyllide a oxygenase	IPR013626 (PFAM); PTHR21266 (PANTHER); PTHR21266:SF38 (PANTHER); SSF55961 (SUPERFAMILY)	P:GO:0055114; F:GO:0010277	P:obsolete oxidation-reduction process; F:chlorophyllide a oxygenase [overall] activity	1..1858	20.0935	11.4198	-2739.72	1.39e-06	1.58e-05	91	0	20.7833	0
contig_10827	XP_011397063.1CREB-binding protein	2100	3	2.20607e-31	47.73	2	F:GO:0003677; C:GO:0005634	F:DNA binding; C:nucleus			mobidb-lite (MOBIDB_LITE); mobidb-lite (MOBIDB_LITE); mobidb-lite (MOBIDB_LITE); mobidb-lite (MOBIDB_LITE); mobidb-lite (MOBIDB_LITE); mobidb-lite (MOBIDB_LITE)	no GO terms	no GO terms	1..2100	5.98862	-0.437442	1.3542	0.449662	0.652489	5	24	1.01034	5.48922
contig_10828	---NA---	660									mobidb-lite (MOBIDB_LITE); mobidb-lite (MOBIDB_LITE); mobidb-lite (MOBIDB_LITE); mobidb-lite (MOBIDB_LITE); mobidb-lite (MOBIDB_LITE)	no GO terms	no GO terms	1..660	8.68303	8.9287	-487.312	0.000304	0.00156	3	0	1.92884	0
contig_10829	XP_013906573.1hypothetical protein MNEG_0391	1680	3	4.08912e-50	57.5						PTHR21530 (PANTHER)	no GO terms	no GO terms	1..1680	13.5751	10.7238	-1691.11	5.68e-06	5.23e-05	75	0	18.9439	0
contig_1083	hypothetical protein CEUSTIGMA_g427.t1	2084	3	1.14278e-52	77.62	1	F:GO:0008135	F:translation factor activity, RNA binding			IPR001950 (PFAM); G3DSA:3.30.780.10 (GENE3D); IPR005872 (PANTHER); IPR001950 (PROSITE_PROFILES); cd11607 (CDD); IPR036877 (SUPERFAMILY)	P:GO:0006413; F:GO:0003743	P:translational initiation; F:translation initiation factor activity	1..2084	22.2045	-7.56118	188.861	0.00178	0.00669	0	96	0	22.1255
contig_10830	XP_013904579.1purine nucleosidase	1550	3	1.05504e-125	68.78	1	F:GO:0003674	F:molecular_function	EC:3	Hydrolases	IPR001910 (PFAM); IPR036452 (G3DSA:3.90.245.GENE3D); PTHR12304:SF42 (PANTHER); IPR023186 (PANTHER); cd02651 (CDD); IPR036452 (SUPERFAMILY)	no GO terms	no GO terms	1..1550	13.6262	10.6091	-1561.91	7.15e-06	6.37e-05	63	0	17.2475	0
contig_10831	GAX80897.1hypothetical protein CEUSTIGMA_g8332.t1	1173	3	3.934e-73	66.18	1	F:GO:0016787	F:hydrolase activity	EC:3	Hydrolases	IPR002925 (PFAM); IPR029058 (G3DSA:3.40.50.GENE3D); PTHR17630:SF32 (PANTHER); PTHR17630 (PANTHER); IPR029058 (SUPERFAMILY)	F:GO:0016787	F:hydrolase activity	1..1173	86.5321	11.0826	-2168.75	1.11e-16	5.26e-15	207	1	74.8842	0.409469
contig_10832	GAX80897.1hypothetical protein CEUSTIGMA_g8332.t1	1564	3	2.22722e-72	66.18	1	F:GO:0016787	F:hydrolase activity	EC:3	Hydrolases	IPR002925 (PFAM); IPR029058 (G3DSA:3.40.50.GENE3D); PTHR17630:SF32 (PANTHER); PTHR17630 (PANTHER); IPR029058 (SUPERFAMILY)	F:GO:0016787	F:hydrolase activity	1..1564	228.685	-7.82249	226.362	5.56e-13	1.81e-11	2	504	0.542639	154.779
contig_10833	---NA---	518									no IPS match	no IPS match	no IPS match	1..518	19.9269	9.58051	-765.634	5.34e-05	0.000357	20	0	16.3839	0
contig_10834	XP_001693735.1component of TRAPP complex	455	3	6.14202e-67	88.27	2	P:GO:0006888; C:GO:0005737	P:endoplasmic reticulum to Golgi vesicle-mediated transport; C:cytoplasm			G3DSA:3.30.450.70 (GENE3D); IPR006722 (PFAM); IPR006722 (PANTHER); PTHR12403:SF1 (PANTHER); IPR011012 (SUPERFAMILY)	P:GO:0006888; C:GO:0005622	P:endoplasmic reticulum to Golgi vesicle-mediated transport; C:intracellular anatomical structure	1..455	36.0647	10.2755	-1239.44	1.5e-05	0.000121	31	0	28.9113	0
contig_10835	XP_001693735.1component of TRAPP complex	3990	3	1.02128e-65	86.82	2	P:GO:0016192; C:GO:0005737	P:vesicle-mediated transport; C:cytoplasm			no IPS match	no IPS match	no IPS match	1..3990	9.76301	-3.76774	13.6208	7.4e-06	6.58e-05	1	67	0.106352	8.06531
contig_10836	---NA---	339									mobidb-lite (MOBIDB_LITE); mobidb-lite (MOBIDB_LITE)	no GO terms	no GO terms	1..339	3.81686	6.61632	-98.1094	0.00617	0.017822	1	0	1.25175	0
contig_10837	---NA---	457									no IPS match	no IPS match	no IPS match	1..457	4.20783	7.14719	-141.748	0.00261	0.00909	3	0	2.78563	0
contig_10838	XP_013892956.1pheophorbide a oxygenase	293	3	7.04984e-27	74.98	3	P:GO:0055114; F:GO:0016491; F:GO:0051537	P:obsolete oxidation-reduction process; F:oxidoreductase activity; F:2 iron, 2 sulfur cluster binding	EC:1	Oxidoreductases	IPR036922 (G3DSA:2.102.10.GENE3D); IPR017941 (PFAM); mobidb-lite (MOBIDB_LITE); PTHR21266 (PANTHER); IPR017941 (PROSITE_PROFILES); IPR036922 (SUPERFAMILY)	P:GO:0055114; F:GO:0016491; F:GO:0051537	P:obsolete oxidation-reduction process; F:oxidoreductase activity; F:2 iron, 2 sulfur cluster binding	1..293	12.0763	8.06415	-267.639	0.00062	0.00282	11	0	15.931	0
contig_10839	---NA---	328									no IPS match	no IPS match	no IPS match	1..328	3.73929	6.5814	-95.763	0.00641	0.0184597	5	0	6.46865	0
contig_1084	putative uncharacterized protein	1172	3	8.30464e-49	72.13	1	C:GO:0005575	C:cellular_component			PS51257 (PROSITE_PROFILES)	no GO terms	no GO terms	1..1172	13.2961	1.98745	-3.96537	0.00357	0.011668	84	61	30.4137	24.9989
contig_10840	---NA---	333									no IPS match	no IPS match	no IPS match	1..333	14.264	8.44322	-348.067	0.00037	0.00185	11	0	14.0174	0
contig_10841	---NA---	2241									mobidb-lite (MOBIDB_LITE); mobidb-lite (MOBIDB_LITE); mobidb-lite (MOBIDB_LITE); mobidb-lite (MOBIDB_LITE); mobidb-lite (MOBIDB_LITE); mobidb-lite (MOBIDB_LITE)	no GO terms	no GO terms	1..2241	10.965	10.8803	-1884.91	4.53e-06	4.31e-05	49	0	9.27838	0
contig_10842	---NA---	214									no IPS match	no IPS match	no IPS match	1..214	5.40327	6.43142	-86.3076	0.00779	0.0213391	1	0	1.98291	0
contig_10843	XP_013905511.1leucine rich repeat containing 6	448	3	5.72075e-60	89.95	2	F:GO:0004806; F:GO:0005515	F:triglyceride lipase activity; F:protein binding	EC:3.1.1.1; EC:3.1.1.3	Carboxylesterase; Triacylglycerol lipase	SM00365 (SMART); IPR025875 (PFAM); IPR032675 (G3DSA:3.80.10.GENE3D); PTHR44175 (PANTHER); IPR001611 (PROSITE_PROFILES); IPR001611 (PROSITE_PROFILES); IPR001611 (PROSITE_PROFILES); IPR001611 (PROSITE_PROFILES); SSF52058 (SUPERFAMILY)	F:GO:0005515	F:protein binding	1..448	1.65269	-1.7143	3.28137	0.490934	0.696535	0	3	0	3.21634
contig_10844	XP_013905511.1leucine rich repeat containing 6	228	3	1.17875e-28	76.37	1	F:GO:0003674	F:molecular_function	EC:3	Hydrolases	IPR032675 (G3DSA:3.80.10.GENE3D); PTHR44175 (PANTHER); SSF52058 (SUPERFAMILY)	no GO terms	no GO terms	1..228	1.32767	2.13848	-4.40296	0.106454	0.191009	1	0	1.86116	0
contig_10845	XP_001701469.1soluble starch synthase	1176	3	1.21568e-158	80.02	4	P:GO:0005975; P:GO:0009058; F:GO:0016757; C:GO:0009536	P:carbohydrate metabolic process; P:biosynthetic process; F:glycosyltransferase activity; C:plastid	EC:2.4.1.21; EC:2.4.1.11	Starch synthase; Glycogen(starch) synthase	G3DSA:3.40.50.2000 (GENE3D); IPR013534 (PFAM); IPR001296 (PFAM); IPR011835 (TIGRFAM); PTHR12526:SF539 (PANTHER); PTHR12526 (PANTHER); cd03791 (CDD); SSF53756 (SUPERFAMILY)	F:GO:0004373	F:glycogen (starch) synthase activity	1..1176	21.8867	9.0423	-527.234	5.29e-12	1.56e-10	85	0	30.6711	0
contig_10846	XP_001701469.1soluble starch synthase	3254	3	0	78.42	4	P:GO:0005975; P:GO:0009058; F:GO:0016757; C:GO:0009536	P:carbohydrate metabolic process; P:biosynthetic process; F:glycosyltransferase activity; C:plastid	EC:2.4.1.11	Glycogen(starch) synthase	IPR001296 (PFAM); IPR011835 (TIGRFAM); G3DSA:3.40.50.2000 (GENE3D); G3DSA:3.40.50.2000 (GENE3D); IPR013534 (PFAM); PTHR12526 (PANTHER); PTHR12526:SF539 (PANTHER); IPR011835 (HAMAP); cd03791 (CDD); SSF53756 (SUPERFAMILY)	F:GO:0004373	F:glycogen (starch) synthase activity	1..3254	31.8894	-5.16633	35.9103	5.05e-10	1.24e-08	1	203	0.130407	29.9638
contig_10847	XP_013896265.1Zinc transporter zupT	1939	3	6.74819e-50	75.43	3	P:GO:0071577; F:GO:0005385; C:GO:0016021	P:zinc ion transmembrane transport; F:zinc ion transmembrane transporter activity; C:integral component of membrane	EC:7	Translocases	IPR003689 (PFAM); PTHR11040 (PANTHER); PTHR11040:SF87 (PANTHER)	P:GO:0030001; P:GO:0055085; F:GO:0046873; C:GO:0016020	P:metal ion transport; P:transmembrane transport; F:metal ion transmembrane transporter activity; C:membrane	1..1939	47.1954	-8.5401	372.243	0.00041	0.00201	0	207	0	51.2757
contig_10848	XP_005648477.1hypothetical protein COCSUDRAFT_62462	7925	3	1.0452e-38	70.75	2	F:GO:0016787; F:GO:0140096	F:hydrolase activity; F:catalytic activity, acting on a protein	EC:3.4	Acting on peptide bonds (peptidases)	IPR003653 (PFAM); G3DSA:3.40.395.10 (GENE3D); G3DSA:3.40.395.10 (GENE3D); mobidb-lite (MOBIDB_LITE); PTHR44655 (PANTHER); IPR003653 (PROSITE_PROFILES); IPR038765 (SUPERFAMILY)	P:GO:0006508; F:GO:0008234	P:proteolysis; F:cysteine-type peptidase activity	1..7925	5.10783	-2.55186	5.86389	0.000108	0.000651	2	85	0.10709	5.15156
contig_10849	---NA---	292									no IPS match	no IPS match	no IPS match	1..292	15.2408	8.39365	-336.309	0.000386	0.00191	15	0	21.7985	0
contig_1085	---NA---	980									no IPS match	no IPS match	no IPS match	1..980	396.246	14.8899	-30360.5	4.4e-10	1.09e-08	705	0	305.268	0
contig_10850	XP_013900224.1methionyl aminopeptidase	1129	3	3.4317e-142	87.86	5	P:GO:0006508; P:GO:0070084; F:GO:0046872; F:GO:0070006; C:GO:0005829	P:proteolysis; P:protein initiator methionine removal; F:metal ion binding; F:metalloaminopeptidase activity; C:cytosol	EC:3.4.11	Acting on peptide bonds (peptidases)	IPR001714 (PRINTS); IPR002467 (TIGRFAM); IPR000994 (PFAM); G3DSA:3.90.230.10 (GENE3D); PTHR43330:SF7 (PANTHER); PTHR43330 (PANTHER); IPR002467 (HAMAP); IPR002467 (CDD); IPR036005 (SUPERFAMILY)	P:GO:0006508; F:GO:0004177; F:GO:0008235	P:proteolysis; F:aminopeptidase activity; F:metalloexopeptidase activity	1..1129	14.6727	8.41995	-342.499	1.78e-10	4.56e-09	40	1	15.0343	0.425427
contig_10851	---NA---	492									no IPS match	no IPS match	no IPS match	1..492	47.6633	2.14821	-4.43277	4.57e-06	4.34e-05	56	32	48.2993	31.2395
contig_10852	XP_001696126.1predicted protein	319	2	9.9969e-06	62.47						mobidb-lite (MOBIDB_LITE)	no GO terms	no GO terms	1..319	74.4064	8.15876	-285.779	9.88e-15	3.86e-13	69	2	91.786	3.01133
contig_10853	XP_011396650.1Glutamine-fructose-6-phosphate aminotransferase [isomerizing] 2	337	3	3.11486e-43	84.1	3	P:GO:1901137; F:GO:0004360; F:GO:0097367	P:carbohydrate derivative biosynthetic process; F:glutamine-fructose-6-phosphate transaminase (isomerizing) activity; F:carbohydrate derivative binding	EC:2.6.1.16	Glutamine--fructose-6-phosphate transaminase (isomerizing)	IPR001347 (PFAM); G3DSA:3.40.50.10490 (GENE3D); PTHR10937:SF2 (PANTHER); PTHR10937 (PANTHER); IPR001347 (PROSITE_PROFILES); IPR035466 (CDD); SSF53697 (SUPERFAMILY)	P:GO:1901135; F:GO:0097367	P:carbohydrate derivative metabolic process; F:carbohydrate derivative binding	1..337	7.22104	7.5504	-187.455	0.00154	0.00595	8	0	10.0734	0
contig_10854	---NA---	284									no IPS match	no IPS match	no IPS match	1..284	1.02166	-0.540027	1.454	0.832346	0.95385	0	1	0	1.69122
contig_10855	GAX73465.1hypothetical protein CEUSTIGMA_g917.t1	1546	3	3.10203e-62	70.87	2	C:GO:0016020; C:GO:0016021	C:membrane; C:integral component of membrane			no IPS match	no IPS match	no IPS match	1..1546	57.569	-8.52105	367.36	0.000427	0.00208	0	156	0	48.4657
contig_10856	---NA---	509									no IPS match	no IPS match	no IPS match	1..509	4.41912	7.36353	-164.681	0.00201	0.00741	4	0	3.33472	0
contig_10857	XP_001692721.1predicted protein	1533	3	2.47174e-17	41.04	1	F:GO:0016407	F:acetyltransferase activity			G3DSA:3.40.630.30 (GENE3D); IPR000182 (PFAM); mobidb-lite (MOBIDB_LITE); mobidb-lite (MOBIDB_LITE); PTHR43072 (PANTHER); IPR000182 (PROSITE_PROFILES); IPR016181 (SUPERFAMILY)	no GO terms	no GO terms	1..1533	9.57118	8.25125	-304.7	2.98e-10	7.51e-09	44	0	12.1795	0
contig_10858	XP_013897490.1Phosphate-repressible phosphate permease	1077	3	5.67626e-89	60.48	3	P:GO:0006817; F:GO:0005315; C:GO:0016020	P:phosphate ion transport; F:inorganic phosphate transmembrane transporter activity; C:membrane	EC:7	Translocases	IPR001204 (PFAM); IPR001204 (PANTHER); PTHR11101:SF51 (PANTHER)	P:GO:0006817; F:GO:0005315; C:GO:0016020	P:phosphate ion transport; F:inorganic phosphate transmembrane transporter activity; C:membrane	1..1077	2.93072	7.88902	-237.046	0.000975	0.0041	14	0	5.51607	0
contig_10859	XP_001690119.1acetyl-coa biotin carboxyl carrier	1429	3	2.61585e-32	78.81						no IPS match	no IPS match	no IPS match	1..1429	18.2217	10.9127	-1927.8	3.83e-06	3.74e-05	80	0	23.7561	0
contig_1086	hypothetical protein BN981_04176	472	3	5.26808e-62	80.37						mobidb-lite (MOBIDB_LITE); mobidb-lite (MOBIDB_LITE)	no GO terms	no GO terms	1..472	32.225	5.11075	-34.5533	1.14e-12	3.6e-11	51	6	45.8507	6.1056
contig_10860	---NA---	1515									no IPS match	no IPS match	no IPS match	1..1515	15.4835	8.91423	-482.448	2.86e-11	7.97e-10	57	0	15.9654	0
contig_10861	---NA---	287									mobidb-lite (MOBIDB_LITE); mobidb-lite (MOBIDB_LITE)	no GO terms	no GO terms	1..287	2.1785	5.64562	-50.0613	0.019671	0.0438744	1	0	1.47855	0
contig_10862	---NA---	251									mobidb-lite (MOBIDB_LITE); mobidb-lite (MOBIDB_LITE)	no GO terms	no GO terms	1..251	1.97452	5.27099	-38.6125	0.0314806	0.0645517	0	0	0	0
contig_10863	hypothetical protein COO60DRAFT_922956	505	1	1.9786e-05	63.27						no IPS match	no IPS match	no IPS match	1..505	7.86485	8.22274	-298.738	0.000595	0.00273	6	0	5.04171	0
contig_10864	---NA---	315									no IPS match	no IPS match	no IPS match	1..315	6.77579	-3.13179	8.76522	0.198121	0.324015	0	3	0	4.57435
contig_10865	GBF91742.1hypothetical protein Rsub_04046	1368	1	0.00022094	59.41	2	C:GO:0016020; C:GO:0016021	C:membrane; C:integral component of membrane			no IPS match	no IPS match	no IPS match	1..1368	12.9197	-0.0290363	1.02033	0.95653	0.999669	11	31	3.41212	10.8842
contig_10866	---NA---	596									no IPS match	no IPS match	no IPS match	1..596	34.9733	10.5943	-1545.94	7.54e-06	6.68e-05	45	0	32.0394	0
contig_10867	---NA---	2515									no IPS match	no IPS match	no IPS match	1..2515	9.71594	10.9697	-2005.48	5.27e-06	4.9e-05	22	0	3.71195	0
contig_10868	---NA---	1858									no IPS match	no IPS match	no IPS match	1..1858	13.6924	10.8906	-1898.46	4.16e-06	4.01e-05	58	0	13.2465	0
contig_10869	---NA---	1743									mobidb-lite (MOBIDB_LITE); mobidb-lite (MOBIDB_LITE)	no GO terms	no GO terms	1..1743	12.7292	10.6724	-1631.92	6.26e-06	5.68e-05	61	0	14.8508	0
contig_1087	hypothetical protein CLCAR_4307	3188	3	4.37297e-57	65.45						no IPS match	no IPS match	no IPS match	1..3188	7.98477	1.55786	-2.94417	0.0231248	0.0505814	93	115	12.3789	17.326
contig_10870	XP_001690207.1predicted protein	1431	3	3.51233e-92	80.31	4	P:GO:0006468; F:GO:0004674; F:GO:0005524; C:GO:0016021	P:protein phosphorylation; F:protein serine/threonine kinase activity; F:ATP binding; C:integral component of membrane	EC:2.7.1	Transferring phosphorus-containing groups	IPR000719 (SMART); IPR000719 (PFAM); G3DSA:1.10.510.10 (GENE3D); mobidb-lite (MOBIDB_LITE); PTHR43289 (PANTHER); IPR000719 (PROSITE_PROFILES); cd14014 (CDD); IPR011009 (SUPERFAMILY)	P:GO:0006468; F:GO:0004672; F:GO:0005524	P:protein phosphorylation; F:protein kinase activity; F:ATP binding	1..1431	3.05837	1.39834	-2.63598	0.031575	0.0647095	10	9	2.96537	3.0208
contig_10871	XP_013902007.1serine/threonine protein kinase	516	3	1.22998e-74	81.08	4	P:GO:0006468; F:GO:0004683; F:GO:0005524; C:GO:0016021	P:protein phosphorylation; F:calmodulin-dependent protein kinase activity; F:ATP binding; C:integral component of membrane	EC:2.7.11.17	Calcium/calmodulin-dependent protein kinase	IPR000719 (SMART); IPR000719 (PFAM); G3DSA:1.10.510.10 (GENE3D); PTHR43289 (PANTHER); IPR000719 (PROSITE_PROFILES); IPR011009 (SUPERFAMILY)	P:GO:0006468; F:GO:0004672; F:GO:0005524	P:protein phosphorylation; F:protein kinase activity; F:ATP binding	1..516	6.35483	7.93553	-244.812	0.000756	0.00332	9	0	7.40134	0
contig_10872	---NA---	1095									SSF52047 (SUPERFAMILY)	no GO terms	no GO terms	1..1095	5.40645	8.77099	-436.849	0.000228	0.00122	24	0	9.30068	0
contig_10873	XP_001700906.1predicted protein	4503	3	4.5008e-20	88.27	5	P:GO:0009058; P:GO:0034641; F:GO:0003677; F:GO:0003700; F:GO:0043167	P:biosynthetic process; P:cellular nitrogen compound metabolic process; F:DNA binding; F:DNA-binding transcription factor activity; F:ion binding			IPR000679 (SMART); IPR000679 (PFAM); IPR013088 (G3DSA:3.30.50.GENE3D); mobidb-lite (MOBIDB_LITE); IPR039355 (PANTHER); PTHR10071:SF278 (PANTHER); IPR000679 (PROSITE_PROFILES); IPR000679 (CDD); SSF57716 (SUPERFAMILY)	P:GO:0006355; F:GO:0003700; F:GO:0008270; F:GO:0043565	P:regulation of DNA-templated transcription; F:DNA-binding transcription factor activity; F:zinc ion binding; F:sequence-specific DNA binding	1..4503	9.89668	-2.87047	7.31305	7.17e-05	0.000458	5	83	0.471179	8.8531
contig_10874	---NA---	1035									no IPS match	no IPS match	no IPS match	1..1035	13.7317	10.1138	-1108.01	2.22e-05	0.000169	21	0	8.60987	0
contig_10875	---NA---	230									mobidb-lite (MOBIDB_LITE)	no GO terms	no GO terms	1..230	0.752535	3.97248	-15.6977	0.130475	0.221852	0	0	0	0
contig_10876	---NA---	395									no IPS match	no IPS match	no IPS match	1..395	7.15682	7.71742	-210.463	0.00118	0.0048	8	0	8.5943	0
contig_10877	---NA---	246									no IPS match	no IPS match	no IPS match	1..246	1.88605	5.27071	-38.6049	0.0314081	0.0645517	1	0	1.72497	0
contig_10878	---NA---	2463									no IPS match	no IPS match	no IPS match	1..2463	18.5773	11.7648	-3479.94	7.48e-07	9.27e-06	116	0	19.9853	0
contig_10879	XP_005643647.1ARM repeat-containing protein	3519	3	0	59.92	3	P:GO:0006886; F:GO:0031267; C:GO:0005634	P:intracellular protein transport; F:small GTPase binding; C:nucleus			IPR001494 (SMART); IPR001494 (PFAM); PF13513 (PFAM); mobidb-lite (MOBIDB_LITE); mobidb-lite (MOBIDB_LITE); PTHR10527 (PANTHER); PTHR10527:SF3 (PANTHER); IPR021133 (PROSITE_PROFILES); IPR001494 (PROSITE_PROFILES); IPR016024 (SUPERFAMILY)	P:GO:0006886; F:GO:0005488; F:GO:0031267	P:intracellular protein transport; F:binding; F:small GTPase binding	1..3519	27.3298	-6.71171	104.816	4.16e-07	5.59e-06	0	173	0	23.6127
contig_1088	---NA---	231									no IPS match	no IPS match	no IPS match	1..231	14.9113	8.00916	-257.63	0.000791	0.00345	7	0	12.8589	0
contig_10880	XP_001703040.1global transcription factor	1614	3	0	71.75	6	P:GO:0009058; P:GO:0034641; P:GO:0051276; F:GO:0042393; C:GO:0005654; C:GO:0032991	P:biosynthetic process; P:cellular nitrogen compound metabolic process; P:chromosome organization; F:histone binding; C:nucleoplasm; C:protein-containing complex			IPR013953 (SMART); IPR013953 (PFAM); G3DSA:2.30.29.150 (GENE3D); G3DSA:3.90.230.10 (GENE3D); G3DSA:2.30.29.210 (GENE3D); IPR000994 (PFAM); mobidb-lite (MOBIDB_LITE); PTHR13980 (PANTHER); IPR036005 (SUPERFAMILY)	no GO terms	no GO terms	1..1614	14.6408	8.92666	-486.623	1.35e-11	3.86e-10	60	0	15.7749	0
contig_10881	XP_013899598.1Meiotically up-regulated protein	888	3	7.5258e-90	66.63	1	F:GO:0003824	F:catalytic activity			IPR008313 (SMART); IPR012341 (G3DSA:1.50.10.GENE3D); IPR008313 (PFAM); IPR008313 (PANTHER); PTHR31047:SF0 (PANTHER); IPR008928 (SUPERFAMILY)	F:GO:0003824	F:catalytic activity	1..888	8.83262	9.2	-588.132	0.000103	0.000623	24	0	11.4688	0
contig_10882	---NA---	374									no IPS match	no IPS match	no IPS match	1..374	12.1641	8.39452	-336.515	0.0004	0.00197	10	0	11.3461	0
contig_10883	XP_001701582.1predicted protein	2073	2	1.26752e-05	54.07	2	C:GO:0016020; C:GO:0016021	C:membrane; C:integral component of membrane			PF13515 (PFAM); mobidb-lite (MOBIDB_LITE); mobidb-lite (MOBIDB_LITE); mobidb-lite (MOBIDB_LITE); mobidb-lite (MOBIDB_LITE); mobidb-lite (MOBIDB_LITE); mobidb-lite (MOBIDB_LITE)	no GO terms	no GO terms	1..2073	12.738	-4.07402	16.8423	0.000101	0.000613	0	34	0	7.87769
contig_10884	GBF94826.1Sn1-specific diacylglycerol lipase beta	3424	1	0.000232176	71.79	1	P:GO:0006629	P:lipid metabolic process			mobidb-lite (MOBIDB_LITE); mobidb-lite (MOBIDB_LITE)	no GO terms	no GO terms	1..3424	2.13021	-0.805128	1.7473	0.303003	0.470273	2	9	0.247864	1.26249
contig_10885	NP_563877.1Pyruvate phosphate dikinase, PEP/pyruvate binding domain-containing protein	5363	3	1.86176e-74	64.79	10	P:GO:0005983; P:GO:0009610; P:GO:0009631; P:GO:0016310; F:GO:0005515; F:GO:0005524; F:GO:0050521; C:GO:0005739; C:GO:0009570; C:GO:0009941	P:starch catabolic process; P:response to symbiotic fungus; P:cold acclimation; P:phosphorylation; F:protein binding; F:ATP binding; F:alpha-glucan, water dikinase activity; C:mitochondrion; C:chloroplast stroma; C:chloroplast envelope	EC:2.7.9.4	Alpha-glucan, water dikinase	IPR013815 (G3DSA:3.30.1490.GENE3D); IPR002192 (PFAM); mobidb-lite (MOBIDB_LITE); PTHR22931 (PANTHER); PTHR22931:SF1 (PANTHER); SSF56059 (SUPERFAMILY)	P:GO:0016310; F:GO:0005524; F:GO:0016301	P:phosphorylation; F:ATP binding; F:kinase activity	1..5363	11.0969	-2.74166	6.68841	9.11e-06	7.88e-05	4	147	0.316497	13.1652
contig_10886	XP_013906787.15,10-methylenetetrahydrofolate reductase	842	3	3.12167e-98	87.48	5	P:GO:0006520; P:GO:0006790; P:GO:0034641; P:GO:0051186; F:GO:0016491	P:cellular amino acid metabolic process; P:sulfur compound metabolic process; P:cellular nitrogen compound metabolic process; P:obsolete cofactor metabolic process; F:oxidoreductase activity	EC:1.5.1.20	Methylenetetrahydrofolate reductase (NAD(P)H)	IPR003171 (PFAM); G3DSA:3.20.20.220 (GENE3D); PTHR21091:SF31 (PANTHER); PTHR21091 (PANTHER); IPR003171 (CDD); IPR029041 (SUPERFAMILY)	P:GO:0006555; P:GO:0055114; F:GO:0004489	P:methionine metabolic process; P:obsolete oxidation-reduction process; F:methylenetetrahydrofolate reductase (NAD(P)H) activity	1..842	7.38591	8.87095	-468.19	0.000185	0.00103	24	0	12.0953	0
contig_10887	XP_013906787.15,10-methylenetetrahydrofolate reductase	910	3	6.24832e-90	87.5	4	P:GO:0009086; P:GO:0035999; F:GO:0004489; C:GO:0005829	P:methionine biosynthetic process; P:tetrahydrofolate interconversion; F:methylenetetrahydrofolate reductase (NAD(P)H) activity; C:cytosol	EC:1.5.1.20	Methylenetetrahydrofolate reductase (NAD(P)H)	IPR003171 (PFAM); G3DSA:3.20.20.220 (GENE3D); PTHR21091:SF31 (PANTHER); PTHR21091 (PANTHER); IPR003171 (CDD); IPR029041 (SUPERFAMILY)	P:GO:0006555; P:GO:0055114; F:GO:0004489	P:methionine metabolic process; P:obsolete oxidation-reduction process; F:methylenetetrahydrofolate reductase (NAD(P)H) activity	1..910	22.3931	-6.38055	83.3176	0.00843	0.0228707	0	35	0	18.4734
contig_10888	XP_001690375.126S proteasome regulatory subunit	2330	3	0	94.98	10	P:GO:0030433; P:GO:0045899; P:GO:1901800; F:GO:0005524; F:GO:0016787; F:GO:0017025; F:GO:0036402; C:GO:0008540; C:GO:0031595; C:GO:0031597	P:ubiquitin-dependent ERAD pathway; P:positive regulation of RNA polymerase II transcription preinitiation complex assembly; P:positive regulation of proteasomal protein catabolic process; F:ATP binding; F:hydrolase activity; F:TBP-class protein binding; F:proteasome-activating activity; C:proteasome regulatory particle, base subcomplex; C:nuclear proteasome complex; C:cytosolic proteasome complex	EC:3; EC:5.6.1.5	Hydrolases; Proteasome ATPase	IPR003593 (SMART); IPR005937 (TIGRFAM); IPR003959 (PFAM); G3DSA:1.10.8.60 (GENE3D); G3DSA:2.40.50.140 (GENE3D); G3DSA:3.40.50.300 (GENE3D); IPR035254 (PTHR23073:PANTHER); PTHR23073 (PANTHER); cd00009 (CDD); IPR027417 (SUPERFAMILY)	P:GO:0030163; F:GO:0005524; F:GO:0016787; F:GO:0036402; C:GO:0005737	P:protein catabolic process; F:ATP binding; F:hydrolase activity; F:proteasome-activating activity; C:cytoplasm	1..2330	44.1237	-4.38843	20.9435	1.19e-09	2.77e-08	2	293	0.364244	60.3991
contig_10889	GAX74635.1hypothetical protein CEUSTIGMA_g2083.t1	2301	3	2.85477e-104	51.15	1	F:GO:0005515	F:protein binding			IPR011990 (G3DSA:1.25.40.GENE3D); IPR011990 (G3DSA:1.25.40.GENE3D); PTHR45588 (PANTHER); IPR019734 (PROSITE_PROFILES); IPR019734 (PROSITE_PROFILES); IPR011990 (SUPERFAMILY); IPR011990 (SUPERFAMILY)	F:GO:0005515	F:protein binding	1..2301	13.033	-6.89759	119.229	0.00457	0.0141325	0	34	0	7.09711
contig_1089	---NA---	497									no IPS match	no IPS match	no IPS match	1..497	25.7001	9.88386	-944.799	3.02e-05	0.000219	44	0	37.5677	0
contig_10890	XP_001694065.1predicted protein	4672	3	2.60319e-19	44.09	2	P:GO:0005975; F:GO:0030248	P:carbohydrate metabolic process; F:cellulose binding			mobidb-lite (MOBIDB_LITE); mobidb-lite (MOBIDB_LITE); mobidb-lite (MOBIDB_LITE); mobidb-lite (MOBIDB_LITE); mobidb-lite (MOBIDB_LITE); mobidb-lite (MOBIDB_LITE); mobidb-lite (MOBIDB_LITE)	no GO terms	no GO terms	1..4672	3.9674	-6.27504	77.4417	0.0126934	0.0319972	0	77	0	7.91602
contig_10891	---NA---	1182									mobidb-lite (MOBIDB_LITE); mobidb-lite (MOBIDB_LITE); mobidb-lite (MOBIDB_LITE); mobidb-lite (MOBIDB_LITE)	no GO terms	no GO terms	1..1182	4.09145	8.48935	-359.376	0.000313	0.0016	13	0	4.66706	0
contig_10892	---NA---	1219									mobidb-lite (MOBIDB_LITE)	no GO terms	no GO terms	1..1219	16.4962	10.5468	-1495.89	8.18e-06	7.17e-05	68	0	23.6713	0
contig_10893	---NA---	849									mobidb-lite (MOBIDB_LITE); mobidb-lite (MOBIDB_LITE); mobidb-lite (MOBIDB_LITE)	no GO terms	no GO terms	1..849	3.91953	-3.83187	14.2399	0.115628	0.20598	0	5	0	2.82866
contig_10894	XP_002947889.1Snf1-like protein kinase	3184	3	6.70619e-77	60.72	3	P:GO:0006468; F:GO:0004672; F:GO:0005524	P:protein phosphorylation; F:protein kinase activity; F:ATP binding	EC:2.7.1	Transferring phosphorus-containing groups	IPR000719 (SMART); G3DSA:1.10.510.10 (GENE3D); IPR000719 (PFAM); PIRSF000654 (PIRSF); PTHR24343 (PANTHER); PTHR24343:SF101 (PANTHER); IPR000719 (PROSITE_PROFILES); cd14003 (CDD); IPR011009 (SUPERFAMILY)	P:GO:0006468; F:GO:0004672; F:GO:0005524	P:protein phosphorylation; F:protein kinase activity; F:ATP binding	1..3184	10.6489	11.3672	-2641.66	1.97e-06	2.12e-05	82	0	10.9285	0
contig_10895	XP_013894538.1Retrovirus-related Pol polyprotein	796	3	3.4642e-06	68.15	8	P:GO:0006278; P:GO:0015074; F:GO:0003676; F:GO:0003677; F:GO:0003964; F:GO:0016740; F:GO:0016779; F:GO:0046872	P:RNA-templated DNA biosynthetic process; P:DNA integration; F:nucleic acid binding; F:DNA binding; F:RNA-directed DNA polymerase activity; F:transferase activity; F:nucleotidyltransferase activity; F:metal ion binding			SSF56672 (SUPERFAMILY)	no GO terms	no GO terms	1..796	6.46118	-1.75099	3.3659	0.0958404	0.173382	0	11	0	6.63741
contig_10896	XP_005644195.1enoyl-CoA hydratase	1094	3	3.1076e-63	67.7	1	F:GO:0003674	F:molecular_function			IPR001753 (PFAM); G3DSA:3.90.226.10 (GENE3D); IPR014748 (G3DSA:1.10.12.GENE3D); PTHR11941:SF54 (PANTHER); PTHR11941 (PANTHER); cd06558 (CDD); IPR029045 (SUPERFAMILY)	F:GO:0003824	F:catalytic activity	1..1094	42.3259	11.7563	-3459.44	7.3e-07	9.08e-06	97	0	37.6246	0
contig_10897	hypothetical protein COO60DRAFT_1627961	2381	2	6.12673e-24	58.81						IPR032675 (G3DSA:3.80.10.GENE3D); SSF52047 (SUPERFAMILY)	no GO terms	no GO terms	1..2381	18.6938	11.6873	-3297.84	8.18e-07	1e-05	107	0	19.0696	0
contig_10898	GAX78744.1hypothetical protein CEUSTIGMA_g6181.t1	695	3	1.57727e-18	51.42	5	P:GO:0006351; F:GO:0003677; F:GO:0016740; F:GO:0140098; C:GO:0005634	P:DNA-templated transcription; F:DNA binding; F:transferase activity; F:catalytic activity, acting on RNA; C:nucleus	EC:2.7.7.6	DNA-directed RNA polymerase	IPR009668 (PFAM); IPR009668 (PANTHER)	P:GO:0006351; F:GO:0003677; F:GO:0003899; C:GO:0005634	P:DNA-templated transcription; F:DNA binding; F:DNA-directed 5'-3' RNA polymerase activity; C:nucleus	1..695	2.13332	6.8683	-116.833	0.00481	0.0146952	2	0	1.22113	0
contig_10899	---NA---	323									mobidb-lite (MOBIDB_LITE)	no GO terms	no GO terms	1..323	24.6403	3.77937	-13.731	3.45e-10	8.61e-09	16	3	21.0201	4.46106
contig_109	glutamine synthetase	1686	20	0	86.8	4	P:GO:0006542; F:GO:0004356; F:GO:0005524; C:GO:0009507	P:glutamine biosynthetic process; F:glutamate-ammonia ligase activity; F:ATP binding; C:chloroplast	EC:6.3.1.2	Glutamine synthetase	IPR008146 (SMART); IPR036651 (G3DSA:3.10.20.GENE3D); G3DSA:3.30.590.40 (GENE3D); IPR008146 (PFAM); IPR008147 (PFAM); PTHR20852:SF57 (PANTHER); PTHR20852 (PANTHER); IPR036651 (SUPERFAMILY); IPR014746 (SUPERFAMILY)	P:GO:0006542; P:GO:0006807; F:GO:0003824; F:GO:0004356	P:glutamine biosynthetic process; P:nitrogen compound metabolic process; F:catalytic activity; F:glutamate-ammonia ligase activity	1..1686	202.98	11.12	-2225.66	0	0	930	3	234.069	0.854639
contig_1090	Autophagy-related 9	3577	3	0	75.43	1	C:GO:0005575	C:cellular_component			IPR007241 (PFAM); mobidb-lite (MOBIDB_LITE); IPR007241 (PANTHER)	no GO terms	no GO terms	1..3577	14.0297	11.8099	-3590.21	6.77e-07	8.51e-06	163	0	19.3369	0
contig_10900	XP_013905713.1hypothetical protein MNEG_1256	381	3	3.41705e-21	64.18	2	C:GO:0016020; C:GO:0016021	C:membrane; C:integral component of membrane			no IPS match	no IPS match	no IPS match	1..381	2.78582	6.39935	-84.4104	0.00717	0.0199827	4	0	4.45505	0
contig_10901	GBF88044.1hypothetical protein Rsub_00756	1012	1	0.000204935	74.47						mobidb-lite (MOBIDB_LITE); mobidb-lite (MOBIDB_LITE); SSF57997 (SUPERFAMILY)	no GO terms	no GO terms	1..1012	0.629498	3.02102	-8.11741	0.0143418	0.0343251	1	2	0.419312	0.949224
contig_10902	XP_002946268.1hypothetical protein VOLCADRAFT_120236	268	3	2.71472e-10	60.95	5	P:GO:0006351; P:GO:0006355; F:GO:0003677; F:GO:0003700; C:GO:0005634	P:DNA-templated transcription; P:regulation of DNA-templated transcription; F:DNA binding; F:DNA-binding transcription factor activity; C:nucleus			no IPS match	no IPS match	no IPS match	1..268	5.73577	6.8921	-118.776	0.00355	0.0116184	5	0	7.91686	0
contig_10903	XP_013903951.14-hydroxybenzoate hexaprenyltransferase	843	3	5.35508e-43	82.18	5	P:GO:0006744; P:GO:0008299; F:GO:0002083; F:GO:0047293; C:GO:0031305	P:ubiquinone biosynthetic process; P:isoprenoid biosynthetic process; F:4-hydroxybenzoate decaprenyltransferase activity; F:4-hydroxybenzoate nonaprenyltransferase activity; C:integral component of mitochondrial inner membrane	EC:2.5.1.39	4-hydroxybenzoate polyprenyltransferase	IPR000537 (PFAM); G3DSA:1.10.357.140 (GENE3D); IPR039653 (PANTHER); PTHR11048:SF28 (PANTHER); cd13959 (CDD)	F:GO:0016765; C:GO:0016021	F:transferase activity, transferring alkyl or aryl (other than methyl) groups; C:integral component of membrane	1..843	1.24812	-2.16988	4.49987	0.377069	0.567955	0	1	0	0.569759
contig_10904	---NA---	513									no IPS match	no IPS match	no IPS match	1..513	9.34237	8.48897	-359.281	0.000318	0.00162	14	0	11.5805	0
contig_10905	XP_005848045.1hypothetical protein CHLNCDRAFT_35254	506	3	6.66979e-69	73.68	1	F:GO:0016491	F:oxidoreductase activity	EC:1	Oxidoreductases	IPR020471 (PRINTS); IPR036812 (G3DSA:3.20.20.GENE3D); IPR023210 (PFAM); PTHR43625:SF14 (PANTHER); PTHR43625 (PANTHER); IPR023210 (CDD); IPR036812 (SUPERFAMILY)	P:GO:0055114; F:GO:0016491	P:obsolete oxidation-reduction process; F:oxidoreductase activity	1..506	12.8509	8.91967	-484.271	0.000181	0.00101	22	0	18.4497	0
contig_10906	XP_005848045.1hypothetical protein CHLNCDRAFT_35254	2253	3	2.76094e-84	72.37	2	P:GO:0055114; F:GO:0016491	P:obsolete oxidation-reduction process; F:oxidoreductase activity			IPR036812 (G3DSA:3.20.20.GENE3D); IPR023210 (PFAM); PTHR43625:SF14 (PANTHER); PTHR43625 (PANTHER); IPR023210 (CDD); IPR036812 (SUPERFAMILY)	no GO terms	no GO terms	1..2253	2.60502	-1.94143	3.84086	0.0704975	0.130499	0	16	0	3.41097
contig_10907	---NA---	543									no IPS match	no IPS match	no IPS match	1..543	13.5493	9.12858	-559.728	0.000126	0.000743	15	0	11.7222	0
contig_10908	---NA---	1565									no IPS match	no IPS match	no IPS match	1..1565	33.6789	11.9557	-3972.17	4.82e-07	6.36e-06	102	0	27.6569	0
contig_10909	GAQ82942.1putative SNF2 family N-terminal domain containing protein	955	3	5.03299e-71	79.25	7	P:GO:0006281; P:GO:0006338; P:GO:0006355; F:GO:0003677; F:GO:0005524; F:GO:0016887; C:GO:0031011	P:DNA repair; P:chromatin remodeling; P:regulation of DNA-templated transcription; F:DNA binding; F:ATP binding; F:ATP hydrolysis activity; C:Ino80 complex	EC:3.6.1.3; EC:3.6.1.15	Deleted entry; Nucleoside-triphosphate phosphatase	IPR001650 (SMART); G3DSA:3.40.50.300 (GENE3D); IPR001650 (PFAM); mobidb-lite (MOBIDB_LITE); PTHR10799 (PANTHER); IPR031047 (PTHR10799:PANTHER); IPR001650 (PROSITE_PROFILES); IPR001650 (CDD); IPR027417 (SUPERFAMILY)	P:GO:0006281; P:GO:0006338; P:GO:0006351; F:GO:0016887; C:GO:0005634; C:GO:0031011	P:DNA repair; P:chromatin remodeling; P:DNA-templated transcription; F:ATP hydrolysis activity; C:nucleus; C:Ino80 complex	1..955	2.78373	-1.67297	3.18871	0.222717	0.357795	0	5	0	2.5147
contig_1091	---NA---	472									no IPS match	no IPS match	no IPS match	1..472	10.6142	8.60716	-389.953	0.00034	0.00172	9	0	8.0913	0
contig_10910	---NA---	647									no IPS match	no IPS match	no IPS match	1..647	4.38759	7.74207	-214.09	0.00125	0.00503	8	0	5.24691	0
contig_10911	XP_001695396.1RNA-binding protein	6282	1	0.000611988	58.49	2	F:GO:0003676; F:GO:0003723	F:nucleic acid binding; F:RNA binding			mobidb-lite (MOBIDB_LITE)	no GO terms	no GO terms	1..6282	37.2028	-5.4075	42.4445	5.27e-14	1.9e-12	3	549	0.202647	41.9753
contig_10912	---NA---	1225									no IPS match	no IPS match	no IPS match	1..1225	9.85296	9.80963	-897.415	3.28e-05	0.000234	37	0	12.8169	0
contig_10913	XP_013906613.1flagellar associated protein	3247	3	7.44217e-42	54.52	1	C:GO:0031514	C:motile cilium			mobidb-lite (MOBIDB_LITE); mobidb-lite (MOBIDB_LITE); mobidb-lite (MOBIDB_LITE); mobidb-lite (MOBIDB_LITE); mobidb-lite (MOBIDB_LITE); mobidb-lite (MOBIDB_LITE); mobidb-lite (MOBIDB_LITE)	no GO terms	no GO terms	1..3247	10.3956	8.71118	-419.107	9.99e-16	4.3e-14	68	1	8.88678	0.147923
contig_10914	---NA---	269									mobidb-lite (MOBIDB_LITE)	no GO terms	no GO terms	1..269	27.5673	9.10819	-551.872	0.000125	0.000735	19	0	29.9722	0
contig_10915	---NA---	320									no IPS match	no IPS match	no IPS match	1..320	25.2788	9.30266	-631.511	9.96e-05	0.000607	13	0	17.239	0
contig_10916	---NA---	447									mobidb-lite (MOBIDB_LITE); mobidb-lite (MOBIDB_LITE); mobidb-lite (MOBIDB_LITE)	no GO terms	no GO terms	1..447	2.53391	6.39998	-84.4476	0.00782	0.0214173	1	0	0.949315	0
contig_10917	---NA---	346									no IPS match	no IPS match	no IPS match	1..346	3.12488	6.39953	-84.4207	0.00717	0.0199827	3	0	3.67928	0
contig_10918	---NA---	624									mobidb-lite (MOBIDB_LITE); mobidb-lite (MOBIDB_LITE)	no GO terms	no GO terms	1..624	4.77599	7.8109	-224.55	0.00113	0.00463	9	0	6.12034	0
contig_10919	---NA---	258									no IPS match	no IPS match	no IPS match	1..258	2.46919	5.64573	-50.0649	0.0196683	0.0438744	1	0	1.64474	0
contig_1092	bhcB	1978	1	8.86453e-07	88.89						no IPS match	no IPS match	no IPS match	1..1978	78.2475	13.5533	-12021.5	1.3e-08	2.57e-07	249	0	53.4184	0
contig_10920	---NA---	447									mobidb-lite (MOBIDB_LITE)	no GO terms	no GO terms	1..447	0.949315	5.27036	-38.5954	0.0314217	0.0645517	3	0	2.84794	0
contig_10921	---NA---	3283									mobidb-lite (MOBIDB_LITE); mobidb-lite (MOBIDB_LITE); mobidb-lite (MOBIDB_LITE); mobidb-lite (MOBIDB_LITE); mobidb-lite (MOBIDB_LITE); mobidb-lite (MOBIDB_LITE); mobidb-lite (MOBIDB_LITE); mobidb-lite (MOBIDB_LITE); mobidb-lite (MOBIDB_LITE); mobidb-lite (MOBIDB_LITE); mobidb-lite (MOBIDB_LITE)	no GO terms	no GO terms	1..3283	4.55124	-3.25403	9.54027	0.00231	0.00825	1	39	0.129255	5.70575
contig_10922	---NA---	226									no IPS match	no IPS match	no IPS match	1..226	0	NaN	NaN	NaN	NaN	0	0	0	0
contig_10923	---NA---	1116									PS51257 (PROSITE_PROFILES)	no GO terms	no GO terms	1..1116	15.6893	10.497	-1445.16	1.46e-05	0.000118	19	0	7.22449	0
contig_10924	---NA---	259									mobidb-lite (MOBIDB_LITE); mobidb-lite (MOBIDB_LITE)	no GO terms	no GO terms	1..259	0	NaN	NaN	NaN	NaN	0	0	0	0
contig_10925	---NA---	249									no IPS match	no IPS match	no IPS match	1..249	0	NaN	NaN	NaN	NaN	0	0	0	0
contig_10926	---NA---	319									no IPS match	no IPS match	no IPS match	1..319	0.98599	4.76295	-27.1513	0.0569535	0.107605	1	0	1.33023	0
contig_10927	GAX76535.1hypothetical protein CEUSTIGMA_g3981.t1	1586	3	5.42792e-58	69.17	2	C:GO:0016020; C:GO:0016021	C:membrane; C:integral component of membrane			IPR005182 (PFAM); mobidb-lite (MOBIDB_LITE); PTHR35688 (PANTHER)	no GO terms	no GO terms	1..1586	15.7617	-0.681309	1.60359	0.240041	0.381736	15	44	4.01334	13.325
contig_10928	---NA---	230									mobidb-lite (MOBIDB_LITE)	no GO terms	no GO terms	1..230	20.8723	8.48904	-359.299	0.000333	0.00169	13	0	23.9846	0
contig_10929	---NA---	230									mobidb-lite (MOBIDB_LITE); mobidb-lite (MOBIDB_LITE)	no GO terms	no GO terms	1..230	39.0797	-3.33613	10.0989	0.0114002	0.0289788	0	19	0	39.6775
contig_1093	GBF98154.1hypothetical protein Rsub_10566	1727	1	0.000197084	70.27						mobidb-lite (MOBIDB_LITE)	no GO terms	no GO terms	1..1727	50.2581	-6.59869	96.9177	6.5e-07	8.22e-06	0	189	0	52.564
contig_10930	---NA---	682									mobidb-lite (MOBIDB_LITE); mobidb-lite (MOBIDB_LITE)	no GO terms	no GO terms	1..682	4.39887	7.7942	-221.967	0.00107	0.00443	8	0	4.97764	0
contig_10931	---NA---	223									no IPS match	no IPS match	no IPS match	1..223	0	NaN	NaN	NaN	NaN	0	0	0	0
contig_10932	XP_002946526.1hypothetical protein VOLCADRAFT_86557	376	3	1.94356e-24	61.6	1	C:GO:0005856	C:cytoskeleton			IPR032675 (G3DSA:3.80.10.GENE3D); SSF52047 (SUPERFAMILY)	no GO terms	no GO terms	1..376	3.04383	6.40009	-84.4537	0.00761	0.0209371	1	0	1.12857	0
contig_10933	---NA---	427									no IPS match	no IPS match	no IPS match	1..427	1.73039	5.94252	-61.5002	0.014289	0.0342289	4	0	3.97512	0
contig_10934	---NA---	1076									mobidb-lite (MOBIDB_LITE); mobidb-lite (MOBIDB_LITE)	no GO terms	no GO terms	1..1076	8.83341	9.52096	-734.672	6.53e-05	0.000423	16	0	6.30994	0
contig_10935	---NA---	427									no IPS match	no IPS match	no IPS match	1..427	5.08292	7.35882	-164.144	0.00218	0.00787	5	0	4.9689	0
contig_10936	XP_013904313.1putative Flap endonuclease GEN	3698	3	3.86796e-142	57.87	2	P:GO:0006281; F:GO:0016787	P:DNA repair; F:hydrolase activity	EC:3.1	Acting on ester bonds	IPR006084 (PRINTS); IPR006086 (SMART); IPR006085 (SMART); IPR006085 (PFAM); G3DSA:3.40.50.1010 (GENE3D); IPR006086 (PFAM); mobidb-lite (MOBIDB_LITE); mobidb-lite (MOBIDB_LITE); mobidb-lite (MOBIDB_LITE); mobidb-lite (MOBIDB_LITE); mobidb-lite (MOBIDB_LITE); mobidb-lite (MOBIDB_LITE); mobidb-lite (MOBIDB_LITE); mobidb-lite (MOBIDB_LITE); mobidb-lite (MOBIDB_LITE); mobidb-lite (MOBIDB_LITE); mobidb…	P:GO:0006281; F:GO:0004518	P:DNA repair; F:nuclease activity	1..3698	3.22691	0.0942873	-1.06754	0.8848	0.983473	10	15	1.1475	1.94824
contig_10937	---NA---	474									no IPS match	no IPS match	no IPS match	1..474	12.8635	8.85203	-462.09	0.000181	0.00101	22	0	19.6953	0
contig_10938	LEC14B protein	6500	3	2.29814e-17	44.8						IPR001434 (TIGRFAM); IPR001434 (PFAM); PTHR34819 (PANTHER)	no GO terms	no GO terms	1..6500	12.9799	-4.85793	28.9989	1.08e-08	2.15e-07	2	140	0.130567	10.3451
contig_10939	LEC14B protein	4426	11	3.877e-29	41.39						IPR001434 (TIGRFAM); IPR001434 (PFAM); IPR036465 (SUPERFAMILY)	no GO terms	no GO terms	1..4426	2.79238	-3.00561	8.03119	0.00665	0.019048	2	31	0.19175	3.3641
contig_1094	---NA---	2822									mobidb-lite (MOBIDB_LITE)	no GO terms	no GO terms	1..2822	15.3214	11.6262	-3161.02	9.34e-07	1.12e-05	147	0	22.1044	0
contig_10940	XP_001700274.1predicted protein	2383	3	9.73466e-08	65.3	2	F:GO:0016740; F:GO:0046872	F:transferase activity; F:metal ion binding			IPR001841 (SMART); IPR017066 (PIRSF); PF13920 (PFAM); IPR013083 (G3DSA:3.30.40.GENE3D); mobidb-lite (MOBIDB_LITE); mobidb-lite (MOBIDB_LITE); mobidb-lite (MOBIDB_LITE); mobidb-lite (MOBIDB_LITE); mobidb-lite (MOBIDB_LITE); PTHR12183 (PANTHER); PTHR12183:SF3 (PANTHER); IPR001841 (PROSITE_PROFILES); SSF57850 (SUPERFAMILY)	no GO terms	no GO terms	1..2383	11.3891	-1.5322	2.89226	0.0118439	0.0299996	4	48	0.712285	9.67467
contig_10941	---NA---	851									no IPS match	no IPS match	no IPS match	1..851	18.87	10.1973	-1174.05	1.65e-05	0.00013	37	0	18.4497	0
contig_10942	---NA---	653									no IPS match	no IPS match	no IPS match	1..653	10.0006	8.92286	-485.344	0.000162	0.000918	20	0	12.9967	0
contig_10943	XP_005650755.1dihydroorotase, homodimeric type	1347	3	6.64807e-180	81.75	2	P:GO:0019856; F:GO:0004151	P:pyrimidine nucleobase biosynthetic process; F:dihydroorotase activity	EC:3.5.2.3	Dihydroorotase	IPR004721 (TIGRFAM); IPR006680 (PFAM); IPR004721 (PIRSF); G3DSA:3.20.20.140 (GENE3D); IPR004721 (PANTHER); IPR004721 (HAMAP); IPR004721 (CDD); IPR032466 (SUPERFAMILY)	P:GO:0019856; F:GO:0004151; F:GO:0016787	P:pyrimidine nucleobase biosynthetic process; F:dihydroorotase activity; F:hydrolase activity	1..1347	7.65623	9.46482	-706.633	8.82e-05	0.000547	54	0	17.0116	0
contig_10944	XP_001696357.1serine/threonine protein phosphatase	3089	3	2.84723e-67	75	1	F:GO:0016787	F:hydrolase activity	EC:3	Hydrolases	IPR036457 (G3DSA:3.60.40.GENE3D); IPR001932 (PFAM); IPR039123 (PANTHER); IPR001932 (PROSITE_PROFILES); IPR036457 (SUPERFAMILY)	F:GO:0003824	F:catalytic activity	1..3089	22.6775	12.3356	-5168.86	1.93e-07	2.84e-06	199	0	27.3371	0
contig_10945	XP_001693682.1DNA-directed RNA polymerase II, 13.6 kDa polypeptide	1502	3	3.16991e-30	64.05	4	P:GO:0006366; F:GO:0001055; F:GO:0046983; C:GO:0005665	P:transcription by RNA polymerase II; F:RNA polymerase II activity; F:protein dimerization activity; C:RNA polymerase II, core complex	EC:2.7.7.6	DNA-directed RNA polymerase	IPR009025 (PFAM); IPR036603 (G3DSA:3.30.1360.GENE3D); mobidb-lite (MOBIDB_LITE); mobidb-lite (MOBIDB_LITE); PTHR13946 (PANTHER); PTHR13946:SF16 (PANTHER); IPR037685 (CDD); IPR036603 (SUPERFAMILY)	P:GO:0006351; P:GO:0006366; F:GO:0001055; F:GO:0046983; C:GO:0005665	P:DNA-templated transcription; P:transcription by RNA polymerase II; F:RNA polymerase II activity; F:protein dimerization activity; C:RNA polymerase II, core complex	1..1502	31.2589	-7.58427	191.908	0.00174	0.00659	0	69	0	22.0647
contig_10946	XP_001691053.1predicted protein	1320	3	9.56042e-97	80.98	3	F:GO:0043167; C:GO:0009536; C:GO:0009579	F:ion binding; C:plastid; C:thylakoid			G3DSA:2.20.28.10 (GENE3D); PTHR45293 (PANTHER); IPR024934 (PROSITE_PROFILES); SSF57802 (SUPERFAMILY)	F:GO:0005506	F:iron ion binding	1..1320	57.1307	12.4123	-5450.87	1.69e-07	2.53e-06	275	0	88.4049	0
contig_10947	---NA---	2114									mobidb-lite (MOBIDB_LITE); mobidb-lite (MOBIDB_LITE); mobidb-lite (MOBIDB_LITE); PTHR33137 (PANTHER)	no GO terms	no GO terms	1..2114	25.6054	11.9768	-4030.53	4.75e-07	6.28e-06	109	0	21.8796	0
contig_10948	XP_013899801.1diaminopimelate decarboxylase	887	3	5.68797e-83	53.2	1	F:GO:0003674	F:molecular_function			IPR022643 (PFAM); IPR029066 (G3DSA:3.20.20.GENE3D); IPR022644 (PFAM); IPR009006 (G3DSA:2.40.37.GENE3D); PTHR43727 (PANTHER); PTHR43727:SF3 (PANTHER); IPR029066 (SUPERFAMILY); IPR009006 (SUPERFAMILY)	F:GO:0003824	F:catalytic activity	1..887	37.8936	11.3179	-2552.87	1.78e-06	1.94e-05	75	0	35.8802	0
contig_10949	XP_013899801.1diaminopimelate decarboxylase	1871	3	2.27778e-141	57.98	1	F:GO:0003824	F:catalytic activity			IPR000183 (PRINTS); IPR002433 (PRINTS); IPR009006 (G3DSA:2.40.37.GENE3D); IPR022643 (PFAM); IPR029066 (G3DSA:3.20.20.GENE3D); IPR022644 (PFAM); PTHR43727 (PANTHER); PTHR43727:SF3 (PANTHER); IPR029066 (SUPERFAMILY); IPR009006 (SUPERFAMILY)	P:GO:0006596; F:GO:0003824	P:polyamine biosynthetic process; F:catalytic activity	1..1871	13.5502	-4.78466	27.5629	0.000443	0.00215	1	25	0.226801	6.41779
contig_1095	hypothetical protein Rsub_12388	2284	3	4.21742e-23	47.97						mobidb-lite (MOBIDB_LITE)	no GO terms	no GO terms	1..2284	54.0038	13.164	-9178.2	3.03e-08	5.54e-07	302	0	56.1085	0
contig_10950	XP_001690175.1chlorophyll a oxygenase	708	3	3.13462e-114	80.38	7	P:GO:0009058; P:GO:0034641; P:GO:0051186; F:GO:0016491; F:GO:0043167; C:GO:0009536; C:GO:0009579	P:biosynthetic process; P:cellular nitrogen compound metabolic process; P:obsolete cofactor metabolic process; F:oxidoreductase activity; F:ion binding; C:plastid; C:thylakoid	EC:1.13.12; EC:1.14.13.122	Acting on single donors with incorporation of molecular oxygen (oxygenases). The oxygen incorporated need not be derived from O(2); Chlorophyllide a oxygenase	IPR013626 (PFAM); PTHR21266 (PANTHER); PTHR21266:SF19 (PANTHER); SSF55961 (SUPERFAMILY)	P:GO:0055114; F:GO:0010277	P:obsolete oxidation-reduction process; F:chlorophyllide a oxygenase [overall] activity	1..708	12.1914	9.24514	-606.826	0.000113	0.000676	40	0	23.9742	0
contig_10951	---NA---	1803									no IPS match	no IPS match	no IPS match	1..1803	5.14415	9.41688	-683.538	7.48e-05	0.000474	25	0	5.88386	0
contig_10952	---NA---	955									no IPS match	no IPS match	no IPS match	1..955	4.05003	8.11584	-277.403	0.000765	0.00335	17	0	7.55376	0
contig_10953	GAX84861.1hypothetical protein CEUSTIGMA_g12282.t1	411	3	1.00917e-17	52.26	3	F:GO:0003839; C:GO:0016020; C:GO:0016021	F:gamma-glutamylcyclotransferase activity; C:membrane; C:integral component of membrane			G3DSA:3.10.490.10 (GENE3D)	no GO terms	no GO terms	1..411	1.84595	5.9427	-61.5078	0.0133575	0.0325415	3	0	3.0974	0
contig_10954	XP_001699137.1elongation factor-like protein	2928	3	0	70.62	2	F:GO:0003924; F:GO:0005525	F:GTPase activity; F:GTP binding	EC:3.6.1.15	Nucleoside-triphosphate phosphatase	G3DSA:2.40.30.10 (GENE3D); IPR000795 (PFAM); G3DSA:2.40.50.250 (GENE3D); G3DSA:3.30.70.240 (GENE3D); G3DSA:3.40.50.300 (GENE3D); G3DSA:3.30.70.870 (GENE3D); IPR000640 (PFAM); mobidb-lite (MOBIDB_LITE); PTHR42908 (PANTHER); IPR006298 (PTHR42908:PANTHER); IPR027417 (SUPERFAMILY); IPR035647 (SUPERFAMILY); IPR035647 (SUPERFAMILY); IPR009000 (SUPERFAMILY)	F:GO:0003924; F:GO:0005525	F:GTPase activity; F:GTP binding	1..2928	10.8804	11.2138	-2375.15	2.16e-06	2.29e-05	69	0	9.9999	0
contig_10955	XP_013893234.1inner membrane protease subunit 2	1076	3	2.69117e-53	70.64	4	P:GO:0006465; P:GO:0006627; F:GO:0008236; C:GO:0042720	P:signal peptide processing; P:protein processing involved in protein targeting to mitochondrion; F:serine-type peptidase activity; C:mitochondrial inner membrane peptidase complex	EC:3.4	Acting on peptide bonds (peptidases)	IPR000223 (PRINTS); G3DSA:2.10.109.10 (GENE3D); IPR000223 (TIGRFAM); IPR015927 (PFAM); PTHR12383 (PANTHER); IPR037730 (PTHR12383:PANTHER); cd06530 (CDD); IPR036286 (SUPERFAMILY)	P:GO:0006465; P:GO:0006508; P:GO:0006627; F:GO:0008236; C:GO:0016020; C:GO:0042720	P:signal peptide processing; P:proteolysis; P:protein processing involved in protein targeting to mitochondrion; F:serine-type peptidase activity; C:membrane; C:mitochondrial inner membrane peptidase complex	1..1076	43.7301	-4.89257	29.7036	4.35e-06	4.16e-05	0	57	0	25.4438
contig_10956	---NA---	255									mobidb-lite (MOBIDB_LITE); mobidb-lite (MOBIDB_LITE)	no GO terms	no GO terms	1..255	7.55612	7.15647	-142.663	0.00279	0.00958	4	0	6.65637	0
contig_10957	---NA---	1822									mobidb-lite (MOBIDB_LITE); mobidb-lite (MOBIDB_LITE); mobidb-lite (MOBIDB_LITE); mobidb-lite (MOBIDB_LITE); mobidb-lite (MOBIDB_LITE)	no GO terms	no GO terms	1..1822	2.59109	-0.171011	1.12585	0.838862	0.956123	2	5	0.4658	1.31808
contig_10958	---NA---	693									no IPS match	no IPS match	no IPS match	1..693	5.38971	8.12496	-279.162	0.000556	0.00258	11	0	6.73562	0
contig_10959	XP_002953403.1L-aspartate oxidase	3136	3	0	79.53	4	P:GO:0009435; F:GO:0008734; F:GO:0044318; C:GO:0009507	P:NAD biosynthetic process; F:L-aspartate oxidase activity; F:L-aspartate:fumarate oxidoreductase activity; C:chloroplast	EC:1.4.3.16; EC:1.4.3.2	L-aspartate oxidase; L-amino-acid oxidase	PR00368 (PRINTS); IPR005288 (TIGRFAM); G3DSA:1.20.58.100 (GENE3D); IPR015939 (PFAM); IPR027477 (G3DSA:3.90.700.GENE3D); IPR003953 (PFAM); IPR036188 (G3DSA:3.50.50.GENE3D); mobidb-lite (MOBIDB_LITE); mobidb-lite (MOBIDB_LITE); IPR005288 (PTHR42716:PANTHER); PTHR42716 (PANTHER); IPR036188 (SUPERFAMILY); IPR037099 (SUPERFAMILY); IPR027477 (SUPERFAMILY)	P:GO:0009435; P:GO:0055114; F:GO:0008734; F:GO:0016491; C:GO:0005737	P:NAD biosynthetic process; P:obsolete oxidation-reduction process; F:L-aspartate oxidase activity; F:oxidoreductase activity; C:cytoplasm	1..3136	89.6403	-6.91951	121.054	5.14e-13	1.68e-11	0	431	0	66.0116
contig_1096	hypothetical protein Rsub_12389	2759	3	4.70304e-63	65.07	1	F:GO:0046872	F:metal ion binding			IPR002893 (PROSITE_PROFILES); SSF144232 (SUPERFAMILY)	no GO terms	no GO terms	1..2759	30.482	-3.15106	8.88311	2.18e-07	3.18e-06	2	170	0.307607	29.5949
contig_10960	---NA---	2509									mobidb-lite (MOBIDB_LITE); mobidb-lite (MOBIDB_LITE); mobidb-lite (MOBIDB_LITE)	no GO terms	no GO terms	1..2509	120.072	-6.17621	72.3143	1.87e-14	7.04e-13	1	784	0.169129	150.084
contig_10961	XP_002505009.1predicted protein	2502	3	9.04119e-10	38.95	1	F:GO:0016787	F:hydrolase activity	EC:3	Hydrolases	IPR002828 (PFAM); IPR036523 (G3DSA:3.40.1210.GENE3D); mobidb-lite (MOBIDB_LITE); mobidb-lite (MOBIDB_LITE); mobidb-lite (MOBIDB_LITE); mobidb-lite (MOBIDB_LITE); SSF64167 (SUPERFAMILY)	F:GO:0016787	F:hydrolase activity	1..2502	5.68673	-1.98838	3.96792	0.0101847	0.0262538	4	27	0.678407	5.18317
contig_10962	GAX78970.1hypothetical protein CEUSTIGMA_g6410.t1	2947	2	1.72624e-11	48.5	1	F:GO:0046872	F:metal ion binding			IPR000571 (SMART); G3DSA:4.10.1000.10 (GENE3D); IPR000571 (PFAM); IPR013783 (G3DSA:2.60.40.GENE3D); mobidb-lite (MOBIDB_LITE); mobidb-lite (MOBIDB_LITE); mobidb-lite (MOBIDB_LITE); PTHR44050 (PANTHER); PTHR44050:SF5 (PANTHER); IPR000571 (PROSITE_PROFILES); IPR000571 (PROSITE_PROFILES); IPR036855 (SUPERFAMILY); IPR036855 (SUPERFAMILY)	F:GO:0046872	F:metal ion binding	1..2947	7.76952	-2.68016	6.40926	0.000729	0.00323	1	62	0.143992	10.1049
contig_10963	---NA---	646									no IPS match	no IPS match	no IPS match	1..646	32.1066	10.5682	-1518.27	7.83e-06	6.9e-05	52	0	34.1577	0
contig_10964	XP_013894919.1 IMPACT	668	3	1.35387e-19	76.56	2	P:GO:0006417; C:GO:0005737	P:regulation of translation; C:cytoplasm			IPR036956 (G3DSA:3.30.230.GENE3D); IPR001498 (PFAM); mobidb-lite (MOBIDB_LITE); mobidb-lite (MOBIDB_LITE); IPR023582 (PANTHER); PTHR16301:SF2 (PANTHER); IPR020568 (SUPERFAMILY)	no GO terms	no GO terms	1..668	6.35104	8.29281	-313.606	0.00045	0.00217	11	0	6.9877	0
contig_10965	XP_013894919.1 IMPACT	4679	3	1.80503e-46	77.79	2	P:GO:0006417; C:GO:0005737	P:regulation of translation; C:cytoplasm			IPR001498 (PFAM); IPR036956 (G3DSA:3.30.230.GENE3D); mobidb-lite (MOBIDB_LITE); mobidb-lite (MOBIDB_LITE); mobidb-lite (MOBIDB_LITE); mobidb-lite (MOBIDB_LITE); mobidb-lite (MOBIDB_LITE); mobidb-lite (MOBIDB_LITE); PTHR16301:SF2 (PANTHER); IPR023582 (PANTHER); IPR020568 (SUPERFAMILY)	no GO terms	no GO terms	1..4679	7.08286	-2.15225	4.4452	0.000478	0.00228	4	64	0.362764	6.56971
contig_10966	XP_001693184.1predicted protein	859	3	3.18661e-14	79.17	2	P:GO:0006417; C:GO:0005737	P:regulation of translation; C:cytoplasm			no IPS match	no IPS match	no IPS match	1..859	15.4903	9.95199	-990.484	2.67e-05	0.000197	30	0	14.8199	0
contig_10967	---NA---	2299									no IPS match	no IPS match	no IPS match	1..2299	4.2768	9.52518	-736.826	5.65e-05	0.000375	33	0	6.09106	0
contig_10968	XP_013898654.1NADH dehydrogenase	2608	3	4.48524e-132	63.39	1	F:GO:0016491	F:oxidoreductase activity	EC:1	Oxidoreductases	G3DSA:3.50.50.100 (GENE3D); IPR023753 (PFAM); G3DSA:3.50.50.100 (GENE3D); mobidb-lite (MOBIDB_LITE); mobidb-lite (MOBIDB_LITE); PTHR43706 (PANTHER); PTHR43706:SF11 (PANTHER); IPR036188 (SUPERFAMILY)	P:GO:0055114; F:GO:0016491	P:obsolete oxidation-reduction process; F:oxidoreductase activity	1..2608	17.361	11.7246	-3384.25	7.64e-07	9.45e-06	102	0	16.5963	0
contig_10969	XP_005652149.1glycoside hydrolase	728	2	1.26782e-12	71.65	2	P:GO:0008150; F:GO:0016798	P:biological_process; F:hydrolase activity, acting on glycosyl bonds	EC:3.2.1	Glycosylases	no IPS match	no IPS match	no IPS match	1..728	9.26249	8.95702	-496.972	0.000149	0.000856	18	0	10.492	0
contig_1097	Uncharacterised protein	383	3	3.68659e-31	68.84						no IPS match	no IPS match	no IPS match	1..383	129.432	3.47643	-11.1303	2.43e-06	2.54e-05	282	55	312.441	68.9736
contig_10970	XP_005652149.1glycoside hydrolase	2210	3	1.56747e-91	67.71	2	P:GO:0005975; F:GO:0004563	P:carbohydrate metabolic process; F:beta-N-acetylhexosaminidase activity	EC:3.2.1.52	Beta-N-acetylhexosaminidase	IPR025705 (PRINTS); IPR015883 (PFAM); G3DSA:3.20.20.80 (GENE3D); G3DSA:3.20.20.80 (GENE3D); mobidb-lite (MOBIDB_LITE); mobidb-lite (MOBIDB_LITE); PTHR22600 (PANTHER); PTHR22600:SF21 (PANTHER); IPR017853 (SUPERFAMILY); IPR017853 (SUPERFAMILY)	P:GO:0005975; F:GO:0004553; F:GO:0004563	P:carbohydrate metabolic process; F:hydrolase activity, hydrolyzing O-glycosyl compounds; F:beta-N-acetylhexosaminidase activity	1..2210	4.13815	-1.18318	2.27077	0.274374	0.430966	1	2	0.192011	0.434667
contig_10971	XP_001693105.1triacylglycerol lipase-like protein	4832	3	1.73205e-91	61.7	1	P:GO:0006629	P:lipid metabolic process			IPR002921 (PFAM); IPR029058 (G3DSA:3.40.50.GENE3D); PTHR21493:SF124 (PANTHER); PTHR21493 (PANTHER); cd00519 (CDD); IPR029058 (SUPERFAMILY)	P:GO:0006629	P:lipid metabolic process	1..4832	10.942	-2.70725	6.53078	7.38e-05	0.000469	9	77	0.790375	7.6539
contig_10972	---NA---	318									mobidb-lite (MOBIDB_LITE)	no GO terms	no GO terms	1..318	0	NaN	NaN	NaN	NaN	0	0	0	0
contig_10973	XP_013905800.1CTD small phosphatase-like protein 2	4901	3	4.8527e-79	80.2	2	P:GO:0006470; F:GO:0004721	P:protein dephosphorylation; F:phosphoprotein phosphatase activity	EC:3.1.3	Acting on ester bonds	IPR004274 (SMART); IPR004274 (PFAM); IPR011948 (TIGRFAM); IPR023214 (G3DSA:3.40.50.GENE3D); mobidb-lite (MOBIDB_LITE); mobidb-lite (MOBIDB_LITE); mobidb-lite (MOBIDB_LITE); PTHR12210 (PANTHER); PTHR12210:SF13 (PANTHER); IPR004274 (PROSITE_PROFILES); cd07521 (CDD); IPR036412 (SUPERFAMILY)	F:GO:0016791	F:phosphatase activity	1..4901	23.6822	-5.69898	51.9476	8.33e-10	1.99e-08	0	292	0	28.6165
contig_10974	XP_001695748.1predicted protein	1027	1	2.21567e-07	39.47	1	F:GO:0005488	F:binding			IPR011989 (G3DSA:1.25.10.GENE3D); mobidb-lite (MOBIDB_LITE); IPR016024 (SUPERFAMILY)	F:GO:0005488	F:binding	1..1027	4.76951	8.53379	-370.619	0.000317	0.00162	18	0	7.43738	0
contig_10975	XP_002953438.1hypothetical protein VOLCADRAFT_118369	1513	3	9.55732e-24	78.79						mobidb-lite (MOBIDB_LITE); mobidb-lite (MOBIDB_LITE); mobidb-lite (MOBIDB_LITE); mobidb-lite (MOBIDB_LITE)	no GO terms	no GO terms	1..1513	50.2757	-8.27771	310.342	0.000621	0.00282	0	137	0	43.4911
contig_10976	---NA---	250									no IPS match	no IPS match	no IPS match	1..250	10.5055	7.63628	-198.952	0.00128	0.00513	7	0	11.8816	0
contig_10977	---NA---	281									mobidb-lite (MOBIDB_LITE)	no GO terms	no GO terms	1..281	1.07725	4.76285	-27.1494	0.0569602	0.107605	1	0	1.51012	0
contig_10978	---NA---	388									mobidb-lite (MOBIDB_LITE); mobidb-lite (MOBIDB_LITE)	no GO terms	no GO terms	1..388	3.31424	6.58352	-95.9041	0.00555	0.0163932	2	0	2.18734	0
contig_10979	XP_005648419.1S-adenosyl-L-methionine-dependent methyltransferase	823	3	2.19794e-17	69.27	1	F:GO:0008757	F:S-adenosylmethionine-dependent methyltransferase activity	EC:2.1.1	Transferring one-carbon groups	G3DSA:3.40.50.150 (GENE3D); IPR008854 (PFAM); PTHR32183 (PANTHER); PTHR32183:SF6 (PANTHER); IPR008854 (PROSITE_PROFILES); IPR029063 (SUPERFAMILY)	F:GO:0008757	F:S-adenosylmethionine-dependent methyltransferase activity	1..823	3.79343	2.33674	-5.0516	0.00174	0.0066	7	5	3.60924	2.91803
contig_1098	---NA---	3984									mobidb-lite (MOBIDB_LITE); mobidb-lite (MOBIDB_LITE); mobidb-lite (MOBIDB_LITE)	no GO terms	no GO terms	1..3984	42.1918	13.6166	-12560.8	1.02e-08	2.05e-07	486	0	51.7648	0
contig_10980	XP_005643743.1amino acid transmembrane transporter	1924	3	3.71168e-88	68.47	1	C:GO:0005575	C:cellular_component			IPR013057 (PFAM); PTHR22950 (PANTHER); PTHR22950:SF348 (PANTHER)	no GO terms	no GO terms	1..1924	8.63283	10.2765	-1240.3	1.48e-05	0.000119	33	0	7.27825	0
contig_10981	---NA---	325									no IPS match	no IPS match	no IPS match	1..325	9.20727	7.79399	-221.934	0.00102	0.00424	6	0	7.83404	0
contig_10982	NP_566739.1transferring glycosyl group transferase	864	3	1.53733e-57	64.06	1	C:GO:0005773	C:vacuole			mobidb-lite (MOBIDB_LITE); IPR038941 (PANTHER)	no GO terms	no GO terms	1..864	16.2916	-5.84877	57.6308	0.015685	0.0371048	0	25	0	13.8978
contig_10983	---NA---	2872									mobidb-lite (MOBIDB_LITE); mobidb-lite (MOBIDB_LITE); PS51257 (PROSITE_PROFILES)	no GO terms	no GO terms	1..2872	7.02541	10.6497	-1606.54	9.16e-06	7.93e-05	39	0	5.76233	0
contig_10984	---NA---	648									no IPS match	no IPS match	no IPS match	1..648	47.89	11.1721	-2307.52	2.4e-06	2.5e-05	91	0	59.5915	0
contig_10985	XP_001695900.1chaperonin 11	1451	3	1.28536e-47	80.69	8	P:GO:0006986; P:GO:0051085; F:GO:0005524; F:GO:0046872; F:GO:0051082; F:GO:0051087; C:GO:0005759; C:GO:0009536	P:response to unfolded protein; P:chaperone cofactor-dependent protein refolding; F:ATP binding; F:metal ion binding; F:unfolded protein binding; F:chaperone binding; C:mitochondrial matrix; C:plastid			IPR020818 (PRINTS); IPR020818 (SMART); IPR020818 (PFAM); IPR037124 (G3DSA:2.30.33.GENE3D); mobidb-lite (MOBIDB_LITE); mobidb-lite (MOBIDB_LITE); PTHR10772:SF13 (PANTHER); IPR020818 (PANTHER); IPR020818 (CDD); IPR011032 (SUPERFAMILY)	P:GO:0006457; C:GO:0005737	P:protein folding; C:cytoplasm	1..1451	51.5746	-6.38778	83.7363	1.47e-06	1.65e-05	0	144	0	47.6666
contig_10986	---NA---	628									no IPS match	no IPS match	no IPS match	1..628	27.0306	10.3083	-1267.95	1.37e-05	0.000112	35	0	23.6497	0
contig_10987	XP_001701931.1tRNA pseudouridine synthase	1519	3	3.72931e-101	68.2	3	P:GO:0001522; F:GO:0003723; F:GO:0009982	P:pseudouridine synthesis; F:RNA binding; F:pseudouridine synthase activity	EC:5.4	Intramolecular transferases	G3DSA:3.30.70.580 (GENE3D); IPR020095 (G3DSA:3.30.70.GENE3D); IPR020097 (PFAM); IPR001406 (TIGRFAM); mobidb-lite (MOBIDB_LITE); mobidb-lite (MOBIDB_LITE); PTHR11142:SF5 (PANTHER); IPR001406 (PANTHER); IPR001406 (HAMAP); IPR020103 (SUPERFAMILY)	P:GO:0001522; P:GO:0009451; F:GO:0003723; F:GO:0009982	P:pseudouridine synthesis; P:RNA modification; F:RNA binding; F:pseudouridine synthase activity	1..1519	8.59442	9.9438	-984.879	2.77e-05	0.000203	27	0	7.54265	0
contig_10988	---NA---	476									no IPS match	no IPS match	no IPS match	1..476	3.97116	7.10056	-137.241	0.00369	0.011931	11	0	9.80626	0
contig_10989	dapb3	1569	2	2.24307e-11	79.28	2	P:GO:0006508; F:GO:0008236	P:proteolysis; F:serine-type peptidase activity			no IPS match	no IPS match	no IPS match	1..1569	4.37885	-2.13708	4.39871	0.0465544	0.0924866	0	6	0	1.83674
contig_1099	yciC	581	1	3.6525e-10	75						mobidb-lite (MOBIDB_LITE)	no GO terms	no GO terms	1..581	8.75805	8.55139	-375.168	0.000316	0.00161	9	0	6.57331	0
contig_10990	XP_013890747.1hypothetical protein MNEG_16237	615	3	1.1847e-29	61.51	1	F:GO:0003723	F:RNA binding			IPR004087 (SMART); IPR004088 (PFAM); G3DSA:3.30.310.210 (GENE3D); PTHR10288 (PANTHER); PS50084 (PROSITE_PROFILES); cd00105 (CDD); IPR036612 (SUPERFAMILY)	F:GO:0003676; F:GO:0003723	F:nucleic acid binding; F:RNA binding	1..615	10.675	8.95546	-496.434	0.000154	0.00088	24	0	16.5598	0
contig_10991	---NA---	393									no IPS match	no IPS match	no IPS match	1..393	7.65399	7.79412	-221.955	0.000974	0.0041	7	0	7.55829	0
contig_10992	XP_011400900.1Sporulation protein RMD1	1743	3	2.7559e-101	69.83	1	C:GO:0005575	C:cellular_component			IPR003734 (PFAM); PTHR16255 (PANTHER)	no GO terms	no GO terms	1..1743	24.2152	-2.03883	4.10913	0.0014	0.00549	4	59	0.973824	16.2582
contig_10993	hypothetical protein COO60DRAFT_1701614	1776	5	6.72289e-15	55.42						no IPS match	no IPS match	no IPS match	1..1776	22.1287	9.64106	-798.45	3.3e-13	1.1e-11	141	0	33.6895	0
contig_10994	---NA---	578									no IPS match	no IPS match	no IPS match	1..578	6.64008	8.12587	-279.338	0.000621	0.00282	7	0	5.13911	0
contig_10995	---NA---	404									mobidb-lite (MOBIDB_LITE)	no GO terms	no GO terms	1..404	39.8269	-0.052954	1.03739	0.925997	0.983473	6	29	6.30213	34.4775
contig_10996	---NA---	250									no IPS match	no IPS match	no IPS match	1..250	73.9567	10.4679	-1416.32	1.06e-05	8.96e-05	39	0	66.1976	0
contig_10997	---NA---	457									no IPS match	no IPS match	no IPS match	1..457	27.3618	9.85875	-928.494	3.11e-05	0.000224	25	0	23.2136	0
contig_10998	GAX83175.1hypothetical protein CEUSTIGMA_g10601.t1	2521	3	0	71.45	2	F:GO:0016787; F:GO:0140096	F:hydrolase activity; F:catalytic activity, acting on a protein	EC:3.4	Acting on peptide bonds (peptidases)	IPR008758 (PFAM); G3DSA:1.20.120.980 (GENE3D); IPR029058 (G3DSA:3.40.50.GENE3D); PTHR11010 (PANTHER); PTHR11010:SF38 (PANTHER); IPR029058 (SUPERFAMILY); IPR029058 (SUPERFAMILY)	P:GO:0006508; F:GO:0008236	P:proteolysis; F:serine-type peptidase activity	1..2521	17.1112	11.6358	-3182.1	8.99e-07	1.08e-05	104	0	17.5057	0
contig_10999	---NA---	311									mobidb-lite (MOBIDB_LITE)	no GO terms	no GO terms	1..311	1.37429	1.63357	-3.10281	0.181866	0.300253	1	0	1.36445	0
[truncated: 69,346 more rows]
