# Supplementary material for: De novo transcriptome and lipidome analysis of Desmodesmus abundans under model flue gas reveals adaptive changes after ten years of acclimation to high CO2
Source: PLoS One. 2024 May 17;19(5):e0299780. doi: 10.1371/journal.pone.0299780 (PMC11101044; doi:10.1371/journal.pone.0299780)
Supplement: S2 Table — (XLSX) [file pone.0299780.s003.xlsx]

## Sheet: S2 Table DEGs_HCAvsLCA_pathways
Contig name	#Pathways	#GO CC	#GO MF	#EC	Pathways	Pathways IDs	Enzymes Codes	Region	Max group mean	Log2 fold change	P-value	FDR p-value
contig_956	4	0	0	2	Glycolysis / Gluconeogenesis;Pyruvate metabolism;Citrate cycle (TCA cycle);Carbon fixation in photosynthetic organisms	ko00010;ko00620;ko00020;ko00710	ec:4.1.1.32;ec:4.1.1.49	1..4356	97.0081	-10.7877	9.74e-06	8.35e-05
contig_78	2	0	0	1	Purine metabolism;Thiamine metabolism	ko00230;ko00730	ec:2.7.4.3	1..1199	259.326	-10.3603	2.21e-05	0.000167
contig_220	1	0	0	1	Porphyrin and chlorophyll metabolism	ko00860	ec:5.4.3.8	1..1921	138.237	-10.0988	3.21e-05	0.00023
contig_12967	107	0	1	1	Citrate cycle (TCA cycle);TCA cycle (plant);TCA cycle (plant) (R-DRO-1119533);TCA cycle (plant) (R-AOF-1119533);TCA cycle (plant) (R-PAB-1119533);TCA cycle (plant) (R-MES-1119533);TCA cycle (plant) (R-OAU-1119533);TCA cycle (plant) (R-SHI-1119533);TCA cycle (plant) (R-CBA-1119533);TCA cycle (plant) (R-PPE-1119533);TCA cycle (plant) (R-CCL-1119533);TCA cycle (plant) (R-OOF-1119533);TCA cycle (plan…	ko00020;R-PTI-1119533;R-DRO-1119533;R-AOF-1119533;R-PAB-1119533;R-MES-1119533;R-OAU-1119533;R-SHI-1119533;R-CBA-1119533;R-PPE-1119533;R-CCL-1119533;R-OOF-1119533;R-CSC-1119533;R-BOL-1119533;R-CCA-1119533;R-VRA-1119533;R-ATH-1119533;R-ALY-1119533;R-BNA-1119533;R-CRU-1119533;R-CAN-1119533;R-GRA-1119533;R-AIP-1119533;R-CSI-1119533;R-CLA-1119533;R-ITR-1119533;R-OMI-1119533;R-CAR-1119533;R-SSP-1119533…	ec:1.1.1.41	1..1608	148.481	-9.90958	4.39e-05	0.000301
contig_2860	2	0	0	2	Ubiquinone and other terpenoid-quinone biosynthesis;Oxidative phosphorylation	ko00130;ko00190	ec:1.6.5.2;ec:7.1.1.2	1..2379	94.444	-9.81248	5.39e-05	0.00036
contig_5585	1	0	0	2	Starch and sucrose metabolism	ko00500	ec:2.4.1.11;ec:2.4.1.21	1..3655	52.8603	-9.62561	7.13e-05	0.000456
contig_9669	2	0	0	1	Porphyrin and chlorophyll metabolism;Aminoacyl-tRNA biosynthesis	ko00860;ko00970	ec:6.1.1.17	1..4919	38.1233	-9.60477	7.68e-05	0.000485
contig_6326	2	0	0	1	Glyoxylate and dicarboxylate metabolism;One carbon pool by folate	ko00630;ko00670	ec:3.5.1.10	1..1549	94.3493	-9.26193	0.000137	0.000798
contig_7487	1	0	0	1	Glutathione metabolism	ko00480	ec:1.8.1.7	1..1592	88.1375	-9.17427	0.00015	0.000862
contig_16975	2	0	0	1	Pentose and glucuronate interconversions;Fructose and mannose metabolism	ko00040;ko00051	ec:5.3.1.5	1..2460	58.0897	-9.1589	0.000163	0.000922
contig_2530	5	0	0	1	Cyanoamino acid metabolism;Glyoxylate and dicarboxylate metabolism;Methane metabolism;Glycine, serine and threonine metabolism;One carbon pool by folate	ko00460;ko00630;ko00680;ko00260;ko00670	ec:2.1.2.1	1..2774	49.7423	-9.11898	0.00017	0.000958
contig_17500	1	0	0	1	Methane metabolism	ko00680	ec:1.1.1.284	1..1869	72.6404	-9.10288	0.000168	0.000948
contig_5830	2	0	0	1	Carbon fixation pathways in prokaryotes;Citrate cycle (TCA cycle)	ko00720;ko00020	ec:2.3.3.8	1..2318	57.204	-9.06749	0.000178	0.000994
contig_8371	1	0	0	1	Porphyrin and chlorophyll metabolism	ko00860	ec:2.1.1.11	1..1232	99.3039	-8.99385	0.000211	0.00115
contig_1879	2	0	0	1	Glutathione metabolism;Pentose phosphate pathway	ko00480;ko00030	ec:1.1.1.49	1..3283	38.4113	-8.99155	0.000223	0.0012
contig_7114	4	0	0	1	Glutathione metabolism;Drug metabolism - other enzymes;Drug metabolism - cytochrome P450;Metabolism of xenobiotics by cytochrome P450	ko00480;ko00983;ko00982;ko00980	ec:2.5.1.18	1..2105	58.716	-8.98119	0.000219	0.00118
contig_9558	2	0	0	1	Various types of N-glycan biosynthesis;N-Glycan biosynthesis	ko00513;ko00510	ec:2.4.99.18	1..2398	50.8221	-8.95216	0.000222	0.0012
contig_231	2	0	0	1	Arginine and proline metabolism;Cysteine and methionine metabolism	ko00330;ko00270	ec:4.1.1.50	1..2435	46.0139	-8.86737	0.000261	0.00137
contig_8778	1	0	0	2	Fatty acid biosynthesis	ko00061	ec:2.3.1.39;ec:2.3.1.85	1..1609	69.501	-8.86455	0.00027	0.00141
contig_2328	5	0	0	1	Glycolysis / Gluconeogenesis;Methane metabolism;Galactose metabolism;Fructose and mannose metabolism;Pentose phosphate pathway	ko00010;ko00680;ko00052;ko00051;ko00030	ec:2.7.1.11	1..1817	62.9105	-8.81224	0.000299	0.00154
contig_12298	2	0	0	1	Porphyrin and chlorophyll metabolism;Aminoacyl-tRNA biosynthesis	ko00860;ko00970	ec:6.1.1.17	1..2750	39.1069	-8.8025	0.000285	0.00147
contig_1863	1	0	0	1	Biosynthesis of 12-, 14- and 16-membered macrolides	ko00522	ec:2.3.1.94	1..1386	78.2519	-8.78259	0.000305	0.00156
contig_30157	1	0	0	3	Phenylalanine, tyrosine and tryptophan biosynthesis	ko00400	ec:4.2.1.51;ec:4.2.1.91;ec:5.4.99.5	1..1660	63.116	-8.77333	0.000297	0.00153
contig_1654	3	0	0	1	Sulfur metabolism;Biosynthesis of various secondary metabolites - part 3;Cysteine and methionine metabolism	ko00920;ko00997;ko00270	ec:2.3.1.30	1..3592	29.2572	-8.74336	0.0003	0.00154
contig_7361	2	0	0	1	Purine metabolism;Thiamine metabolism	ko00230;ko00730	ec:3.6.1.15	1..1317	79.3398	-8.7135	0.000324	0.00165
contig_17295	1	0	0	1	Riboflavin metabolism	ko00740	ec:4.1.99.12	1..2192	45.3245	-8.70769	0.000348	0.00175
contig_3452	1	0	0	1	Porphyrin and chlorophyll metabolism	ko00860	ec:2.5.1.62	1..1225	79.9106	-8.6484	0.000354	0.00177
contig_571	1	0	0	1	Aminoacyl-tRNA biosynthesis	ko00970	ec:6.1.1.12	1..2131	46.0839	-8.64608	0.000352	0.00176
contig_16739	1	0	0	1	PD-L1 expression and PD-1 checkpoint pathway in cancer	ko05235	ec:3.1.3.16	1..2073	45.152	-8.5713	0.00039	0.00193
contig_94	2	0	0	1	Purine metabolism;Thiamine metabolism	ko00230;ko00730	ec:3.6.1.15	1..2326	39.7874	-8.55696	0.000405	0.00199
contig_22207	2	0	0	1	Pyrimidine metabolism;Drug metabolism - other enzymes	ko00240;ko00983	ec:2.7.4.14	1..1342	66.0566	-8.52978	0.00043	0.00209
contig_24559	1	0	0	1	Nitrogen metabolism	ko00910	ec:4.2.1.1	1..2772	32.332	-8.51241	0.00056	0.00259
contig_31014	1	0	0	1	Porphyrin and chlorophyll metabolism	ko00860	ec:1.14.14.18	1..2220	39.1321	-8.45961	0.000473	0.00227
contig_3689	2	0	0	1	Amino sugar and nucleotide sugar metabolism;Glycerolipid metabolism	ko00520;ko00561	ec:3.13.1.1	1..1795	48.342	-8.45431	0.000476	0.00228
contig_12576	2	0	0	1	Propanoate metabolism;Valine, leucine and isoleucine degradation	ko00640;ko00280	ec:1.2.1.27	1..3513	85.7995	-8.42529	1.39e-09	3.22e-08
contig_8292	1	0	0	1	Porphyrin and chlorophyll metabolism	ko00860	ec:4.99.1.1	1..3054	27.3052	-8.40905	0.000506	0.00239
contig_7582	1	0	0	1	Oxidative phosphorylation	ko00190	ec:3.6.1.1	1..1491	54.0817	-8.37171	0.000537	0.00251
contig_6590	107	0	1	1	Pyruvate metabolism;Glyoxylate and dicarboxylate metabolism;Carbon fixation pathways in prokaryotes;Methane metabolism;Citrate cycle (TCA cycle);Carbon fixation in photosynthetic organisms;Cysteine and methionine metabolism;TCA cycle (plant);TCA cycle (plant) (R-DRO-1119533);TCA cycle (plant) (R-AOF-1119533);TCA cycle (plant) (R-PAB-1119533);TCA cycle (plant) (R-MES-1119533);TCA cycle (plant) (R-…	ko00620;ko00630;ko00720;ko00680;ko00020;ko00710;ko00270;R-PTI-1119533;R-DRO-1119533;R-AOF-1119533;R-PAB-1119533;R-MES-1119533;R-OAU-1119533;R-SHI-1119533;R-CBA-1119533;R-PPE-1119533;R-CCL-1119533;R-OOF-1119533;R-BOL-1119533;R-OLU-1119533;R-CCA-1119533;R-VRA-1119533;R-ATH-1119533;R-ALY-1119533;R-BNA-1119533;R-CRU-1119533;R-CAN-1119533;R-GRA-1119533;R-AIP-1119533;R-CSI-1119533;R-CLA-1119533;R-ITR-1…	ec:1.1.1.37	1..1847	42.6534	-8.32616	0.000588	0.0027
contig_7398	3	0	0	1	Amino sugar and nucleotide sugar metabolism;Fructose and mannose metabolism;O-Antigen nucleotide sugar biosynthesis	ko00520;ko00051;ko00541	ec:5.4.2.8	1..1215	63.8902	-8.30257	0.000601	0.00275
contig_7914	4	0	1	1	Glycolysis / Gluconeogenesis;Pyruvate metabolism;Cytosolic glycolysis;Plastid glycolysis	ko00010;ko00620;R-OSA-1119570;R-OSA-1119424	ec:2.7.1.40	1..3201	87.7726	-8.28482	5.62e-10	1.37e-08
contig_6258	5	0	0	1	Propanoate metabolism;beta-Alanine metabolism;Biosynthesis of unsaturated fatty acids;alpha-Linolenic acid metabolism;Fatty acid degradation	ko00640;ko00410;ko01040;ko00592;ko00071	ec:1.3.3.6	1..3351	21.4996	-8.24067	0.000733	0.00324
contig_3963	1	0	0	1	Porphyrin and chlorophyll metabolism	ko00860	ec:1.3.3.4	1..1420	51.148	-8.22129	0.000687	0.00307
contig_3895	108	1	1	0	TCA cycle (plant);TCA cycle (plant) (R-DRO-1119533);TCA cycle (plant) (R-AOF-1119533);TCA cycle (plant) (R-PAB-1119533);TCA cycle (plant) (R-MES-1119533);TCA cycle (plant) (R-OAU-1119533);TCA cycle (plant) (R-SHI-1119533);TCA cycle (plant) (R-CBA-1119533);TCA cycle (plant) (R-PPE-1119533);TCA cycle (plant) (R-CCL-1119533);TCA cycle (plant) (R-OOF-1119533);TCA cycle (plant) (R-CSC-1119533);TCA cyc…	R-PTI-1119533;R-DRO-1119533;R-AOF-1119533;R-PAB-1119533;R-MES-1119533;R-OAU-1119533;R-SHI-1119533;R-CBA-1119533;R-PPE-1119533;R-CCL-1119533;R-OOF-1119533;R-CSC-1119533;R-BOL-1119533;R-OLU-1119533;R-CCA-1119533;R-VRA-1119533;R-ATH-1119533;R-ALY-1119533;R-BNA-1119533;R-CRU-1119533;R-CAN-1119533;R-GRA-1119533;R-AIP-1119533;R-CSI-1119533;R-CLA-1119533;R-ITR-1119533;R-OMI-1119533;R-CAR-1119533;R-SSP-1…		1..2028	700.981	-8.21229	0	0
contig_2350	1	0	0	1	Arginine biosynthesis	ko00220	ec:2.7.2.8	1..1273	58.923	-8.18506	0.000858	0.00369
contig_2936	5	0	0	1	Propanoate metabolism;beta-Alanine metabolism;Biosynthesis of unsaturated fatty acids;alpha-Linolenic acid metabolism;Fatty acid degradation	ko00640;ko00410;ko01040;ko00592;ko00071	ec:1.3.3.6	1..3381	20.8705	-8.16698	0.000733	0.00324
contig_11630	1	0	0	1	Lipopolysaccharide biosynthesis	ko00540	ec:3.5.1.108	1..2213	31.4599	-8.16576	0.000739	0.00326
contig_39945	2	0	0	1	Purine metabolism;Thiamine metabolism	ko00230;ko00730	ec:3.6.1.15	1..3107	24.5497	-8.14414	0.00162	0.00621
contig_17687	2	0	0	2	Drug metabolism - other enzymes;Aminoacyl-tRNA biosynthesis	ko00983;ko00970	ec:3.1.1.1;ec:6.1.1.5	1..3534	19.3609	-8.13219	0.000777	0.0034
contig_8355	108	1	0	0	TCA cycle (plant);TCA cycle (plant) (R-DRO-1119533);TCA cycle (plant) (R-AOF-1119533);TCA cycle (plant) (R-PAB-1119533);TCA cycle (plant) (R-MES-1119533);TCA cycle (plant) (R-OAU-1119533);TCA cycle (plant) (R-SHI-1119533);TCA cycle (plant) (R-CBA-1119533);TCA cycle (plant) (R-PPE-1119533);TCA cycle (plant) (R-CCL-1119533);TCA cycle (plant) (R-OOF-1119533);TCA cycle (plant) (R-CSC-1119533);TCA cyc…	R-PTI-1119533;R-DRO-1119533;R-AOF-1119533;R-PAB-1119533;R-MES-1119533;R-OAU-1119533;R-SHI-1119533;R-CBA-1119533;R-PPE-1119533;R-CCL-1119533;R-OOF-1119533;R-CSC-1119533;R-BOL-1119533;R-OLU-1119533;R-CCA-1119533;R-VRA-1119533;R-ATH-1119533;R-ALY-1119533;R-BNA-1119533;R-CRU-1119533;R-CAN-1119533;R-GRA-1119533;R-AIP-1119533;R-CSI-1119533;R-CLA-1119533;R-ITR-1119533;R-OMI-1119533;R-CAR-1119533;R-SSP-1…		1..577	422.951	-8.1108	1.93e-09	4.37e-08
contig_17940	3	0	0	1	Nicotinate and nicotinamide metabolism;Pyrimidine metabolism;Purine metabolism	ko00760;ko00240;ko00230	ec:3.1.3.5	1..1656	40.6325	-8.0981	0.000815	0.00353
contig_6172	2	0	0	1	Photosynthesis;Oxidative phosphorylation	ko00195;ko00190	ec:7.1.2.2	1..1009	431.265	-8.0974	3.82e-14	1.39e-12
contig_6906	4	0	1	1	Glycolysis / Gluconeogenesis;Pyruvate metabolism;Cytosolic glycolysis;Plastid glycolysis	ko00010;ko00620;R-OSA-1119570;R-OSA-1119424	ec:2.7.1.40	1..2601	27.7454	-8.07803	0.0015	0.00585
contig_6281	1	0	0	1	Histidine metabolism	ko00340	ec:2.4.2.17	1..1882	34.8008	-8.07418	0.000853	0.00367
contig_5202	2	0	0	1	Purine metabolism;Thiamine metabolism	ko00230;ko00730	ec:3.6.1.15	1..2625	24.4856	-8.05021	0.000897	0.00383
contig_1014	1	0	0	1	Butanoate metabolism	ko00650	ec:1.1.1.30	1..1297	177.078	-8.03323	7.59e-09	1.56e-07
contig_4030	8	0	0	1	Ethylbenzene degradation;Benzoate degradation;Biosynthesis of unsaturated fatty acids;Fatty acid elongation;alpha-Linolenic acid metabolism;Fatty acid degradation;Geraniol degradation;Valine, leucine and isoleucine degradation	ko00642;ko00362;ko01040;ko00062;ko00592;ko00071;ko00281;ko00280	ec:2.3.1.16	1..2201	105.794	-8.01475	1.75e-09	3.97e-08
contig_2652	1	0	0	1	Starch and sucrose metabolism	ko00500	ec:2.4.1.25	1..2366	27.126	-7.9854	0.00103	0.00429
contig_1703	1	0	0	1	Starch and sucrose metabolism	ko00500	ec:2.4.1.1	1..3753	160.738	-7.97615	3.33e-16	1.5e-14
contig_3073	3	0	0	1	Methane metabolism;Glycine, serine and threonine metabolism;Cysteine and methionine metabolism	ko00680;ko00260;ko00270	ec:1.1.1.95	1..5406	102.348	-7.96653	0	0
contig_3923	107	0	1	1	Novobiocin biosynthesis;Phenylalanine, tyrosine and tryptophan biosynthesis;Phenylalanine metabolism;Histidine metabolism;Tyrosine metabolism;Tropane, piperidine and pyridine alkaloid biosynthesis;Histidine biosynthesis I;Histidine biosynthesis I (R-MES-1119509);Histidine biosynthesis I (R-DRO-1119509);Histidine biosynthesis I (R-PPE-1119509);Histidine biosynthesis I (R-CCL-1119509);Histidine bio…	ko00401;ko00400;ko00360;ko00340;ko00350;ko00960;R-PAB-1119509;R-MES-1119509;R-DRO-1119509;R-PPE-1119509;R-CCL-1119509;R-CCR-1119509;R-CSC-1119509;R-OOF-1119509;R-BOL-1119509;R-OLU-1119509;R-CAN-1119509;R-GRA-1119509;R-CCA-1119509;R-ALY-1119509;R-BNA-1119509;R-ATH-1119509;R-OAU-1119509;R-CLA-1119509;R-CSI-1119509;R-AIP-1119509;R-CRU-1119509;R-ITR-1119509;R-VRA-1119509;R-AOF-1119509;R-TAE-1119509;R…	ec:2.6.1.9	1..1745	33.2422	-7.89902	0.00111	0.00458
contig_10557	4	0	1	1	Glycolysis / Gluconeogenesis;Pyruvate metabolism;Cytosolic glycolysis;Plastid glycolysis	ko00010;ko00620;R-OSA-1119570;R-OSA-1119424	ec:2.7.1.40	1..2634	79.17	-7.8628	3.64e-09	7.89e-08
contig_2626	1	0	0	1	Porphyrin and chlorophyll metabolism	ko00860	ec:1.3.1.33	1..2541	387.341	-7.8348	0	0
contig_2146	2	0	0	1	Purine metabolism;Thiamine metabolism	ko00230;ko00730	ec:3.6.1.15	1..3490	15.9429	-7.81972	0.00125	0.00502
contig_5082	1	0	0	1	Purine metabolism	ko00230	ec:2.7.1.20	1..1353	40.6524	-7.81562	0.0013	0.00521
contig_24034	2	0	0	1	Glutathione metabolism;Cysteine and methionine metabolism	ko00480;ko00270	ec:6.3.2.2	1..2162	25.415	-7.79519	0.0013	0.00521
contig_3321	2	0	0	1	Purine metabolism;Thiamine metabolism	ko00230;ko00730	ec:3.6.1.15	1..422	128.18	-7.79442	0.00136	0.00537
contig_10315	2	0	0	1	Lysine biosynthesis;Monobactam biosynthesis	ko00300;ko00261	ec:4.3.3.7	1..3529	56.6159	-7.77375	5.11e-09	1.08e-07
contig_9768	5	0	0	1	Propanoate metabolism;beta-Alanine metabolism;Biosynthesis of unsaturated fatty acids;alpha-Linolenic acid metabolism;Fatty acid degradation	ko00640;ko00410;ko01040;ko00592;ko00071	ec:1.3.3.6	1..2859	18.8123	-7.77254	0.00131	0.00524
contig_2171	6	0	0	1	Propanoate metabolism;Glycolysis / Gluconeogenesis;Pyruvate metabolism;Glyoxylate and dicarboxylate metabolism;Carbon fixation pathways in prokaryotes;Methane metabolism	ko00640;ko00010;ko00620;ko00630;ko00720;ko00680	ec:6.2.1.1	1..2828	729.935	-7.77051	0	0
contig_39357	100	0	1	1	Arginine biosynthesis;Ornithine biosynthesis;Ornithine biosynthesis (R-DRO-1119539);Ornithine biosynthesis (R-AOF-1119539);Ornithine biosynthesis (R-PAB-1119539);Ornithine biosynthesis (R-MES-1119539);Ornithine biosynthesis (R-OAU-1119539);Ornithine biosynthesis (R-SHI-1119539);Ornithine biosynthesis (R-CBA-1119539);Ornithine biosynthesis (R-PPE-1119539);Ornithine biosynthesis (R-CCL-1119539);Orn…	ko00220;R-PTI-1119539;R-DRO-1119539;R-AOF-1119539;R-PAB-1119539;R-MES-1119539;R-OAU-1119539;R-SHI-1119539;R-CBA-1119539;R-PPE-1119539;R-CCL-1119539;R-OOF-1119539;R-CSC-1119539;R-BOL-1119539;R-OLU-1119539;R-GRA-1119539;R-CCA-1119539;R-VRA-1119539;R-ALY-1119539;R-BNA-1119539;R-CRU-1119539;R-CAN-1119539;R-ATH-1119539;R-AIP-1119539;R-CLA-1119539;R-CSI-1119539;R-ITR-1119539;R-OMI-1119539;R-CAR-1119539…	ec:3.5.1.16	1..1928	28.0032	-7.76562	0.00137	0.0054
contig_12136	1	0	0	1	Aminoacyl-tRNA biosynthesis	ko00970	ec:6.1.1.22	1..2398	22.2098	-7.76198	0.00133	0.00531
contig_40234	2	0	0	1	Purine metabolism;Thiamine metabolism	ko00230;ko00730	ec:3.6.1.15	1..1353	39.3475	-7.7487	0.00145	0.00567
contig_9047	109	0	1	1	Phenazine biosynthesis;Phenylalanine, tyrosine and tryptophan biosynthesis;Tryptophan biosynthesis;Tryptophan biosynthesis (R-CRU-1119494);Tryptophan biosynthesis (R-GRA-1119494);Tryptophan biosynthesis (R-FVE-1119494);Tryptophan biosynthesis (R-VRA-1119494);Tryptophan biosynthesis (R-ALY-1119494);Tryptophan biosynthesis (R-OBA-1119494);Tryptophan biosynthesis (R-SPC-1119494);Tryptophan biosynthe…	ko00405;ko00400;R-JCU-1119494;R-CRU-1119494;R-GRA-1119494;R-FVE-1119494;R-VRA-1119494;R-ALY-1119494;R-OBA-1119494;R-SPC-1119494;R-PPE-1119494;R-SIT-1119494;R-NAT-1119494;R-CCR-1119494;R-HLP-1119494;R-MAC-1119494;R-OAU-1119494;R-CSI-1119494;R-CLA-1119494;R-ITR-1119494;R-CME-1119494;R-DRO-1119494;R-AOF-1119494;R-AIP-1119494;R-MES-1119494;R-ATH-1119494;R-LAN-1119494;R-CCL-1119494;R-TAE-1119494;R-BNA…	ec:4.1.3.27	1..1546	34.1538	-7.74103	0.0014	0.00549
contig_38476	1	0	0	1	Pyruvate metabolism	ko00620	ec:3.1.2.6	1..1212	42.3617	-7.68333	0.00158	0.00608
contig_5098	6	0	0	1	Phenylalanine metabolism;beta-Alanine metabolism;Tyrosine metabolism;Tropane, piperidine and pyridine alkaloid biosynthesis;Glycine, serine and threonine metabolism;Isoquinoline alkaloid biosynthesis	ko00360;ko00410;ko00350;ko00960;ko00260;ko00950	ec:1.4.3.21	1..4212	51.2286	-7.6751	2.29e-07	3.3e-06
contig_8206	106	0	1	1	Pyruvate metabolism;Carbon fixation pathways in prokaryotes;Citrate cycle (TCA cycle);TCA cycle (plant);TCA cycle (plant) (R-DRO-1119533);TCA cycle (plant) (R-AOF-1119533);TCA cycle (plant) (R-PAB-1119533);TCA cycle (plant) (R-MES-1119533);TCA cycle (plant) (R-OAU-1119533);TCA cycle (plant) (R-SHI-1119533);TCA cycle (plant) (R-CBA-1119533);TCA cycle (plant) (R-PPE-1119533);TCA cycle (plant) (R-CC…	ko00620;ko00720;ko00020;R-PTI-1119533;R-DRO-1119533;R-AOF-1119533;R-PAB-1119533;R-MES-1119533;R-OAU-1119533;R-SHI-1119533;R-CBA-1119533;R-PPE-1119533;R-CCL-1119533;R-OOF-1119533;R-CSC-1119533;R-BOL-1119533;R-OLU-1119533;R-CCA-1119533;R-VRA-1119533;R-ATH-1119533;R-ALY-1119533;R-BNA-1119533;R-CRU-1119533;R-CAN-1119533;R-GRA-1119533;R-AIP-1119533;R-CSI-1119533;R-CLA-1119533;R-ITR-1119533;R-OMI-11195…	ec:4.2.1.2	1..1371	328.975	-7.6612	2.94e-13	9.86e-12
contig_19207	1	0	0	1	Aminoacyl-tRNA biosynthesis	ko00970	ec:6.1.1.1	1..3206	15.2887	-7.6438	0.00161	0.00615
contig_303	1	0	0	1	Cysteine and methionine metabolism	ko00270	ec:3.3.1.1	1..1858	243.702	-7.64265	9.99e-16	4.3e-14
contig_443	3	0	0	1	Propanoate metabolism;Butanoate metabolism;Pyruvate metabolism	ko00640;ko00650;ko00620	ec:2.3.1.54	1..3787	256.173	-7.63615	0	0
contig_3868	1	0	0	1	Selenocompound metabolism	ko00450	ec:1.8.1.9	1..2395	20.3744	-7.63581	0.0016	0.00612
contig_20013	2	0	0	1	Phenylalanine, tyrosine and tryptophan biosynthesis;Glycine, serine and threonine metabolism	ko00400;ko00260	ec:4.2.1.20	1..794	60.5867	-7.62704	0.00169	0.00644
contig_39725	1	0	0	1	Aminobenzoate degradation	ko00627	ec:3.1.3.41	1..1582	30.8749	-7.61308	0.00175	0.00662
contig_2678	2	0	0	1	Purine metabolism;Thiamine metabolism	ko00230;ko00730	ec:3.6.1.15	1..4243	103.965	-7.60673	2.22e-15	9.18e-14
contig_3880	1	0	0	1	Terpenoid backbone biosynthesis	ko00900	ec:1.17.7.1	1..2299	75.7294	-7.59376	1.15e-08	2.29e-07
contig_26760	2	0	0	1	Purine metabolism;Thiamine metabolism	ko00230;ko00730	ec:3.6.1.15	1..1586	29.272	-7.59162	0.00205	0.00752
contig_2777	3	0	0	2	Sulfur metabolism;Purine metabolism;Thiamine metabolism	ko00920;ko00230;ko00730	ec:7.3.2.3;ec:3.6.1.15	1..3537	13.3569	-7.58557	0.00172	0.00653
contig_887	1	0	0	1	Starch and sucrose metabolism	ko00500	ec:2.4.1.13	1..4549	37.8589	-7.58401	1.16e-08	2.3e-07
contig_4275	2	0	0	1	Alanine, aspartate and glutamate metabolism;Purine metabolism	ko00250;ko00230	ec:2.4.2.14	1..2631	17.8402	-7.5814	0.00172	0.00652
contig_29471	16	0	0	1	Propanoate metabolism;Benzoate degradation;Phenylalanine metabolism;Caprolactam degradation;beta-Alanine metabolism;Butanoate metabolism;Limonene and pinene degradation;Aminobenzoate degradation;Fatty acid elongation;alpha-Linolenic acid metabolism;Fatty acid degradation;Carbon fixation pathways in prokaryotes;Geraniol degradation;Valine, leucine and isoleucine degradation;Tryptophan metabolism;L…	ko00640;ko00362;ko00360;ko00930;ko00410;ko00650;ko00903;ko00627;ko00062;ko00592;ko00071;ko00720;ko00281;ko00280;ko00380;ko00310	ec:4.2.1.17	1..1267	36.9059	-7.56116	0.00176	0.00666
contig_19650	1	0	0	1	Oxidative phosphorylation	ko00190	ec:7.1.2.1	1..4861	9.75338	-7.56018	0.0019	0.00704
contig_3254	1	0	0	1	Pentose phosphate pathway	ko00030	ec:2.2.1.2	1..2078	372.337	-7.55782	0	0
contig_4678	1	0	0	1	Porphyrin and chlorophyll metabolism	ko00860	ec:1.14.13.81	1..3040	254.48	-7.55074	0	0
contig_15044	112	1	1	1	Butanoate metabolism;Oxidative phosphorylation;Carbon fixation pathways in prokaryotes;Citrate cycle (TCA cycle);TCA cycle (plant);TCA cycle (plant) (R-DRO-1119533);TCA cycle (plant) (R-AOF-1119533);TCA cycle (plant) (R-PAB-1119533);TCA cycle (plant) (R-MES-1119533);TCA cycle (plant) (R-OAU-1119533);TCA cycle (plant) (R-SHI-1119533);TCA cycle (plant) (R-CBA-1119533);TCA cycle (plant) (R-PPE-11195…	ko00650;ko00190;ko00720;ko00020;R-PTI-1119533;R-DRO-1119533;R-AOF-1119533;R-PAB-1119533;R-MES-1119533;R-OAU-1119533;R-SHI-1119533;R-CBA-1119533;R-PPE-1119533;R-CCL-1119533;R-OOF-1119533;R-CSC-1119533;R-BOL-1119533;R-OLU-1119533;R-CCA-1119533;R-VRA-1119533;R-ATH-1119533;R-ALY-1119533;R-BNA-1119533;R-CRU-1119533;R-CAN-1119533;R-GRA-1119533;R-AIP-1119533;R-CSI-1119533;R-CLA-1119533;R-ITR-1119533;R-O…	ec:1.3.5.1	1..1357	299.87	-7.53464	4.77e-15	1.92e-13
contig_668	1	0	0	1	Oxidative phosphorylation	ko00190	ec:3.6.1.1	1..3528	464.478	-7.50861	0	0
contig_1033	3	0	0	1	Biosynthesis of ansamycins;Carbon fixation in photosynthetic organisms;Pentose phosphate pathway	ko01051;ko00710;ko00030	ec:2.2.1.1	1..3089	799.786	-7.50132	0	0
contig_14638	58	0	1	2	Neomycin, kanamycin and gentamicin biosynthesis;Streptomycin biosynthesis;Amino sugar and nucleotide sugar metabolism;Glycolysis / Gluconeogenesis;Starch and sucrose metabolism;Galactose metabolism;Fructose and mannose metabolism;Plastid glycolysis;Plastid glycolysis (R-OBA-1119424);Plastid glycolysis (R-CRU-1119424);Plastid glycolysis (R-ATH-1119424);Plastid glycolysis (R-JCU-1119424);Plastid gl…	ko00524;ko00521;ko00520;ko00010;ko00500;ko00052;ko00051;R-FVE-1119424;R-OBA-1119424;R-CRU-1119424;R-ATH-1119424;R-JCU-1119424;R-NAT-1119424;R-HLP-1119424;R-AOF-1119424;R-CSA-1119424;R-PPE-1119424;R-CCL-1119424;R-OGU-1119424;R-HVU-1119424;R-OBR-1119424;R-ACH-1119424;R-CLA-1119424;R-CSI-1119424;R-OGR-1119424;R-ORU-1119424;R-CCN-1119424;R-SHI-1119424;R-OSI-1119424;R-CAR-1119424;R-OOF-1119424;R-ADU-1…	ec:2.7.1.2;ec:2.7.1.1	1..1856	23.7545	-7.49091	0.00197	0.00729
contig_5281	1	0	0	1	Purine metabolism	ko00230	ec:3.5.4.6	1..3742	12.1684	-7.48868	0.00212	0.00771
contig_34367	2	0	0	1	Glutathione metabolism;Arginine and proline metabolism	ko00480;ko00330	ec:4.1.1.17	1..2822	15.3954	-7.47876	0.00202	0.00743
contig_9329	1	0	0	1	Histidine metabolism	ko00340	ec:4.2.1.19	1..1147	37.5628	-7.45779	0.00207	0.00756
contig_7335	2	0	0	1	Purine metabolism;Thiamine metabolism	ko00230;ko00730	ec:3.6.1.15	1..1457	108.608	-7.45164	2.23e-08	4.21e-07
contig_17896	4	0	0	1	Glutathione metabolism;Drug metabolism - other enzymes;Drug metabolism - cytochrome P450;Metabolism of xenobiotics by cytochrome P450	ko00480;ko00983;ko00982;ko00980	ec:2.5.1.18	1..1343	33.3458	-7.43511	0.0027	0.00932
contig_5129	3	0	0	1	Citrate cycle (TCA cycle);Tryptophan metabolism;Lysine degradation	ko00020;ko00380;ko00310	ec:2.3.1.61	1..2170	121.673	-7.43061	6.97e-12	2.03e-10
contig_29410	4	0	1	1	Glycolysis / Gluconeogenesis;Pyruvate metabolism;Cytosolic glycolysis;Plastid glycolysis	ko00010;ko00620;R-OSA-1119570;R-OSA-1119424	ec:2.7.1.40	1..1193	35.1597	-7.42545	0.00209	0.00762
contig_1717	8	0	0	1	Propanoate metabolism;Glycolysis / Gluconeogenesis;Pyruvate metabolism;Valine, leucine and isoleucine degradation;Citrate cycle (TCA cycle);Glycine, serine and threonine metabolism;Tryptophan metabolism;Lysine degradation	ko00640;ko00010;ko00620;ko00280;ko00020;ko00260;ko00380;ko00310	ec:1.8.1.4	1..1949	80.608	-7.42015	2.72e-08	5.02e-07
contig_6518	5	0	0	2	D-Amino acid metabolism;Lysine biosynthesis;Glycine, serine and threonine metabolism;Lysine degradation;Cysteine and methionine metabolism	ko00470;ko00300;ko00260;ko00310;ko00270	ec:5.1.1.10;ec:5.1.1.7	1..2277	67.2922	-7.40249	2.47e-08	4.59e-07
contig_39918	2	0	0	1	Purine metabolism;Thiamine metabolism	ko00230;ko00730	ec:3.6.1.15	1..920	45.3793	-7.40167	0.00226	0.00812
contig_7608	3	0	0	1	Glyoxylate and dicarboxylate metabolism;Methane metabolism;Glycine, serine and threonine metabolism	ko00630;ko00680;ko00260	ec:2.6.1.45	1..1576	26.3868	-7.37962	0.00248	0.00874
contig_4612	2	0	0	1	Purine metabolism;Thiamine metabolism	ko00230;ko00730	ec:3.6.1.15	1..2418	16.8012	-7.37404	0.00243	0.00861
contig_27866	1	0	0	2	Glycerophospholipid metabolism	ko00564	ec:1.1.1.8;ec:1.1.1.94	1..2164	19.4082	-7.36926	0.00255	0.00895
contig_7772	2	0	0	1	Purine metabolism;Thiamine metabolism	ko00230;ko00730	ec:3.6.1.15	1..1385	29.0913	-7.36718	0.00228	0.00818
contig_2961	2	0	0	1	Photosynthesis;Oxidative phosphorylation	ko00195;ko00190	ec:7.1.2.2	1..894	168.616	-7.36577	3.14e-08	5.71e-07
contig_17479	4	0	0	1	Glutathione metabolism;Drug metabolism - other enzymes;Drug metabolism - cytochrome P450;Metabolism of xenobiotics by cytochrome P450	ko00480;ko00983;ko00982;ko00980	ec:2.5.1.18	1..876	47.1344	-7.36361	0.00265	0.00918
contig_7761	1	0	0	1	Porphyrin and chlorophyll metabolism	ko00860	ec:4.1.1.37	1..1803	81.2151	-7.34875	3.1e-08	5.64e-07
contig_241	4	0	0	1	Glycolysis / Gluconeogenesis;Pyruvate metabolism;Carbon fixation pathways in prokaryotes;Carbon fixation in photosynthetic organisms	ko00010;ko00620;ko00720;ko00710	ec:2.7.9.1	1..4331	1317.16	-7.34239	0	0
contig_13627	2	0	0	1	Purine metabolism;Thiamine metabolism	ko00230;ko00730	ec:3.6.1.15	1..1286	30.2769	-7.34213	0.0025	0.00879
contig_2335	1	0	0	1	Pyrimidine metabolism	ko00240	ec:2.4.2.9	1..1351	29.4641	-7.33711	0.00244	0.00863
contig_19901	1	0	0	1	Porphyrin and chlorophyll metabolism	ko00860	ec:1.3.3.4	1..1040	37.6102	-7.33694	0.00256	0.00896
contig_9862	105	1	0	1	Terpenoid backbone biosynthesis;Carotenoid biosynthesis;Carotenoid biosynthesis (R-GRA-1119449);Carotenoid biosynthesis (R-TUR-1119449);Carotenoid biosynthesis (R-CRU-1119449);Carotenoid biosynthesis (R-OBA-1119449);Carotenoid biosynthesis (R-JCU-1119449);Carotenoid biosynthesis (R-FVE-1119449);Carotenoid biosynthesis (R-MAC-1119449);Carotenoid biosynthesis (R-SPC-1119449);Carotenoid biosynthesis…	ko00900;R-VRA-1119449;R-GRA-1119449;R-TUR-1119449;R-CRU-1119449;R-OBA-1119449;R-JCU-1119449;R-FVE-1119449;R-MAC-1119449;R-SPC-1119449;R-CCR-1119449;R-ALY-1119449;R-SIT-1119449;R-AOF-1119449;R-ITR-1119449;R-OKA-1119449;R-CSA-1119449;R-OAU-1119449;R-CME-1119449;R-MES-1119449;R-DRO-1119449;R-PPE-1119449;R-CCL-1119449;R-ATH-1119449;R-TAE-1119449;R-PHH-1119449;R-LAN-1119449;R-OGR-1119449;R-CCD-1119449…	ec:4.6.1.12	1..899	44.2315	-7.33449	0.00237	0.00844
contig_39169	1	0	0	1	N-Glycan biosynthesis	ko00510	ec:2.4.1.144	1..1268	31.2824	-7.33353	0.00249	0.00876
contig_476	1	0	0	1	Aminobenzoate degradation	ko00627	ec:3.1.3.41	1..778	1264.96	-7.32516	0	0
contig_347	1	0	0	1	Photosynthesis	ko00195	ec:1.18.1.2	1..1246	1319.38	-7.32014	0	0
contig_10164	2	0	0	2	Purine metabolism;One carbon pool by folate	ko00230;ko00670	ec:2.1.2.3;ec:3.5.4.10	1..2940	46.6237	-7.30524	7.61e-08	1.26e-06
contig_991	2	0	0	1	Purine metabolism;Thiamine metabolism	ko00230;ko00730	ec:3.6.1.15	1..3078	80.3142	-7.29309	1.05e-11	3.02e-10
contig_2475	3	0	0	1	Glycolysis / Gluconeogenesis;Pyruvate metabolism;Citrate cycle (TCA cycle)	ko00010;ko00620;ko00020	ec:1.2.4.1	1..2042	170.448	-7.28662	1.48e-14	5.66e-13
contig_11787	1	0	0	1	Folate biosynthesis	ko00790	ec:3.4.19.9	1..1147	33.4863	-7.28607	0.00258	0.00903
contig_791	107	0	1	2	Pyruvate metabolism;Glyoxylate and dicarboxylate metabolism;Carbon fixation pathways in prokaryotes;Methane metabolism;Citrate cycle (TCA cycle);Carbon fixation in photosynthetic organisms;Cysteine and methionine metabolism;TCA cycle (plant);TCA cycle (plant) (R-DRO-1119533);TCA cycle (plant) (R-AOF-1119533);TCA cycle (plant) (R-PAB-1119533);TCA cycle (plant) (R-MES-1119533);TCA cycle (plant) (R-…	ko00620;ko00630;ko00720;ko00680;ko00020;ko00710;ko00270;R-PTI-1119533;R-DRO-1119533;R-AOF-1119533;R-PAB-1119533;R-MES-1119533;R-OAU-1119533;R-SHI-1119533;R-CBA-1119533;R-PPE-1119533;R-CCL-1119533;R-OOF-1119533;R-BOL-1119533;R-OLU-1119533;R-CCA-1119533;R-VRA-1119533;R-ATH-1119533;R-ALY-1119533;R-BNA-1119533;R-CRU-1119533;R-CAN-1119533;R-GRA-1119533;R-AIP-1119533;R-CSI-1119533;R-CLA-1119533;R-ITR-1…	ec:1.1.1.37;ec:1.1.1.82	1..1443	26.8311	-7.28285	0.00279	0.0096
contig_13410	2	0	0	2	Drug metabolism - other enzymes;Methane metabolism	ko00983;ko00680	ec:3.1.1.1;ec:3.1.2.12	1..1337	29.3235	-7.2791	0.00281	0.00966
contig_6761	109	0	1	1	Phenazine biosynthesis;Phenylalanine, tyrosine and tryptophan biosynthesis;Tryptophan biosynthesis;Tryptophan biosynthesis (R-CRU-1119494);Tryptophan biosynthesis (R-GRA-1119494);Tryptophan biosynthesis (R-FVE-1119494);Tryptophan biosynthesis (R-VRA-1119494);Tryptophan biosynthesis (R-ALY-1119494);Tryptophan biosynthesis (R-OBA-1119494);Tryptophan biosynthesis (R-SPC-1119494);Tryptophan biosynthe…	ko00405;ko00400;R-JCU-1119494;R-CRU-1119494;R-GRA-1119494;R-FVE-1119494;R-VRA-1119494;R-ALY-1119494;R-OBA-1119494;R-SPC-1119494;R-PPE-1119494;R-SIT-1119494;R-NAT-1119494;R-CCR-1119494;R-HLP-1119494;R-MAC-1119494;R-OAU-1119494;R-CSI-1119494;R-CLA-1119494;R-ITR-1119494;R-CME-1119494;R-DRO-1119494;R-AOF-1119494;R-AIP-1119494;R-MES-1119494;R-ATH-1119494;R-LAN-1119494;R-CCL-1119494;R-TAE-1119494;R-BNA…	ec:4.1.3.27	1..9556	106.612	-7.27758	9.88e-15	3.86e-13
contig_60	95	1	0	0	Thiamine biosynthesis;Thiamine biosynthesis (R-OLU-1119629);Thiamine biosynthesis (R-CAN-1119629);Thiamine biosynthesis (R-CCA-1119629);Thiamine biosynthesis (R-BNA-1119629);Thiamine biosynthesis (R-ACH-1119629);Thiamine biosynthesis (R-SLY-1119629);Thiamine biosynthesis (R-STU-1119629);Thiamine biosynthesis (R-OAU-1119629);Thiamine biosynthesis (R-CSI-1119629);Thiamine biosynthesis (R-AIP-111962…	R-PDA-1119629;R-OLU-1119629;R-CAN-1119629;R-CCA-1119629;R-BNA-1119629;R-ACH-1119629;R-SLY-1119629;R-STU-1119629;R-OAU-1119629;R-CSI-1119629;R-AIP-1119629;R-OLO-1119629;R-OGR-1119629;R-AOF-1119629;R-PTI-1119629;R-PAB-1119629;R-OMI-1119629;R-BVU-1119629;R-SHI-1119629;R-MDO-1119629;R-TTU-1119629;R-PVU-1119629;R-ACO-1119629;R-PAV-1119629;R-OOF-1119629;R-BOL-1119629;R-TPR-1119629;R-FVE-1119629;R-OSI-1…		1..1639	775.075	-7.27358	0	0
contig_368	4	0	0	2	Amino sugar and nucleotide sugar metabolism;Ubiquinone and other terpenoid-quinone biosynthesis;Fructose and mannose metabolism;O-Antigen nucleotide sugar biosynthesis	ko00520;ko00130;ko00051;ko00541	ec:5.3.1.8;ec:4.1.3.36	1..2930	47.7101	-7.27179	5.87e-08	1e-06
contig_1487	1	0	0	1	Glycolysis / Gluconeogenesis	ko00010	ec:5.1.3.15	1..1236	192.707	-7.26777	1.38e-11	3.95e-10
contig_1443	2	0	0	1	Purine metabolism;Thiamine metabolism	ko00230;ko00730	ec:3.6.1.15	1..1526	897.658	-7.25988	0	0
contig_313	1	0	0	1	Glyoxylate and dicarboxylate metabolism	ko00630	ec:4.1.3.1	1..2378	2129.08	-7.2589	5.57e-13	1.82e-11
contig_844	1	0	0	1	Carbon fixation in photosynthetic organisms	ko00710	ec:2.7.1.19	1..1883	1010.37	-7.25739	0	0
contig_28326	16	0	0	1	Propanoate metabolism;Benzoate degradation;Phenylalanine metabolism;Caprolactam degradation;beta-Alanine metabolism;Butanoate metabolism;Limonene and pinene degradation;Aminobenzoate degradation;Fatty acid elongation;alpha-Linolenic acid metabolism;Fatty acid degradation;Carbon fixation pathways in prokaryotes;Geraniol degradation;Valine, leucine and isoleucine degradation;Tryptophan metabolism;L…	ko00640;ko00362;ko00360;ko00930;ko00410;ko00650;ko00903;ko00627;ko00062;ko00592;ko00071;ko00720;ko00281;ko00280;ko00380;ko00310	ec:4.2.1.17	1..1893	19.5588	-7.23659	0.00284	0.00974
contig_2284	2	0	0	1	Carbon fixation pathways in prokaryotes;One carbon pool by folate	ko00720;ko00670	ec:1.5.1.5	1..1467	88.9137	-7.22644	8.89e-08	1.44e-06
contig_30653	2	0	0	1	Purine metabolism;Thiamine metabolism	ko00230;ko00730	ec:3.6.1.15	1..1474	24.5295	-7.21625	0.00286	0.00981
contig_1642	4	0	0	1	Lysine biosynthesis;Monobactam biosynthesis;Glycine, serine and threonine metabolism;Cysteine and methionine metabolism	ko00300;ko00261;ko00260;ko00270	ec:2.7.2.4	1..2735	48.7915	-7.20686	5.15e-08	8.89e-07
contig_7763	12	0	0	2	Benzoate degradation;Phenylalanine metabolism;Caprolactam degradation;Butanoate metabolism;Toluene degradation;Fatty acid elongation;Fatty acid degradation;Carbon fixation pathways in prokaryotes;Geraniol degradation;Valine, leucine and isoleucine degradation;Tryptophan metabolism;Lysine degradation	ko00362;ko00360;ko00930;ko00650;ko00623;ko00062;ko00071;ko00720;ko00281;ko00280;ko00380;ko00310	ec:1.1.1.35;ec:1.1.1.157	1..2162	62.1098	-7.20623	4.91e-08	8.53e-07
contig_7815	5	0	0	1	Propanoate metabolism;beta-Alanine metabolism;Biosynthesis of unsaturated fatty acids;alpha-Linolenic acid metabolism;Fatty acid degradation	ko00640;ko00410;ko01040;ko00592;ko00071	ec:1.3.3.6	1..5971	22.1943	-7.20428	7.63e-08	1.26e-06
contig_1060	2	0	0	1	Terpenoid backbone biosynthesis;Thiamine metabolism	ko00900;ko00730	ec:2.2.1.7	1..3631	117.092	-7.19157	1.11e-16	5.26e-15
contig_3520	2	0	0	1	Glycine, serine and threonine metabolism;One carbon pool by folate	ko00260;ko00670	ec:2.1.2.10	1..1529	86.5719	-7.18495	5.89e-08	1e-06
contig_6613	1	0	0	1	Arginine biosynthesis	ko00220	ec:1.2.1.38	1..1780	144.434	-7.17568	5.07e-10	1.24e-08
contig_1887	6	0	0	2	Glycolysis / Gluconeogenesis;Aminobenzoate degradation;Methane metabolism;Fructose and mannose metabolism;Carbon fixation in photosynthetic organisms;Pentose phosphate pathway	ko00010;ko00627;ko00680;ko00051;ko00710;ko00030	ec:3.1.3.11;ec:3.1.3.41	1..1637	663.745	-7.16764	0	0
contig_1165	105	0	1	2	Glycolysis / Gluconeogenesis;Carbon fixation in photosynthetic organisms;Cytosolic glycolysis;Cytosolic glycolysis (R-ITR-1119570);Cytosolic glycolysis (R-SHI-1119570);Cytosolic glycolysis (R-PTI-1119570);Cytosolic glycolysis (R-MES-1119570);Cytosolic glycolysis (R-DRO-1119570);Cytosolic glycolysis (R-OAU-1119570);Cytosolic glycolysis (R-CBA-1119570);Cytosolic glycolysis (R-CCL-1119570);Cytosolic…	ko00010;ko00710;R-AOF-1119570;R-ITR-1119570;R-SHI-1119570;R-PTI-1119570;R-MES-1119570;R-DRO-1119570;R-OAU-1119570;R-CBA-1119570;R-CCL-1119570;R-OOF-1119570;R-BOL-1119570;R-PAB-1119570;R-CSC-1119570;R-CCA-1119570;R-VRA-1119570;R-OLU-1119570;R-BNA-1119570;R-GRA-1119570;R-CRU-1119570;R-AIP-1119570;R-ALY-1119570;R-MDO-1119570;R-BVU-1119570;R-CSI-1119570;R-CLA-1119570;R-SSP-1119570;R-TCA-1119570;R-OMI…	ec:1.2.1.59;ec:1.2.1.12	1..1807	360.71	-7.16105	0	0
contig_3568	2	0	0	1	Streptomycin biosynthesis;Inositol phosphate metabolism	ko00521;ko00562	ec:5.5.1.4	1..2763	114.548	-7.15468	2.43e-14	9.07e-13
contig_742	1	0	0	1	Purine metabolism	ko00230	ec:6.3.5.3	1..5081	117.88	-7.1524	0	0
contig_13916	1	0	0	1	Ubiquinone and other terpenoid-quinone biosynthesis	ko00130	ec:1.6.5.2	1..1814	70.9457	-7.13688	7.95e-08	1.31e-06
contig_1364	1	0	0	1	Starch and sucrose metabolism	ko00500	ec:2.4.1.1	1..3971	103.243	-7.13232	1.11e-16	5.26e-15
contig_89	2	0	0	1	Glycolysis / Gluconeogenesis;Carbon fixation in photosynthetic organisms	ko00010;ko00710	ec:2.7.2.3	1..1980	1632.52	-7.12485	0	0
contig_362	1	0	0	1	Porphyrin and chlorophyll metabolism	ko00860	ec:1.14.13.81	1..2596	232.303	-7.1238	0	0
contig_1684	2	0	0	1	Purine metabolism;Thiamine metabolism	ko00230;ko00730	ec:3.6.1.15	1..3938	401.605	-7.11909	0	0
contig_9827	1	0	0	1	Alanine, aspartate and glutamate metabolism	ko00250	ec:6.3.5.4	1..1295	98.0486	-7.11782	8.11e-08	1.33e-06
contig_6407	102	0	1	1	Biotin metabolism;Biotin biosynthesis II;Biotin biosynthesis II (R-CCA-1119610);Biotin biosynthesis II (R-BNA-1119610);Biotin biosynthesis II (R-ACH-1119610);Biotin biosynthesis II (R-CAN-1119610);Biotin biosynthesis II (R-OAU-1119610);Biotin biosynthesis II (R-CSI-1119610);Biotin biosynthesis II (R-CLA-1119610);Biotin biosynthesis II (R-OLO-1119610);Biotin biosynthesis II (R-OGR-1119610);Biotin …	ko00780;R-PDA-1119610;R-CCA-1119610;R-BNA-1119610;R-ACH-1119610;R-CAN-1119610;R-OAU-1119610;R-CSI-1119610;R-CLA-1119610;R-OLO-1119610;R-OGR-1119610;R-AOF-1119610;R-ITR-1119610;R-AIP-1119610;R-PTI-1119610;R-SLY-1119610;R-PAB-1119610;R-BVU-1119610;R-OMI-1119610;R-TTU-1119610;R-PVU-1119610;R-SHI-1119610;R-MDO-1119610;R-CSC-1119610;R-ACO-1119610;R-PAV-1119610;R-OOF-1119610;R-BOL-1119610;R-TPR-1119610…	ec:2.8.1.6	1..2691	46.9464	-7.11544	7.29e-08	1.21e-06
contig_594	1	0	0	1	Photosynthesis	ko00195	ec:7.1.1.6	1..1406	944.883	-7.10598	0	0
contig_324	2	0	0	1	Purine metabolism;Thiamine metabolism	ko00230;ko00730	ec:3.6.1.15	1..4711	3167.93	-7.10522	0	0
contig_7001	1	0	0	1	Porphyrin and chlorophyll metabolism	ko00860	ec:4.2.1.24	1..1429	207.997	-7.0858	9.9e-14	3.47e-12
contig_4050	6	0	0	2	Drug metabolism - other enzymes;alpha-Linolenic acid metabolism;Linoleic acid metabolism;Arachidonic acid metabolism;Ether lipid metabolism;Glycerophospholipid metabolism	ko00983;ko00592;ko00591;ko00590;ko00565;ko00564	ec:3.1.1.1;ec:3.1.1.4	1..1726	176.184	-7.08498	4.12e-14	1.49e-12
contig_13741	3	0	0	2	Alanine, aspartate and glutamate metabolism;Arginine biosynthesis;Carbon fixation in photosynthetic organisms	ko00250;ko00220;ko00710	ec:2.6.1.2;ec:2.6.1.12	1..2431	52.1756	-7.08144	1.8e-07	2.67e-06
contig_5359	107	0	1	1	Citrate cycle (TCA cycle);TCA cycle (plant);TCA cycle (plant) (R-DRO-1119533);TCA cycle (plant) (R-AOF-1119533);TCA cycle (plant) (R-PAB-1119533);TCA cycle (plant) (R-MES-1119533);TCA cycle (plant) (R-OAU-1119533);TCA cycle (plant) (R-SHI-1119533);TCA cycle (plant) (R-CBA-1119533);TCA cycle (plant) (R-PPE-1119533);TCA cycle (plant) (R-CCL-1119533);TCA cycle (plant) (R-OOF-1119533);TCA cycle (plan…	ko00020;R-PTI-1119533;R-DRO-1119533;R-AOF-1119533;R-PAB-1119533;R-MES-1119533;R-OAU-1119533;R-SHI-1119533;R-CBA-1119533;R-PPE-1119533;R-CCL-1119533;R-OOF-1119533;R-CSC-1119533;R-BOL-1119533;R-CCA-1119533;R-VRA-1119533;R-ATH-1119533;R-ALY-1119533;R-BNA-1119533;R-CRU-1119533;R-CAN-1119533;R-GRA-1119533;R-AIP-1119533;R-CSI-1119533;R-CLA-1119533;R-ITR-1119533;R-OMI-1119533;R-CAR-1119533;R-SSP-1119533…	ec:1.1.1.41	1..2038	153.261	-7.07584	9.95e-14	3.48e-12
contig_4386	5	0	0	2	Glycolysis / Gluconeogenesis;Methane metabolism;Fructose and mannose metabolism;Carbon fixation in photosynthetic organisms;Pentose phosphate pathway	ko00010;ko00680;ko00051;ko00710;ko00030	ec:3.1.3.11;ec:3.1.3.37	1..1641	972.441	-7.07263	0	0
contig_3200	112	0	1	1	Glycolysis / Gluconeogenesis;Inositol phosphate metabolism;Fructose and mannose metabolism;Carbon fixation in photosynthetic organisms;Plastid glycolysis;Plastid glycolysis (R-GRA-1119424);Plastid glycolysis (R-VRA-1119424);Plastid glycolysis (R-OBA-1119424);Plastid glycolysis (R-ALY-1119424);Plastid glycolysis (R-CRU-1119424);Plastid glycolysis (R-ATH-1119424);Plastid glycolysis (R-SPC-1119424);…	ko00010;ko00562;ko00051;ko00710;R-FVE-1119424;R-GRA-1119424;R-VRA-1119424;R-OBA-1119424;R-ALY-1119424;R-CRU-1119424;R-ATH-1119424;R-SPC-1119424;R-TUR-1119424;R-JCU-1119424;R-MAC-1119424;R-CCR-1119424;R-NAT-1119424;R-HLP-1119424;R-SIT-1119424;R-DRO-1119424;R-AOF-1119424;R-TAE-1119424;R-OAU-1119424;R-CME-1119424;R-MES-1119424;R-CSA-1119424;R-PPE-1119424;R-OKA-1119424;R-LAN-1119424;R-ZMA-1119424;R-C…	ec:5.3.1.1	1..1984	154.825	-7.06816	1.11e-13	3.88e-12
contig_2576	4	0	1	1	Glycolysis / Gluconeogenesis;Pyruvate metabolism;Cytosolic glycolysis;Plastid glycolysis	ko00010;ko00620;R-OSA-1119570;R-OSA-1119424	ec:2.7.1.40	1..2412	206.769	-7.06111	0	0
contig_2170	2	0	0	1	Purine metabolism;Thiamine metabolism	ko00230;ko00730	ec:3.6.1.15	1..3328	64.3533	-7.05856	3.92e-11	1.08e-09
contig_1581	107	0	1	1	Pyruvate metabolism;Glyoxylate and dicarboxylate metabolism;Carbon fixation pathways in prokaryotes;Methane metabolism;Citrate cycle (TCA cycle);Carbon fixation in photosynthetic organisms;Cysteine and methionine metabolism;TCA cycle (plant);TCA cycle (plant) (R-DRO-1119533);TCA cycle (plant) (R-AOF-1119533);TCA cycle (plant) (R-PAB-1119533);TCA cycle (plant) (R-MES-1119533);TCA cycle (plant) (R-…	ko00620;ko00630;ko00720;ko00680;ko00020;ko00710;ko00270;R-PTI-1119533;R-DRO-1119533;R-AOF-1119533;R-PAB-1119533;R-MES-1119533;R-OAU-1119533;R-SHI-1119533;R-CBA-1119533;R-PPE-1119533;R-CCL-1119533;R-OOF-1119533;R-BOL-1119533;R-OLU-1119533;R-CCA-1119533;R-VRA-1119533;R-ATH-1119533;R-ALY-1119533;R-BNA-1119533;R-CRU-1119533;R-CAN-1119533;R-GRA-1119533;R-AIP-1119533;R-CSI-1119533;R-CLA-1119533;R-ITR-1…	ec:1.1.1.37	1..2370	210.45	-7.0337	4.44e-16	1.98e-14
contig_12648	1	0	0	1	Starch and sucrose metabolism	ko00500	ec:2.4.1.11	1..6371	32.2852	-7.03054	3.45e-11	9.54e-10
contig_1056	2	0	0	1	Purine metabolism;Thiamine metabolism	ko00230;ko00730	ec:3.6.1.15	1..3370	390.588	-7.01908	0	0
contig_6992	3	0	0	1	Pyruvate metabolism;Carbon fixation pathways in prokaryotes;Citrate cycle (TCA cycle)	ko00620;ko00720;ko00020	ec:6.4.1.1	1..5328	22.0681	-7.00912	1.28e-07	1.99e-06
contig_9763	1	0	0	1	Nitrogen metabolism	ko00910	ec:1.7.99.1	1..3392	422.775	-7.00878	0	0
contig_3796	1	0	0	1	Porphyrin and chlorophyll metabolism	ko00860	ec:1.2.1.70	1..1951	144.618	-6.99171	9.22e-14	3.24e-12
contig_7396	103	0	1	1	Pyruvate metabolism;Valine, leucine and isoleucine biosynthesis;Leucine biosynthesis;Leucine biosynthesis (R-PTI-1119540);Leucine biosynthesis (R-AOF-1119540);Leucine biosynthesis (R-OAU-1119540);Leucine biosynthesis (R-MES-1119540);Leucine biosynthesis (R-CBA-1119540);Leucine biosynthesis (R-SHI-1119540);Leucine biosynthesis (R-PPE-1119540);Leucine biosynthesis (R-BOL-1119540);Leucine biosynthes…	ko00620;ko00290;R-DRO-1119540;R-PTI-1119540;R-AOF-1119540;R-OAU-1119540;R-MES-1119540;R-CBA-1119540;R-SHI-1119540;R-PPE-1119540;R-BOL-1119540;R-CCL-1119540;R-CSC-1119540;R-OOF-1119540;R-OLU-1119540;R-GRA-1119540;R-VRA-1119540;R-CCA-1119540;R-ALY-1119540;R-BNA-1119540;R-ATH-1119540;R-CRU-1119540;R-AIP-1119540;R-CAN-1119540;R-CLA-1119540;R-CSI-1119540;R-ITR-1119540;R-TAE-1119540;R-SSP-1119540;R-TCA…	ec:2.3.3.13	1..4057	27.7063	-6.98906	2.02e-07	2.96e-06
contig_179	2	0	0	1	Purine metabolism;Thiamine metabolism	ko00230;ko00730	ec:3.6.1.15	1..3106	92.396	-6.97539	7.21e-13	2.31e-11
contig_10427	2	0	0	2	Ubiquinone and other terpenoid-quinone biosynthesis;Oxidative phosphorylation	ko00130;ko00190	ec:1.6.5.2;ec:7.1.1.2	1..1236	92.7236	-6.96872	1.44e-07	2.2e-06
contig_131	2	0	0	1	Glyoxylate and dicarboxylate metabolism;Carbon fixation in photosynthetic organisms	ko00630;ko00710	ec:4.1.1.39	1..1030	16026.2	-6.95667	0	0
contig_2085	107	0	1	1	Amino sugar and nucleotide sugar metabolism;Starch and sucrose metabolism;Starch biosynthesis;Starch biosynthesis (R-GRA-1119477);Starch biosynthesis (R-TUR-1119477);Starch biosynthesis (R-FVE-1119477);Starch biosynthesis (R-CRU-1119477);Starch biosynthesis (R-VRA-1119477);Starch biosynthesis (R-OBA-1119477);Starch biosynthesis (R-HLP-1119477);Starch biosynthesis (R-PPE-1119477);Starch biosynthes…	ko00520;ko00500;R-JCU-1119477;R-GRA-1119477;R-TUR-1119477;R-FVE-1119477;R-CRU-1119477;R-VRA-1119477;R-OBA-1119477;R-HLP-1119477;R-PPE-1119477;R-ALY-1119477;R-SPC-1119477;R-SIT-1119477;R-NAT-1119477;R-MAC-1119477;R-AOF-1119477;R-ITR-1119477;R-DRO-1119477;R-OKA-1119477;R-AIP-1119477;R-CSA-1119477;R-MES-1119477;R-OAU-1119477;R-CCL-1119477;R-ATH-1119477;R-TAE-1119477;R-LAN-1119477;R-OBR-1119477;R-OGR…	ec:2.7.7.27	1..1703	159.52	-6.93844	8.54e-14	3e-12
contig_15190	5	0	0	2	Propanoate metabolism;beta-Alanine metabolism;Butanoate metabolism;Alanine, aspartate and glutamate metabolism;Arginine biosynthesis	ko00640;ko00410;ko00650;ko00250;ko00220	ec:2.6.1.19;ec:2.6.1.11	1..2231	91.5543	-6.92638	1.17e-09	2.74e-08
contig_10294	110	0	1	1	Butanoate metabolism;Pantothenate and CoA biosynthesis;Valine, leucine and isoleucine biosynthesis;C5-Branched dibasic acid metabolism;Valine biosynthesis;Valine biosynthesis (R-CCA-1119600);Valine biosynthesis (R-ACH-1119600);Valine biosynthesis (R-CAN-1119600);Valine biosynthesis (R-BNA-1119600);Valine biosynthesis (R-CBA-1119600);Valine biosynthesis (R-CSI-1119600);Valine biosynthesis (R-OAU-1…	ko00650;ko00770;ko00290;ko00660;R-PDA-1119600;R-CCA-1119600;R-ACH-1119600;R-CAN-1119600;R-BNA-1119600;R-CBA-1119600;R-CSI-1119600;R-OAU-1119600;R-CLA-1119600;R-OGR-1119600;R-PTI-1119600;R-ITR-1119600;R-AIP-1119600;R-OLO-1119600;R-SLY-1119600;R-AOF-1119600;R-PAB-1119600;R-BVU-1119600;R-TTU-1119600;R-MDO-1119600;R-OMI-1119600;R-PVU-1119600;R-SHI-1119600;R-CRE-1119600;R-CSC-1119600;R-ACO-1119600;R-O…	ec:2.2.1.6	1..3402	125.977	-6.92392	0	0
contig_10959	9	0	0	2	Phenylalanine, tyrosine and tryptophan biosynthesis;Nicotinate and nicotinamide metabolism;Phenylalanine metabolism;Alanine, aspartate and glutamate metabolism;Tyrosine metabolism;Valine, leucine and isoleucine degradation;Tryptophan metabolism;Isoquinoline alkaloid biosynthesis;Cysteine and methionine metabolism	ko00400;ko00760;ko00360;ko00250;ko00350;ko00280;ko00380;ko00950;ko00270	ec:1.4.3.2;ec:1.4.3.16	1..3136	89.6403	-6.91951	5.14e-13	1.68e-11
contig_458	1	0	0	1	Oxidative phosphorylation	ko00190	ec:3.6.1.1	1..1473	1584.84	-6.91879	0	0
contig_628	92	0	1	1	Glyoxylate and dicarboxylate metabolism;Carbon fixation pathways in prokaryotes;Citrate cycle (TCA cycle);TCA cycle (plant);TCA cycle (plant) (R-DRO-1119533);TCA cycle (plant) (R-AOF-1119533);TCA cycle (plant) (R-PAB-1119533);TCA cycle (plant) (R-MES-1119533);TCA cycle (plant) (R-OAU-1119533);TCA cycle (plant) (R-SHI-1119533);TCA cycle (plant) (R-CBA-1119533);TCA cycle (plant) (R-PPE-1119533);TCA…	ko00630;ko00720;ko00020;R-PTI-1119533;R-DRO-1119533;R-AOF-1119533;R-PAB-1119533;R-MES-1119533;R-OAU-1119533;R-SHI-1119533;R-CBA-1119533;R-PPE-1119533;R-CCL-1119533;R-OOF-1119533;R-CSC-1119533;R-BOL-1119533;R-CCA-1119533;R-VRA-1119533;R-ATH-1119533;R-BNA-1119533;R-CRU-1119533;R-GRA-1119533;R-AIP-1119533;R-CSI-1119533;R-CLA-1119533;R-OMI-1119533;R-CAR-1119533;R-SSP-1119533;R-TAE-1119533;R-ORU-11195…	ec:4.2.1.3	1..3586	440.213	-6.91571	0	0
contig_6986	3	0	0	1	Pyrimidine metabolism;Drug metabolism - other enzymes;Purine metabolism	ko00240;ko00983;ko00230	ec:2.7.4.6	1..835	126.289	-6.91511	4.35e-07	5.81e-06
contig_3160	2	0	0	1	Purine metabolism;Thiamine metabolism	ko00230;ko00730	ec:3.6.1.15	1..3177	33.6944	-6.90762	2.3e-07	3.32e-06
contig_2189	1	0	0	1	Porphyrin and chlorophyll metabolism	ko00860	ec:4.1.1.37	1..2188	120.141	-6.89606	1.93e-13	6.58e-12
contig_14536	2	0	0	1	Purine metabolism;Pentose phosphate pathway	ko00230;ko00030	ec:2.7.6.1	1..3264	32.9368	-6.892	1.78e-07	2.65e-06
contig_1631	1	0	0	1	Starch and sucrose metabolism	ko00500	ec:2.4.1.18	1..3842	27.495	-6.88626	2.43e-07	3.48e-06
contig_4876	2	0	0	1	Purine metabolism;Thiamine metabolism	ko00230;ko00730	ec:3.6.1.15	1..6112	17.2684	-6.88286	2.2e-07	3.2e-06
contig_799	4	0	0	1	Amino sugar and nucleotide sugar metabolism;Glycolysis / Gluconeogenesis;Starch and sucrose metabolism;Pentose phosphate pathway	ko00520;ko00010;ko00500;ko00030	ec:5.3.1.9	1..2061	318.803	-6.88198	0	0
contig_311	2	0	0	1	Purine metabolism;Thiamine metabolism	ko00230;ko00730	ec:3.6.1.15	1..8308	168.016	-6.87989	0	0
contig_9171	1	0	0	1	Arginine and proline metabolism	ko00330	ec:2.6.1.13	1..3474	30.9752	-6.87339	2.19e-07	3.19e-06
contig_2996	3	0	0	1	Pentose and glucuronate interconversions;Carbon fixation in photosynthetic organisms;Pentose phosphate pathway	ko00040;ko00710;ko00030	ec:5.1.3.1	1..1247	719.728	-6.87015	0	0
contig_3639	2	0	0	1	Purine metabolism;Thiamine metabolism	ko00230;ko00730	ec:3.6.1.15	1..2160	48.9146	-6.86597	2.03e-07	2.97e-06
contig_1339	109	0	1	1	Phenylalanine, tyrosine and tryptophan biosynthesis;Glycine, serine and threonine metabolism;Tryptophan biosynthesis;Tryptophan biosynthesis (R-CRU-1119494);Tryptophan biosynthesis (R-GRA-1119494);Tryptophan biosynthesis (R-FVE-1119494);Tryptophan biosynthesis (R-VRA-1119494);Tryptophan biosynthesis (R-ALY-1119494);Tryptophan biosynthesis (R-OBA-1119494);Tryptophan biosynthesis (R-SPC-1119494);Tr…	ko00400;ko00260;R-JCU-1119494;R-CRU-1119494;R-GRA-1119494;R-FVE-1119494;R-VRA-1119494;R-ALY-1119494;R-OBA-1119494;R-SPC-1119494;R-PPE-1119494;R-SIT-1119494;R-NAT-1119494;R-CCR-1119494;R-HLP-1119494;R-MAC-1119494;R-OAU-1119494;R-CSI-1119494;R-CLA-1119494;R-ITR-1119494;R-CME-1119494;R-DRO-1119494;R-AOF-1119494;R-AIP-1119494;R-MES-1119494;R-ATH-1119494;R-LAN-1119494;R-CCL-1119494;R-TAE-1119494;R-BNA…	ec:4.2.1.20	1..1658	198.701	-6.85674	9.33e-15	3.66e-13
contig_13	105	0	1	1	Glycolysis / Gluconeogenesis;Methane metabolism;Fructose and mannose metabolism;Carbon fixation in photosynthetic organisms;Pentose phosphate pathway;Cytosolic glycolysis;Cytosolic glycolysis (R-ITR-1119570);Cytosolic glycolysis (R-SHI-1119570);Cytosolic glycolysis (R-PTI-1119570);Cytosolic glycolysis (R-MES-1119570);Cytosolic glycolysis (R-OAU-1119570);Cytosolic glycolysis (R-CCL-1119570);Cytoso…	ko00010;ko00680;ko00051;ko00710;ko00030;R-AOF-1119570;R-ITR-1119570;R-SHI-1119570;R-PTI-1119570;R-MES-1119570;R-OAU-1119570;R-CCL-1119570;R-OOF-1119570;R-BOL-1119570;R-PAB-1119570;R-CSC-1119570;R-CCA-1119570;R-VRA-1119570;R-OLU-1119570;R-BNA-1119570;R-GRA-1119570;R-CRU-1119570;R-AIP-1119570;R-ALY-1119570;R-CAN-1119570;R-MDO-1119570;R-BVU-1119570;R-CSI-1119570;R-CLA-1119570;R-SSP-1119570;R-TCA-111…	ec:4.1.2.13	1..1961	2113.5	-6.84684	0	0
contig_3143	5	0	0	1	Glycolysis / Gluconeogenesis;Methane metabolism;Fructose and mannose metabolism;Carbon fixation in photosynthetic organisms;Pentose phosphate pathway	ko00010;ko00680;ko00051;ko00710;ko00030	ec:3.1.3.11	1..2494	216.316	-6.84365	2.15e-12	6.6e-11
contig_2317	2	0	0	1	Purine metabolism;Thiamine metabolism	ko00230;ko00730	ec:3.6.1.15	1..1358	77.3637	-6.83532	2.57e-07	3.65e-06
contig_83	8	0	0	2	Amino sugar and nucleotide sugar metabolism;Glycosaminoglycan degradation;Various types of N-glycan biosynthesis;Other glycan degradation;Purine metabolism;Glycosphingolipid biosynthesis - ganglio series;Glycosphingolipid biosynthesis - globo and isoglobo series;Thiamine metabolism	ko00520;ko00531;ko00513;ko00511;ko00230;ko00604;ko00603;ko00730	ec:3.2.1.52;ec:3.6.1.15	1..2254	1756.01	-6.83403	0	0
contig_7292	5	0	0	1	Acarbose and validamycin biosynthesis;Polyketide sugar unit biosynthesis;Streptomycin biosynthesis;Biosynthesis of vancomycin group antibiotics;O-Antigen nucleotide sugar biosynthesis	ko00525;ko00523;ko00521;ko01055;ko00541	ec:4.2.1.46	1..1256	81.3423	-6.83285	7.41e-07	9.2e-06
contig_15502	4	0	0	1	Vitamin B6 metabolism;Methane metabolism;Glycine, serine and threonine metabolism;Cysteine and methionine metabolism	ko00750;ko00680;ko00260;ko00270	ec:2.6.1.52	1..2416	132.54	-6.81485	2.44e-15	1.01e-13
contig_1778	1	0	0	1	Nicotinate and nicotinamide metabolism	ko00760	ec:1.6.1.1	1..4611	135.186	-6.81061	0	0
contig_2810	2	0	0	2	Ubiquinone and other terpenoid-quinone biosynthesis;Oxidative phosphorylation	ko00130;ko00190	ec:1.6.5.2;ec:7.1.1.2	1..2363	106.715	-6.80742	3.99e-13	1.32e-11
contig_4418	2	0	0	1	Sesquiterpenoid and triterpenoid biosynthesis;Steroid biosynthesis	ko00909;ko00100	ec:1.14.14.17	1..2710	88.7785	-6.80237	3.15e-12	9.5e-11
contig_3594	6	0	0	2	Glycolysis / Gluconeogenesis;Pyruvate metabolism;Carbon fixation pathways in prokaryotes;Methane metabolism;Citrate cycle (TCA cycle);Carbon fixation in photosynthetic organisms	ko00010;ko00620;ko00720;ko00680;ko00020;ko00710	ec:4.1.1.32;ec:4.1.1.31	1..4478	44.7087	-6.79084	5.74e-09	1.21e-07
contig_2595	1	0	0	1	Arginine biosynthesis	ko00220	ec:2.1.3.3	1..2044	93.9956	-6.7901	3.67e-09	7.95e-08
contig_20750	1	0	0	1	PD-L1 expression and PD-1 checkpoint pathway in cancer	ko05235	ec:3.1.3.16	1..2900	34.2641	-6.77725	2.83e-07	3.97e-06
contig_2182	6	0	0	1	Propanoate metabolism;Glycolysis / Gluconeogenesis;Pyruvate metabolism;Glyoxylate and dicarboxylate metabolism;Carbon fixation pathways in prokaryotes;Methane metabolism	ko00640;ko00010;ko00620;ko00630;ko00720;ko00680	ec:6.2.1.1	1..3746	407.252	-6.77489	0	0
contig_5683	2	0	0	1	Purine metabolism;Thiamine metabolism	ko00230;ko00730	ec:3.6.1.15	1..1068	92.5939	-6.77457	4.11e-07	5.52e-06
contig_6496	2	0	0	1	Purine metabolism;Thiamine metabolism	ko00230;ko00730	ec:3.6.1.15	1..3864	25.8975	-6.76987	3.12e-07	4.33e-06
contig_9224	2	0	0	1	Pyruvate metabolism;Glyoxylate and dicarboxylate metabolism	ko00620;ko00630	ec:2.3.3.9	1..2528	638.275	-6.76851	6.96e-12	2.03e-10
contig_1493	4	0	0	1	Alanine, aspartate and glutamate metabolism;Arginine biosynthesis;Nitrogen metabolism;Glyoxylate and dicarboxylate metabolism	ko00250;ko00220;ko00910;ko00630	ec:6.3.1.2	1..2336	321.572	-6.76659	5.36e-11	1.46e-09
contig_958	1	0	0	1	Sulfur metabolism	ko00920	ec:1.8.7.1	1..2887	133.554	-6.76504	1.11e-16	5.26e-15
contig_5050	5	0	0	1	Propanoate metabolism;Aflatoxin biosynthesis;Pyruvate metabolism;Fatty acid biosynthesis;Carbon fixation pathways in prokaryotes	ko00640;ko00254;ko00620;ko00061;ko00720	ec:6.4.1.2	1..2903	105.989	-6.74463	3.22e-15	1.31e-13
contig_980	2	0	0	1	Purine metabolism;Thiamine metabolism	ko00230;ko00730	ec:3.6.1.15	1..1423	1386.57	-6.73303	0	0
contig_1412	1	0	0	1	Porphyrin and chlorophyll metabolism	ko00860	ec:6.6.1.1	1..5820	103.95	-6.72787	0	0
contig_3662	1	0	0	2	Fatty acid biosynthesis	ko00061	ec:1.3.1.9;ec:2.3.1.85	1..1906	120.435	-6.70324	1.39e-12	4.37e-11
contig_1786	2	0	0	1	Pyrimidine metabolism;Alanine, aspartate and glutamate metabolism	ko00240;ko00250	ec:6.3.5.5	1..2356	213.571	-6.69877	4.84e-14	1.74e-12
contig_7089	3	0	0	1	Fructose and mannose metabolism;Carbon fixation in photosynthetic organisms;Pentose phosphate pathway	ko00051;ko00710;ko00030	ec:5.3.1.6	1..1659	184.611	-6.6961	3.24e-14	1.19e-12
contig_1193	1	0	0	1	Arginine and proline metabolism	ko00330	ec:3.5.3.12	1..4200	22.1776	-6.65057	5.21e-07	6.79e-06
contig_10299	1	0	0	1	Amino sugar and nucleotide sugar metabolism	ko00520	ec:4.1.1.35	1..1702	92.7856	-6.64939	5.06e-10	1.24e-08
contig_580	111	1	1	1	Glycolysis / Gluconeogenesis;Methane metabolism;Cytosolic glycolysis;Cytosolic glycolysis (R-ITR-1119570);Cytosolic glycolysis (R-SHI-1119570);Cytosolic glycolysis (R-PTI-1119570);Cytosolic glycolysis (R-MES-1119570);Cytosolic glycolysis (R-DRO-1119570);Cytosolic glycolysis (R-OAU-1119570);Cytosolic glycolysis (R-CBA-1119570);Cytosolic glycolysis (R-CCL-1119570);Cytosolic glycolysis (R-OOF-111957…	ko00010;ko00680;R-AOF-1119570;R-ITR-1119570;R-SHI-1119570;R-PTI-1119570;R-MES-1119570;R-DRO-1119570;R-OAU-1119570;R-CBA-1119570;R-CCL-1119570;R-OOF-1119570;R-BOL-1119570;R-PAB-1119570;R-CSC-1119570;R-CCA-1119570;R-VRA-1119570;R-OLU-1119570;R-BNA-1119570;R-GRA-1119570;R-CRU-1119570;R-AIP-1119570;R-ALY-1119570;R-CAN-1119570;R-MDO-1119570;R-BVU-1119570;R-CSI-1119570;R-CLA-1119570;R-SSP-1119570;R-TCA…	ec:4.2.1.11	1..2133	339.388	-6.64664	0	0
contig_1168	4	0	0	1	Glutathione metabolism;Drug metabolism - other enzymes;Drug metabolism - cytochrome P450;Metabolism of xenobiotics by cytochrome P450	ko00480;ko00983;ko00982;ko00980	ec:2.5.1.18	1..6696	13.5533	-6.64033	8.05e-07	9.87e-06
contig_1389	3	0	0	1	Citrate cycle (TCA cycle);Tryptophan metabolism;Lysine degradation	ko00020;ko00380;ko00310	ec:1.2.4.2	1..6715	52.3205	-6.63957	4.44e-16	1.98e-14
contig_3471	2	0	0	1	Glutathione metabolism;Arginine and proline metabolism	ko00480;ko00330	ec:4.1.1.17	1..2532	111.87	-6.63882	5.46e-14	1.96e-12
contig_4334	34	0	1	1	Alanine, aspartate and glutamate metabolism;Nitrogen metabolism;Ammonia assimilation cycle;Ammonia assimilation cycle (R-FVE-1119443);Ammonia assimilation cycle (R-SPC-1119443);Ammonia assimilation cycle (R-HLP-1119443);Ammonia assimilation cycle (R-AOF-1119443);Ammonia assimilation cycle (R-OAU-1119443);Ammonia assimilation cycle (R-CCL-1119443);Ammonia assimilation cycle (R-COL-1119443);Ammonia…	ko00250;ko00910;R-CRU-1119443;R-FVE-1119443;R-SPC-1119443;R-HLP-1119443;R-AOF-1119443;R-OAU-1119443;R-CCL-1119443;R-COL-1119443;R-OGR-1119443;R-BNA-1119443;R-CSI-1119443;R-ECU-1119443;R-CLA-1119443;R-PDA-1119443;R-SHI-1119443;R-OMI-1119443;R-HLH-1119443;R-OOF-1119443;R-CAR-1119443;R-ADU-1119443;R-ZJA-1119443;R-CSK-1119443;R-NNU-1119443;R-MGU-1119443;R-OSA-1119443;R-CCA-1119443;R-PED-1119443;R-PTA…	ec:1.4.1.14	1..8320	86.0115	-6.63629	1.11e-16	5.26e-15
contig_3530	2	0	0	1	Glutathione metabolism;Pentose phosphate pathway	ko00480;ko00030	ec:1.1.1.44	1..2737	212.302	-6.6256	0	0
contig_3074	1	0	0	1	Starch and sucrose metabolism	ko00500	ec:2.4.1.25	1..7742	20.1949	-6.62197	4.49e-10	1.11e-08
contig_4327	3	0	0	1	Glutathione metabolism;Carbon fixation pathways in prokaryotes;Citrate cycle (TCA cycle)	ko00480;ko00720;ko00020	ec:1.1.1.42	1..1862	115.96	-6.60308	2.42e-12	7.41e-11
contig_19396	2	0	0	1	Drug metabolism - other enzymes;Purine metabolism	ko00983;ko00230	ec:2.4.2.8	1..3152	47.7931	-6.60195	7.91e-10	1.89e-08
contig_4857	3	0	0	2	Alanine, aspartate and glutamate metabolism;Glycine, serine and threonine metabolism;Cysteine and methionine metabolism	ko00250;ko00260;ko00270	ec:2.6.1.44;ec:2.6.1.51	1..1839	47.4018	-6.59094	6.41e-07	8.11e-06
contig_33471	1	0	0	1	Nitrogen metabolism	ko00910	ec:4.2.1.1	1..5168	363.892	-6.58643	0	0
contig_6589	107	0	1	1	Pyruvate metabolism;Glyoxylate and dicarboxylate metabolism;Carbon fixation pathways in prokaryotes;Methane metabolism;Citrate cycle (TCA cycle);Carbon fixation in photosynthetic organisms;Cysteine and methionine metabolism;TCA cycle (plant);TCA cycle (plant) (R-DRO-1119533);TCA cycle (plant) (R-AOF-1119533);TCA cycle (plant) (R-PAB-1119533);TCA cycle (plant) (R-MES-1119533);TCA cycle (plant) (R-…	ko00620;ko00630;ko00720;ko00680;ko00020;ko00710;ko00270;R-PTI-1119533;R-DRO-1119533;R-AOF-1119533;R-PAB-1119533;R-MES-1119533;R-OAU-1119533;R-SHI-1119533;R-CBA-1119533;R-PPE-1119533;R-CCL-1119533;R-OOF-1119533;R-BOL-1119533;R-OLU-1119533;R-CCA-1119533;R-VRA-1119533;R-ATH-1119533;R-ALY-1119533;R-BNA-1119533;R-CRU-1119533;R-CAN-1119533;R-GRA-1119533;R-AIP-1119533;R-CSI-1119533;R-CLA-1119533;R-ITR-1…	ec:1.1.1.37	1..7348	89.7124	-6.57653	0	0
contig_8917	1	0	0	1	PD-L1 expression and PD-1 checkpoint pathway in cancer	ko05235	ec:3.1.3.16	1..2936	71.1171	-6.56006	1.77e-12	5.47e-11
contig_5652	2	0	0	1	Purine metabolism;Thiamine metabolism	ko00230;ko00730	ec:3.6.1.15	1..1295	216.269	-6.55538	8.34e-14	2.94e-12
contig_3408	6	0	0	2	Drug metabolism - other enzymes;alpha-Linolenic acid metabolism;Linoleic acid metabolism;Arachidonic acid metabolism;Ether lipid metabolism;Glycerophospholipid metabolism	ko00983;ko00592;ko00591;ko00590;ko00565;ko00564	ec:3.1.1.1;ec:3.1.1.4	1..1792	361.153	-6.55399	0	0
contig_161	2	0	0	1	Purine metabolism;Thiamine metabolism	ko00230;ko00730	ec:3.6.1.15	1..3109	147.335	-6.5388	0	0
contig_21441	2	0	0	1	Steroid degradation;Steroid hormone biosynthesis	ko00984;ko00140	ec:1.1.1.145	1..1935	43.5542	-6.53159	8.16e-07	9.98e-06
contig_7596	2	0	0	1	Glyoxylate and dicarboxylate metabolism;Tryptophan metabolism	ko00630;ko00380	ec:1.11.1.6	1..3495	23.9937	-6.52469	7.73e-07	9.54e-06
contig_2612	3	0	0	1	Pyrimidine metabolism;Drug metabolism - other enzymes;Purine metabolism	ko00240;ko00983;ko00230	ec:2.7.4.6	1..650	415.156	-6.51497	8.03e-14	2.84e-12
contig_10307	1	0	0	1	PD-L1 expression and PD-1 checkpoint pathway in cancer	ko05235	ec:3.1.3.16	1..5716	25.0491	-6.50849	7.18e-10	1.73e-08
contig_8287	1	0	0	1	Carotenoid biosynthesis	ko00906	ec:1.23.5.1	1..3173	25.5721	-6.49552	9.6e-07	1.15e-05
contig_7650	3	0	0	2	Drug metabolism - other enzymes;Caffeine metabolism;Purine metabolism	ko00983;ko00232;ko00230	ec:1.17.3.2;ec:1.17.1.4	1..4696	17.9426	-6.48952	1.13e-06	1.32e-05
contig_3786	1	0	0	1	Arachidonic acid metabolism	ko00590	ec:5.3.99.3	1..1351	59.8463	-6.48866	1e-06	1.19e-05
contig_10500	2	0	0	1	Caffeine metabolism;Purine metabolism	ko00232;ko00230	ec:1.7.3.3	1..2469	56.8517	-6.48852	7.3e-10	1.75e-08
contig_2231	1	0	0	1	Fatty acid elongation	ko00062	ec:3.1.2.22	1..1973	72.1342	-6.4743	1.12e-09	2.61e-08
contig_19827	1	0	0	1	Purine metabolism	ko00230	ec:6.3.2.6	1..1470	53.932	-6.46727	1.14e-06	1.32e-05
contig_3672	2	0	0	1	Amino sugar and nucleotide sugar metabolism;Ascorbate and aldarate metabolism	ko00520;ko00053	ec:5.1.3.18	1..2277	391.39	-6.46094	0	0
contig_1867	3	0	0	2	Glyoxylate and dicarboxylate metabolism;Phenylpropanoid biosynthesis;Tryptophan metabolism	ko00630;ko00940;ko00380	ec:1.11.1.6;ec:1.11.1.7	1..2160	87.8964	-6.42962	4.89e-12	1.45e-10
contig_1698	1	0	0	1	Porphyrin and chlorophyll metabolism	ko00860	ec:1.3.3.3	1..3154	128.138	-6.39265	0	0
contig_12060	2	0	0	1	Drug metabolism - other enzymes;Purine metabolism	ko00983;ko00230	ec:1.1.1.205	1..2581	29.3657	-6.38529	1.33e-06	1.52e-05
contig_14371	1	0	0	1	Terpenoid backbone biosynthesis	ko00900	ec:1.1.1.267	1..2116	60.8464	-6.36092	1.42e-09	3.29e-08
contig_3607	11	0	0	1	Benzoate degradation;Caprolactam degradation;Butanoate metabolism;Toluene degradation;Fatty acid elongation;Fatty acid degradation;Carbon fixation pathways in prokaryotes;Geraniol degradation;Valine, leucine and isoleucine degradation;Tryptophan metabolism;Lysine degradation	ko00362;ko00930;ko00650;ko00623;ko00062;ko00071;ko00720;ko00281;ko00280;ko00380;ko00310	ec:1.1.1.35	1..2654	47.9132	-6.3496	1.61e-09	3.68e-08
contig_4812	1	0	0	1	Pyruvate metabolism	ko00620	ec:4.4.1.5	1..895	82.1051	-6.34169	2.07e-06	2.21e-05
contig_39074	2	0	0	2	Ubiquinone and other terpenoid-quinone biosynthesis;Oxidative phosphorylation	ko00130;ko00190	ec:1.6.5.2;ec:7.1.1.2	1..852	86.5011	-6.33377	1.76e-06	1.92e-05
contig_12797	105	0	1	1	Glycolysis / Gluconeogenesis;Methane metabolism;Fructose and mannose metabolism;Carbon fixation in photosynthetic organisms;Pentose phosphate pathway;Cytosolic glycolysis;Cytosolic glycolysis (R-ITR-1119570);Cytosolic glycolysis (R-SHI-1119570);Cytosolic glycolysis (R-PTI-1119570);Cytosolic glycolysis (R-MES-1119570);Cytosolic glycolysis (R-OAU-1119570);Cytosolic glycolysis (R-CCL-1119570);Cytoso…	ko00010;ko00680;ko00051;ko00710;ko00030;R-AOF-1119570;R-ITR-1119570;R-SHI-1119570;R-PTI-1119570;R-MES-1119570;R-OAU-1119570;R-CCL-1119570;R-OOF-1119570;R-BOL-1119570;R-PAB-1119570;R-CSC-1119570;R-CCA-1119570;R-VRA-1119570;R-OLU-1119570;R-BNA-1119570;R-GRA-1119570;R-CRU-1119570;R-AIP-1119570;R-ALY-1119570;R-CAN-1119570;R-MDO-1119570;R-BVU-1119570;R-CSI-1119570;R-CLA-1119570;R-SSP-1119570;R-TCA-111…	ec:4.1.2.13	1..1309	213.496	-6.31828	9.88e-15	3.86e-13
contig_110	4	0	0	1	Alanine, aspartate and glutamate metabolism;Arginine biosynthesis;Nitrogen metabolism;Glyoxylate and dicarboxylate metabolism	ko00250;ko00220;ko00910;ko00630	ec:6.3.1.2	1..1563	290.449	-6.31112	0	0
contig_992	16	0	0	2	Benzoate degradation;Phenylalanine metabolism;Butanoate metabolism;Glycolysis / Gluconeogenesis;Naphthalene degradation;Chloroalkane and chloroalkene degradation;Xylene degradation;Dioxin degradation;Pyruvate metabolism;Drug metabolism - cytochrome P450;Metabolism of xenobiotics by cytochrome P450;Tyrosine metabolism;alpha-Linolenic acid metabolism;Fatty acid degradation;Glycine, serine and threo…	ko00362;ko00360;ko00650;ko00010;ko00626;ko00625;ko00622;ko00621;ko00620;ko00982;ko00980;ko00350;ko00592;ko00071;ko00260;ko00830	ec:1.2.1.10;ec:1.1.1.1	1..4513	143.51	-6.27998	0	0
contig_930	2	0	0	1	Purine metabolism;Thiamine metabolism	ko00230;ko00730	ec:3.6.1.15	1..3535	33.9853	-6.26394	4.62e-09	9.82e-08
contig_3050	2	0	0	1	Purine metabolism;Thiamine metabolism	ko00230;ko00730	ec:3.6.1.15	1..5319	32.0554	-6.25977	1.75e-11	4.95e-10
contig_4489	1	0	0	1	Starch and sucrose metabolism	ko00500	ec:3.2.1.1	1..4089	55.0905	-6.2528	4.68e-13	1.54e-11
contig_3562	2	0	0	2	Ubiquinone and other terpenoid-quinone biosynthesis;Oxidative phosphorylation	ko00130;ko00190	ec:1.6.5.2;ec:7.1.1.2	1..1930	88.3933	-6.25002	2.23e-11	6.29e-10
contig_3532	106	0	1	1	Porphyrin and chlorophyll metabolism;Tetrapyrrole biosynthesis I;Tetrapyrrole biosynthesis I (R-ATR-4827054);Tetrapyrrole biosynthesis I (R-MGU-4827054);Tetrapyrrole biosynthesis I (R-HLH-4827054);Tetrapyrrole biosynthesis I (R-SMO-4827054);Tetrapyrrole biosynthesis I (R-PHA-4827054);Tetrapyrrole biosynthesis I (R-OSA-4827054);Tetrapyrrole biosynthesis I (R-PVE-4827054);Tetrapyrrole biosynthesis …	ko00860;R-BDI-4827054;R-ATR-4827054;R-MGU-4827054;R-HLH-4827054;R-SMO-4827054;R-PHA-4827054;R-OSA-4827054;R-PVE-4827054;R-BRA-4827054;R-ECU-4827054;R-SBI-4827054;R-ADU-4827054;R-MPO-4827054;R-OEU-4827054;R-TPR-4827054;R-ETE-4827054;R-OME-4827054;R-HVU-4827054;R-OBR-4827054;R-CCD-4827054;R-ATA-4827054;R-EGR-4827054;R-AHA-4827054;R-OMI-4827054;R-TAE-4827054;R-BVU-4827054;R-TTU-4827054;R-PAV-4827054…	ec:2.5.1.61	1..2244	119.58	-6.24053	1.2e-14	4.64e-13
contig_8851	7	0	1	1	Glycolysis / Gluconeogenesis;Methane metabolism;Galactose metabolism;Fructose and mannose metabolism;Pentose phosphate pathway;Cytosolic glycolysis;Plastid glycolysis	ko00010;ko00680;ko00052;ko00051;ko00030;R-OSA-1119570;R-OSA-1119424	ec:2.7.1.11	1..2233	30.3273	-6.20792	3.49e-06	3.44e-05
contig_9528	3	0	0	1	Glycolysis / Gluconeogenesis;Pyruvate metabolism;Citrate cycle (TCA cycle)	ko00010;ko00620;ko00020	ec:1.2.4.1	1..1103	109.196	-6.20458	7.12e-09	1.47e-07
contig_7291	100	0	1	1	Histidine metabolism;Histidine biosynthesis I;Histidine biosynthesis I (R-MES-1119509);Histidine biosynthesis I (R-DRO-1119509);Histidine biosynthesis I (R-PPE-1119509);Histidine biosynthesis I (R-SHI-1119509);Histidine biosynthesis I (R-CCL-1119509);Histidine biosynthesis I (R-CCR-1119509);Histidine biosynthesis I (R-CSC-1119509);Histidine biosynthesis I (R-OOF-1119509);Histidine biosynthesis I …	ko00340;R-PAB-1119509;R-MES-1119509;R-DRO-1119509;R-PPE-1119509;R-SHI-1119509;R-CCL-1119509;R-CCR-1119509;R-CSC-1119509;R-OOF-1119509;R-BOL-1119509;R-OLU-1119509;R-CAN-1119509;R-GRA-1119509;R-CCA-1119509;R-ALY-1119509;R-BNA-1119509;R-ATH-1119509;R-OAU-1119509;R-CLA-1119509;R-CSI-1119509;R-AIP-1119509;R-CRU-1119509;R-ITR-1119509;R-VRA-1119509;R-AOF-1119509;R-TAE-1119509;R-CAR-1119509;R-OMI-1119509…	ec:1.1.1.23	1..2472	26.98	-6.20187	2.62e-06	2.7e-05
contig_7685	191	0	1	1	Arginine and proline metabolism;Proline biosynthesis I;Proline biosynthesis I (R-PDA-1119631);Proline biosynthesis I (R-OLO-1119631);Proline biosynthesis V (from arginine);Proline biosynthesis V (from arginine) (R-CSA-1119318);Proline biosynthesis V (from arginine) (R-ORU-1119318);Proline biosynthesis I (R-CCA-1119631);Proline biosynthesis I (R-BNA-1119631);Proline biosynthesis I (R-ACH-1119631);…	ko00330;R-OLU-1119631;R-PDA-1119631;R-OLO-1119631;R-CME-1119318;R-CSA-1119318;R-ORU-1119318;R-CCA-1119631;R-BNA-1119631;R-ACH-1119631;R-STU-1119631;R-SLY-1119631;R-ATA-1119318;R-AIP-1119631;R-CSI-1119631;R-CLA-1119631;R-ZMA-1119318;R-OAU-1119631;R-OSI-1119318;R-OGR-1119631;R-TAE-1119318;R-AOF-1119631;R-PHH-1119318;R-CAR-1119318;R-PTI-1119631;R-LAN-1119318;R-ITR-1119631;R-FVE-1119318;R-BVU-1119631…	ec:1.5.1.2	1..1137	58.5578	-6.19603	3.12e-06	3.13e-05
contig_893	107	0	1	1	Amino sugar and nucleotide sugar metabolism;Starch and sucrose metabolism;Starch biosynthesis;Starch biosynthesis (R-GRA-1119477);Starch biosynthesis (R-TUR-1119477);Starch biosynthesis (R-FVE-1119477);Starch biosynthesis (R-CRU-1119477);Starch biosynthesis (R-VRA-1119477);Starch biosynthesis (R-OBA-1119477);Starch biosynthesis (R-HLP-1119477);Starch biosynthesis (R-PPE-1119477);Starch biosynthes…	ko00520;ko00500;R-JCU-1119477;R-GRA-1119477;R-TUR-1119477;R-FVE-1119477;R-CRU-1119477;R-VRA-1119477;R-OBA-1119477;R-HLP-1119477;R-PPE-1119477;R-ALY-1119477;R-SPC-1119477;R-SIT-1119477;R-NAT-1119477;R-MAC-1119477;R-AOF-1119477;R-ITR-1119477;R-DRO-1119477;R-OKA-1119477;R-AIP-1119477;R-CSA-1119477;R-MES-1119477;R-OAU-1119477;R-CCL-1119477;R-ATH-1119477;R-TAE-1119477;R-LAN-1119477;R-OBR-1119477;R-OGR…	ec:2.7.7.27	1..2412	230.762	-6.18663	0	0
contig_40215	1	0	0	1	Phenylalanine, tyrosine and tryptophan biosynthesis	ko00400	ec:4.1.1.48	1..1605	41.1104	-6.18354	2.89e-06	2.92e-05
contig_1974	2	0	0	1	Purine metabolism;Thiamine metabolism	ko00230;ko00730	ec:3.6.1.15	1..2050	31.8935	-6.16874	3.01e-06	3.04e-05
contig_21942	1	0	0	1	Porphyrin and chlorophyll metabolism	ko00860	ec:1.3.1.75	1..1352	47.1134	-6.15528	4.15e-06	4e-05
contig_1467	1	0	0	1	Glycine, serine and threonine metabolism	ko00260	ec:2.3.1.29	1..2203	71.6395	-6.13887	4.48e-11	1.22e-09
contig_937	1	0	0	1	Phenylalanine, tyrosine and tryptophan biosynthesis	ko00400	ec:4.2.3.5	1..1481	74.4433	-6.13333	5.52e-09	1.16e-07
contig_6913	1	0	0	1	Glutathione metabolism	ko00480	ec:4.3.2.9	1..3572	30.1596	-6.10076	6.75e-09	1.4e-07
contig_10482	1	0	0	1	Starch and sucrose metabolism	ko00500	ec:3.2.1.1	1..3559	69.5952	-6.0928	9.91e-08	1.58e-06
contig_12396	5	0	0	1	Styrene degradation;Phenylalanine metabolism;Aminobenzoate degradation;Arginine and proline metabolism;Tryptophan metabolism	ko00643;ko00360;ko00627;ko00330;ko00380	ec:3.5.1.4	1..2835	21.517	-6.06561	4.37e-06	4.19e-05
contig_11615	3	0	0	2	Pyruvate metabolism;Glyoxylate and dicarboxylate metabolism;Glycine, serine and threonine metabolism	ko00620;ko00630;ko00260	ec:1.1.1.79;ec:1.1.1.81	1..1480	41.7401	-6.06195	6.17e-06	5.61e-05
contig_4764	1	0	0	1	Sulfur metabolism	ko00920	ec:1.8.3.1	1..6004	45.2018	-6.00704	4e-15	1.62e-13
contig_2526	2	0	0	1	Drug metabolism - other enzymes;Purine metabolism	ko00983;ko00230	ec:6.3.5.2	1..1943	30.0041	-6.00488	5.93e-06	5.42e-05
contig_2591	1	0	0	1	Starch and sucrose metabolism	ko00500	ec:2.4.1.18	1..5736	83.8641	-6.00159	0	0
contig_2795	2	0	0	1	Purine metabolism;Thiamine metabolism	ko00230;ko00730	ec:3.6.1.15	1..2522	209.132	-5.99977	0	0
contig_2829	2	0	0	1	Purine metabolism;Thiamine metabolism	ko00230;ko00730	ec:3.6.1.15	1..2132	27.169	-5.98227	6.83e-06	6.12e-05
contig_14192	1	0	0	1	PD-L1 expression and PD-1 checkpoint pathway in cancer	ko05235	ec:3.1.3.16	1..2157	27.631	-5.98198	1.1e-05	9.28e-05
contig_9181	2	0	0	1	Purine metabolism;Thiamine metabolism	ko00230;ko00730	ec:3.6.1.15	1..2325	61.065	-5.97887	1.53e-10	3.94e-09
contig_5867	1	0	0	1	Phenylpropanoid biosynthesis	ko00940	ec:1.11.1.7	1..1219	339.517	-5.97271	3.11e-15	1.27e-13
contig_7065	103	0	1	1	Pyruvate metabolism;Valine, leucine and isoleucine biosynthesis;Leucine biosynthesis;Leucine biosynthesis (R-PTI-1119540);Leucine biosynthesis (R-AOF-1119540);Leucine biosynthesis (R-OAU-1119540);Leucine biosynthesis (R-MES-1119540);Leucine biosynthesis (R-CBA-1119540);Leucine biosynthesis (R-SHI-1119540);Leucine biosynthesis (R-PPE-1119540);Leucine biosynthesis (R-BOL-1119540);Leucine biosynthes…	ko00620;ko00290;R-DRO-1119540;R-PTI-1119540;R-AOF-1119540;R-OAU-1119540;R-MES-1119540;R-CBA-1119540;R-SHI-1119540;R-PPE-1119540;R-BOL-1119540;R-CCL-1119540;R-CSC-1119540;R-OOF-1119540;R-OLU-1119540;R-GRA-1119540;R-VRA-1119540;R-CCA-1119540;R-ALY-1119540;R-BNA-1119540;R-ATH-1119540;R-CRU-1119540;R-AIP-1119540;R-CAN-1119540;R-CLA-1119540;R-CSI-1119540;R-ITR-1119540;R-TAE-1119540;R-SSP-1119540;R-TCA…	ec:2.3.3.13	1..2538	37.1197	-5.94165	2.38e-08	4.44e-07
contig_27152	1	0	0	1	Porphyrin and chlorophyll metabolism	ko00860	ec:1.14.13.122	1..3224	18.854	-5.93204	2.36e-05	0.000178
contig_16601	1	0	0	1	Pyrimidine metabolism	ko00240	ec:3.5.2.3	1..3834	14.4802	-5.93062	7.74e-06	6.82e-05
contig_9316	4	0	0	1	Amino sugar and nucleotide sugar metabolism;Pentose and glucuronate interconversions;Ascorbate and aldarate metabolism;O-Antigen nucleotide sugar biosynthesis	ko00520;ko00040;ko00053;ko00541	ec:1.1.1.22	1..2335	41.5568	-5.92841	8.1e-08	1.33e-06
contig_4953	2	0	0	1	Purine metabolism;Thiamine metabolism	ko00230;ko00730	ec:3.6.1.15	1..3636	177.509	-5.89841	1.44e-15	6.12e-14
contig_6803	3	0	0	1	Phenylalanine metabolism;Ubiquinone and other terpenoid-quinone biosynthesis;Tyrosine metabolism	ko00360;ko00130;ko00350	ec:1.13.11.27	1..2467	21.2936	-5.89211	1.29e-05	0.000106
contig_21237	1	0	0	1	Nicotinate and nicotinamide metabolism	ko00760	ec:2.7.1.23	1..2155	191.336	-5.86061	0	0
contig_4978	2	0	0	2	Pyruvate metabolism;Carbon fixation in photosynthetic organisms	ko00620;ko00710	ec:1.1.1.39;ec:1.1.1.38	1..1739	30.399	-5.82381	1.62e-05	0.000129
contig_8219	1	0	0	1	Starch and sucrose metabolism	ko00500	ec:2.4.1.14	1..1374	37.0214	-5.80558	1.18e-05	9.83e-05
contig_13933	3	0	0	1	Amino sugar and nucleotide sugar metabolism;Galactose metabolism;O-Antigen nucleotide sugar biosynthesis	ko00520;ko00052;ko00541	ec:5.1.3.2	1..2945	29.8904	-5.80159	3.89e-08	6.93e-07
contig_1706	1	0	0	1	Porphyrin and chlorophyll metabolism	ko00860	ec:6.6.1.1	1..4617	106.957	-5.78628	0	0
contig_8834	19	0	0	2	Phenylalanine metabolism;beta-Alanine metabolism;Pantothenate and CoA biosynthesis;Glycolysis / Gluconeogenesis;Limonene and pinene degradation;Chloroalkane and chloroalkene degradation;Pyruvate metabolism;Drug metabolism - cytochrome P450;Insect hormone biosynthesis;Metabolism of xenobiotics by cytochrome P450;Histidine metabolism;Tyrosine metabolism;Fatty acid degradation;Glycerolipid metabolis…	ko00360;ko00410;ko00770;ko00010;ko00903;ko00625;ko00620;ko00982;ko00981;ko00980;ko00340;ko00350;ko00071;ko00561;ko00280;ko00330;ko00053;ko00380;ko00310	ec:1.2.1.5;ec:1.2.1.3	1..2377	36.1328	-5.78488	4.5e-08	7.87e-07
contig_37822	2	0	0	1	Glycosphingolipid biosynthesis - globo and isoglobo series;Glycosphingolipid biosynthesis - lacto and neolacto series	ko00603;ko00601	ec:2.4.1.69	1..8255	19.9158	-5.7794	6.53e-11	1.76e-09
contig_8757	4	0	0	1	Sulfur metabolism;Purine metabolism;Selenocompound metabolism;Monobactam biosynthesis	ko00920;ko00230;ko00450;ko00261	ec:2.7.7.4	1..1091	45.267	-5.77712	6.91e-05	0.000443
contig_14981	2	0	0	2	Pyrimidine metabolism;Drug metabolism - other enzymes	ko00240;ko00983	ec:2.7.4.14;ec:2.7.4.22	1..2649	18.5596	-5.76506	1.36e-05	0.000111
contig_6466	2	0	0	1	Sulfur metabolism;Cysteine and methionine metabolism	ko00920;ko00270	ec:2.5.1.47	1..2261	21.8673	-5.76449	1.36e-05	0.000111
contig_13759	4	0	0	1	Styrene degradation;Fluorobenzoate degradation;Aminobenzoate degradation;Tryptophan metabolism	ko00643;ko00364;ko00627;ko00380	ec:4.2.1.84	1..1263	38.0277	-5.75102	1.95e-05	0.000151
contig_14824	109	0	1	1	Phenylalanine, tyrosine and tryptophan biosynthesis;Glycine, serine and threonine metabolism;Tryptophan biosynthesis;Tryptophan biosynthesis (R-CRU-1119494);Tryptophan biosynthesis (R-GRA-1119494);Tryptophan biosynthesis (R-FVE-1119494);Tryptophan biosynthesis (R-VRA-1119494);Tryptophan biosynthesis (R-ALY-1119494);Tryptophan biosynthesis (R-OBA-1119494);Tryptophan biosynthesis (R-SPC-1119494);Tr…	ko00400;ko00260;R-JCU-1119494;R-CRU-1119494;R-GRA-1119494;R-FVE-1119494;R-VRA-1119494;R-ALY-1119494;R-OBA-1119494;R-SPC-1119494;R-PPE-1119494;R-SIT-1119494;R-NAT-1119494;R-CCR-1119494;R-HLP-1119494;R-MAC-1119494;R-OAU-1119494;R-CSI-1119494;R-CLA-1119494;R-ITR-1119494;R-CME-1119494;R-DRO-1119494;R-AOF-1119494;R-AIP-1119494;R-MES-1119494;R-ATH-1119494;R-LAN-1119494;R-CCL-1119494;R-TAE-1119494;R-BNA…	ec:4.2.1.20	1..2226	37.9611	-5.75059	4.34e-08	7.63e-07
contig_8023	1	0	0	1	Porphyrin and chlorophyll metabolism	ko00860	ec:4.1.1.37	1..2027	24.022	-5.74946	1.59e-05	0.000127
contig_4508	2	0	0	1	Phenylalanine, tyrosine and tryptophan biosynthesis;Glycine, serine and threonine metabolism	ko00400;ko00260	ec:4.2.1.20	1..1096	44.36	-5.74281	1.48e-05	0.000119
contig_21417	2	0	2	1	Terpenoid backbone biosynthesis;Trans,trans-farnesyl diphosphate biosynthesis	ko00900;R-OSA-1119526	ec:2.5.1.10	1..1279	37.7012	-5.72953	1.57e-05	0.000125
contig_764	2	0	0	1	Purine metabolism;Thiamine metabolism	ko00230;ko00730	ec:3.6.1.15	1..4561	251.91	-5.71871	0	0
contig_3477	1	0	0	1	Starch and sucrose metabolism	ko00500	ec:2.4.1.11	1..6352	78.1294	-5.71707	0	0
contig_9516	2	0	0	1	Purine metabolism;Thiamine metabolism	ko00230;ko00730	ec:3.6.1.15	1..4217	19.6433	-5.71173	6.42e-08	1.08e-06
contig_18136	1	0	0	1	Purine metabolism	ko00230	ec:4.6.1.2	1..8308	29.9237	-5.69607	2.32e-14	8.69e-13
contig_10018	2	0	0	1	Purine metabolism;Thiamine metabolism	ko00230;ko00730	ec:3.6.1.15	1..6999	17.4484	-5.69067	4.06e-09	8.73e-08
contig_975	2	0	0	1	Purine metabolism;Thiamine metabolism	ko00230;ko00730	ec:3.6.1.15	1..1842	25.1848	-5.6725	1.79e-05	0.00014
contig_11564	103	0	1	2	Phenylalanine, tyrosine and tryptophan biosynthesis;Monoterpenoid biosynthesis;Chorismate biosynthesis;Chorismate biosynthesis (R-GRA-1119430);Chorismate biosynthesis (R-CRU-1119430);Chorismate biosynthesis (R-ATH-1119430);Chorismate biosynthesis (R-OBA-1119430);Chorismate biosynthesis (R-JCU-1119430);Chorismate biosynthesis (R-MAC-1119430);Chorismate biosynthesis (R-CCR-1119430);Chorismate biosy…	ko00400;ko00902;R-VRA-1119430;R-GRA-1119430;R-CRU-1119430;R-ATH-1119430;R-OBA-1119430;R-JCU-1119430;R-MAC-1119430;R-CCR-1119430;R-SPC-1119430;R-HLP-1119430;R-NAT-1119430;R-ALY-1119430;R-SIT-1119430;R-ITR-1119430;R-TAE-1119430;R-AOF-1119430;R-CSA-1119430;R-MES-1119430;R-CME-1119430;R-OAU-1119430;R-DRO-1119430;R-PPE-1119430;R-LAN-1119430;R-CCL-1119430;R-ZMA-1119430;R-PHH-1119430;R-OGU-1119430;R-HVU…	ec:4.2.3.4;ec:4.2.3.10	1..1480	31.1194	-5.67093	1.86e-05	0.000145
contig_4547	2	0	0	1	Purine metabolism;Thiamine metabolism	ko00230;ko00730	ec:3.6.1.15	1..1277	35.9963	-5.66111	2.05e-05	0.000158
contig_4570	2	0	0	1	Biosynthesis of various secondary metabolites - part 3;Cysteine and methionine metabolism	ko00997;ko00270	ec:2.5.1.6	1..2248	348.141	-5.65114	0	0
contig_7379	11	0	0	1	Novobiocin biosynthesis;Phenylalanine, tyrosine and tryptophan biosynthesis;Phenylalanine metabolism;Alanine, aspartate and glutamate metabolism;Arginine biosynthesis;Tyrosine metabolism;Tropane, piperidine and pyridine alkaloid biosynthesis;Arginine and proline metabolism;Carbon fixation in photosynthetic organisms;Isoquinoline alkaloid biosynthesis;Cysteine and methionine metabolism	ko00401;ko00400;ko00360;ko00250;ko00220;ko00350;ko00960;ko00330;ko00710;ko00950;ko00270	ec:2.6.1.1	1..2101	89.5216	-5.64443	1.01e-11	2.9e-10
contig_15646	1	0	0	1	Inositol phosphate metabolism	ko00562	ec:2.7.1.137	1..3281	13.7394	-5.64391	1.99e-05	0.000153
contig_6963	2	0	0	1	Various types of N-glycan biosynthesis;N-Glycan biosynthesis	ko00513;ko00510	ec:2.4.99.18	1..1594	48.9539	-5.63244	9.76e-08	1.56e-06
contig_6788	2	0	0	2	Drug metabolism - other enzymes;Pentose phosphate pathway	ko00983;ko00030	ec:3.1.1.1;ec:3.1.1.31	1..1400	79.3448	-5.63111	1.15e-09	2.68e-08
contig_7961	1	0	1	0	Anthocyanin biosynthesis (delphinidin 3-O-glucoside)	R-OSA-1119514		1..4977	9.15058	-5.62916	2.7e-05	0.000199
contig_24929	1	0	0	1	Starch and sucrose metabolism	ko00500	ec:3.2.1.28	1..2862	15.8133	-5.61652	2.69e-05	0.000198
contig_2081	2	0	0	1	Purine metabolism;Thiamine metabolism	ko00230;ko00730	ec:3.6.1.15	1..2074	128.413	-5.61517	2.02e-14	7.59e-13
contig_19296	101	0	1	1	Starch and sucrose metabolism;Sucrose biosynthesis;Sucrose biosynthesis (R-VRA-1119465);Sucrose biosynthesis (R-JCU-1119465);Sucrose biosynthesis (R-TUR-1119465);Sucrose biosynthesis (R-OBA-1119465);Sucrose biosynthesis (R-FVE-1119465);Sucrose biosynthesis (R-CRU-1119465);Sucrose biosynthesis (R-PPE-1119465);Sucrose biosynthesis (R-SPC-1119465);Sucrose biosynthesis (R-HLP-1119465);Sucrose biosynt…	ko00500;R-GRA-1119465;R-VRA-1119465;R-JCU-1119465;R-TUR-1119465;R-OBA-1119465;R-FVE-1119465;R-CRU-1119465;R-PPE-1119465;R-SPC-1119465;R-HLP-1119465;R-ALY-1119465;R-NAT-1119465;R-SIT-1119465;R-MAC-1119465;R-AOF-1119465;R-ITR-1119465;R-OAU-1119465;R-MES-1119465;R-AIP-1119465;R-DRO-1119465;R-CSA-1119465;R-CCL-1119465;R-ATH-1119465;R-TAE-1119465;R-LAN-1119465;R-HVU-1119465;R-CCD-1119465;R-COL-1119465…	ec:3.1.3.24	1..1335	34.2572	-5.60538	3.29e-05	0.000235
contig_14552	2	0	0	2	Drug metabolism - other enzymes;Ether lipid metabolism	ko00983;ko00565	ec:3.1.1.1;ec:3.1.1.47	1..1142	38.4452	-5.59572	2.58e-05	0.000191
contig_11849	2	0	0	2	Pyrimidine metabolism;Drug metabolism - other enzymes	ko00240;ko00983	ec:2.4.2.10;ec:4.1.1.23	1..1088	40.3399	-5.58618	2.44e-05	0.000182
contig_1893	6	0	0	2	Glycolysis / Gluconeogenesis;Pyruvate metabolism;Carbon fixation pathways in prokaryotes;Methane metabolism;Citrate cycle (TCA cycle);Carbon fixation in photosynthetic organisms	ko00010;ko00620;ko00720;ko00680;ko00020;ko00710	ec:4.1.1.32;ec:4.1.1.31	1..4545	50.4832	-5.57486	4.59e-11	1.25e-09
contig_5811	3	0	0	1	Nicotinate and nicotinamide metabolism;Pyrimidine metabolism;Purine metabolism	ko00760;ko00240;ko00230	ec:3.1.3.5	1..2399	31.1063	-5.57404	1.31e-07	2.03e-06
contig_33003	1	0	0	1	Indole alkaloid biosynthesis	ko00901	ec:4.3.3.2	1..1803	24.9947	-5.56747	3.92e-05	0.000273
contig_10503	115	1	1	3	Propanoate metabolism;Pyrimidine metabolism;Drug metabolism - other enzymes;Purine metabolism;Carbon fixation pathways in prokaryotes;C5-Branched dibasic acid metabolism;Citrate cycle (TCA cycle);TCA cycle (plant);TCA cycle (plant) (R-DRO-1119533);TCA cycle (plant) (R-AOF-1119533);TCA cycle (plant) (R-PAB-1119533);TCA cycle (plant) (R-MES-1119533);TCA cycle (plant) (R-OAU-1119533);TCA cycle (plan…	ko00640;ko00240;ko00983;ko00230;ko00720;ko00660;ko00020;R-PTI-1119533;R-DRO-1119533;R-AOF-1119533;R-PAB-1119533;R-MES-1119533;R-OAU-1119533;R-SHI-1119533;R-CBA-1119533;R-PPE-1119533;R-CCL-1119533;R-OOF-1119533;R-CSC-1119533;R-BOL-1119533;R-OLU-1119533;R-CCA-1119533;R-VRA-1119533;R-ATH-1119533;R-ALY-1119533;R-BNA-1119533;R-CRU-1119533;R-CAN-1119533;R-GRA-1119533;R-AIP-1119533;R-CSI-1119533;R-CLA-1…	ec:6.2.1.4;ec:6.2.1.5;ec:2.7.4.6	1..1066	126.617	-5.5572	5.26e-11	1.43e-09
contig_4543	2	0	0	2	Fatty acid biosynthesis;Biotin metabolism	ko00061;ko00780	ec:1.1.1.100;ec:2.3.1.85	1..1194	160.26	-5.49945	6.81e-13	2.19e-11
contig_13238	2	0	0	1	Arginine biosynthesis;Atrazine degradation	ko00220;ko00791	ec:6.3.4.6	1..4251	61.793	-5.45157	2.88e-08	5.28e-07
contig_17566	1	0	0	1	Arginine biosynthesis	ko00220	ec:2.3.1.1	1..3250	23.062	-5.44423	1.71e-06	1.88e-05
contig_909	1	0	0	1	Selenocompound metabolism	ko00450	ec:1.8.1.9	1..2162	31.9457	-5.4399	4.25e-07	5.69e-06
contig_15234	2	0	0	2	Fatty acid biosynthesis;Biotin metabolism	ko00061;ko00780	ec:2.3.1.85;ec:2.3.1.41	1..2678	35.4006	-5.41895	7.73e-09	1.58e-07
contig_1123	5	0	0	1	Cyanoamino acid metabolism;Glyoxylate and dicarboxylate metabolism;Methane metabolism;Glycine, serine and threonine metabolism;One carbon pool by folate	ko00460;ko00630;ko00680;ko00260;ko00670	ec:2.1.2.1	1..2557	98.8654	-5.34324	1.27e-14	4.88e-13
contig_7616	1	0	0	1	PD-L1 expression and PD-1 checkpoint pathway in cancer	ko05235	ec:3.1.3.16	1..3954	29.585	-5.34126	1.74e-10	4.48e-09
contig_14975	2	0	1	0	Histidine biosynthesis I;Histidine biosynthesis I (R-SLY-1119509)	R-TPR-1119509;R-SLY-1119509		1..3251	28.0948	-5.31716	1.07e-08	2.14e-07
contig_7108	108	0	1	1	D-Amino acid metabolism;Lysine biosynthesis;Lysine biosynthesis VI;Lysine biosynthesis VI (R-GRA-1119419);Lysine biosynthesis VI (R-VRA-1119419);Lysine biosynthesis VI (R-ALY-1119419);Lysine biosynthesis VI (R-OBA-1119419);Lysine biosynthesis VI (R-CRU-1119419);Lysine biosynthesis VI (R-ATH-1119419);Lysine biosynthesis VI (R-SPC-1119419);Lysine biosynthesis VI (R-TUR-1119419);Lysine biosynthesis …	ko00470;ko00300;R-FVE-1119419;R-GRA-1119419;R-VRA-1119419;R-ALY-1119419;R-OBA-1119419;R-CRU-1119419;R-ATH-1119419;R-SPC-1119419;R-TUR-1119419;R-JCU-1119419;R-NAT-1119419;R-CCR-1119419;R-HLP-1119419;R-MAC-1119419;R-SIT-1119419;R-DRO-1119419;R-AOF-1119419;R-TAE-1119419;R-MES-1119419;R-OAU-1119419;R-CSA-1119419;R-OKA-1119419;R-PPE-1119419;R-CME-1119419;R-LAN-1119419;R-ZMA-1119419;R-CCL-1119419;R-PHH…	ec:4.1.1.20	1..1992	98.5641	-5.31543	6.06e-13	1.96e-11
contig_16066	2	0	0	1	Pyrimidine metabolism;Alanine, aspartate and glutamate metabolism	ko00240;ko00250	ec:2.1.3.2	1..1609	22.3071	-5.30632	5.65e-05	0.000374
contig_16585	1	0	0	2	Amino sugar and nucleotide sugar metabolism	ko00520	ec:3.2.1.37;ec:3.2.1.55	1..4435	93.6751	-5.30218	1.1e-06	1.29e-05
contig_1651	2	0	0	1	Alanine, aspartate and glutamate metabolism;Purine metabolism	ko00250;ko00230	ec:4.3.2.2	1..1757	35.114	-5.29952	4.63e-07	6.13e-06
contig_11463	1	0	0	1	Glycerophospholipid metabolism	ko00564	ec:2.7.8.5	1..1045	33.8332	-5.29055	6.34e-05	0.000413
contig_8433	1	0	0	1	Aminoacyl-tRNA biosynthesis	ko00970	ec:6.1.1.7	1..3327	26.3068	-5.29039	1.07e-08	2.14e-07
contig_40353	1	0	0	1	PD-L1 expression and PD-1 checkpoint pathway in cancer	ko05235	ec:3.1.3.16	1..1088	31.6574	-5.24271	7.57e-05	0.000479
contig_2330	60	0	1	1	Alanine, aspartate and glutamate metabolism;Arginine biosynthesis;Arginine biosynthesis II (acetyl cycle);Arginine biosynthesis II (acetyl cycle) (R-CCA-1119622);Arginine biosynthesis II (acetyl cycle) (R-CLA-1119622);Arginine biosynthesis II (acetyl cycle) (R-OAU-1119622);Arginine biosynthesis II (acetyl cycle) (R-AIP-1119622);Arginine biosynthesis II (acetyl cycle) (R-CSI-1119622);Arginine bios…	ko00250;ko00220;R-PDA-1119622;R-CCA-1119622;R-CLA-1119622;R-OAU-1119622;R-AIP-1119622;R-CSI-1119622;R-AOF-1119622;R-PTA-1119263;R-OGR-1119622;R-PED-1119263;R-PAB-1119622;R-OMI-1119622;R-HLH-1119263;R-SHI-1119622;R-CSC-1119622;R-EGR-1119263;R-CAR-1119263;R-OOF-1119622;R-CRU-1119263;R-ADU-1119263;R-FVE-1119622;R-SPC-1119622;R-ZJA-1119263;R-HLP-1119622;R-CSK-1119263;R-OAU-1119263;R-CLA-1119263;R-OSA…	ec:4.3.2.1	1..2050	107.769	-5.22087	1.47e-09	3.39e-08
contig_6960	1	0	0	1	Pyrimidine metabolism	ko00240	ec:1.3.5.2	1..1897	30.9827	-5.20562	1.23e-06	1.42e-05
contig_28	7	0	0	2	Pantothenate and CoA biosynthesis;Purine metabolism;Glucosinolate biosynthesis;Valine, leucine and isoleucine degradation;Thiamine metabolism;Valine, leucine and isoleucine biosynthesis;Cysteine and methionine metabolism	ko00770;ko00230;ko00966;ko00280;ko00730;ko00290;ko00270	ec:2.6.1.42;ec:3.6.1.15	1..2552	32.3112	-5.19337	1.61e-08	3.12e-07
contig_11928	2	0	0	1	Purine metabolism;Thiamine metabolism	ko00230;ko00730	ec:3.6.1.15	1..3121	18.2377	-5.18881	8.56e-07	1.04e-05
contig_10761	3	0	0	2	Purine metabolism;Sphingolipid metabolism;Thiamine metabolism	ko00230;ko00600;ko00730	ec:3.6.1.15;ec:3.1.4.12	1..2436	33.8118	-5.18569	4.12e-08	7.3e-07
contig_6758	55	1	1	0	Vitamin E biosynthesis;Vitamin E biosynthesis (R-ATA-1119287);Vitamin E biosynthesis (R-OBR-1119287);Vitamin E biosynthesis (R-HVU-1119287);Vitamin E biosynthesis (R-OKA-1119287);Vitamin E biosynthesis (R-ETE-1119287);Vitamin E biosynthesis (R-OME-1119287);Vitamin E biosynthesis (R-PED-1119287);Vitamin E biosynthesis (R-PTA-1119287);Vitamin E biosynthesis (R-HLH-1119287);Vitamin E biosynthesis (R…	R-LAN-1119287;R-ATA-1119287;R-OBR-1119287;R-HVU-1119287;R-OKA-1119287;R-ETE-1119287;R-OME-1119287;R-PED-1119287;R-PTA-1119287;R-HLH-1119287;R-EGR-1119287;R-OSI-1119287;R-CAR-1119287;R-FVE-1119287;R-CRU-1119287;R-JCU-1119287;R-SBI-1119287;R-OOF-1119287;R-ZJA-1119287;R-ONI-1119287;R-CSK-1119287;R-ADU-1119287;R-BDI-1119287;R-CSI-1119287;R-OAU-1119287;R-OSA-1119287;R-ECU-1119287;R-NNU-1119287;R-ZMY-1…		1..2200	38.0492	-5.18404	3.91e-08	6.97e-07
contig_22497	3	0	0	2	Nicotinate and nicotinamide metabolism;Glycerophospholipid metabolism;Glycerolipid metabolism	ko00760;ko00564;ko00561	ec:2.7.1.23;ec:2.7.1.107	1..5017	20.8816	-5.16874	1.47e-09	3.38e-08
contig_10846	1	0	0	1	Starch and sucrose metabolism	ko00500	ec:2.4.1.11	1..3254	31.8894	-5.16633	5.05e-10	1.24e-08
contig_6220	1	0	0	1	Glycosylphosphatidylinositol (GPI)-anchor biosynthesis	ko00563	ec:2.4.1.198	1..1194	26.8478	-5.15751	0.000133	0.000774
contig_4867	3	0	0	2	Alanine, aspartate and glutamate metabolism;Glycine, serine and threonine metabolism;Cysteine and methionine metabolism	ko00250;ko00260;ko00270	ec:2.6.1.44;ec:2.6.1.51	1..1275	115.16	-5.12691	9.3e-12	2.69e-10
contig_2300	1	0	0	1	Glycine, serine and threonine metabolism	ko00260	ec:1.4.4.2	1..3824	86.5786	-5.122	3.33e-16	1.5e-14
contig_2339	1	0	0	1	Porphyrin and chlorophyll metabolism	ko00860	ec:1.14.13.122	1..3218	112.612	-5.11372	1.33e-15	5.68e-14
contig_22024	1	0	0	2	Folate biosynthesis	ko00790	ec:2.7.7.75;ec:2.10.1.1	1..2878	10.6853	-5.09149	0.000125	0.000737
contig_33392	2	0	0	1	Lysine biosynthesis;Monobactam biosynthesis	ko00300;ko00261	ec:1.17.1.8	1..1879	16.7208	-5.08834	0.000207	0.00113
contig_9773	7	0	0	2	Nicotinate and nicotinamide metabolism;Pyrimidine metabolism;Pantothenate and CoA biosynthesis;Starch and sucrose metabolism;Drug metabolism - other enzymes;Riboflavin metabolism;Purine metabolism	ko00760;ko00240;ko00770;ko00500;ko00983;ko00740;ko00230	ec:3.6.1.9;ec:3.6.1.23	1..1394	22.0459	-5.07625	0.000213	0.00116
contig_6451	1	0	0	1	Nitrogen metabolism	ko00910	ec:1.7.1.4	1..1554	33.2485	-5.04402	1.81e-06	1.97e-05
contig_24778	11	0	0	1	Novobiocin biosynthesis;Phenylalanine, tyrosine and tryptophan biosynthesis;Phenylalanine metabolism;Alanine, aspartate and glutamate metabolism;Arginine biosynthesis;Tyrosine metabolism;Tropane, piperidine and pyridine alkaloid biosynthesis;Arginine and proline metabolism;Carbon fixation in photosynthetic organisms;Isoquinoline alkaloid biosynthesis;Cysteine and methionine metabolism	ko00401;ko00400;ko00360;ko00250;ko00220;ko00350;ko00960;ko00330;ko00710;ko00950;ko00270	ec:2.6.1.1	1..3039	82.6028	-5.02648	4.57e-08	7.99e-07
contig_24049	1	0	0	2	Histidine metabolism	ko00340	ec:3.5.4.19;ec:3.6.1.31	1..1722	16.6349	-4.99683	0.000174	0.000973
contig_6168	5	0	0	1	Propanoate metabolism;Pyruvate metabolism;Carbon fixation pathways in prokaryotes;Methane metabolism;Taurine and hypotaurine metabolism	ko00640;ko00620;ko00720;ko00680;ko00430	ec:2.7.2.1	1..2423	11.8845	-4.9954	0.000145	0.000838
contig_10214	4	0	0	1	Pyrimidine metabolism;Glutathione metabolism;Drug metabolism - other enzymes;Purine metabolism	ko00240;ko00480;ko00983;ko00230	ec:1.17.4.1	1..1867	760.103	-4.99283	2.86e-09	6.31e-08
contig_10392	2	0	0	1	Carbon fixation pathways in prokaryotes;Citrate cycle (TCA cycle)	ko00720;ko00020	ec:2.3.3.8	1..1734	66.6773	-4.98146	3.86e-10	9.6e-09
contig_1459	1	0	0	1	Phenylpropanoid biosynthesis	ko00940	ec:1.11.1.7	1..1003	31.6561	-4.97572	0.000558	0.00258
contig_556	2	0	0	1	Purine metabolism;Thiamine metabolism	ko00230;ko00730	ec:3.6.1.15	1..2749	100.122	-4.94482	1.04e-14	4.06e-13
contig_27190	1	0	0	1	Nicotinate and nicotinamide metabolism	ko00760	ec:2.4.2.19	1..1713	26.9587	-4.9212	5.1e-06	4.76e-05
contig_7359	2	0	0	1	Purine metabolism;Thiamine metabolism	ko00230;ko00730	ec:3.6.1.15	1..5562	5.28391	-4.91414	0.000393	0.00194
contig_8502	1	0	0	2	Nitrogen metabolism	ko00910	ec:1.7.1.2;ec:1.7.1.1	1..1456	46.1601	-4.90431	1.74e-07	2.6e-06
contig_14751	1	0	0	1	Indole alkaloid biosynthesis	ko00901	ec:4.3.3.2	1..2515	10.8628	-4.90404	0.000261	0.00137
contig_40222	2	0	0	2	Biosynthesis of siderophore group nonribosomal peptides;Arachidonic acid metabolism	ko01053;ko00590	ec:3.3.2.1;ec:3.3.2.6	1..2830	30.3618	-4.89779	6.24e-08	1.06e-06
contig_1886	2	0	0	1	Purine metabolism;Thiamine metabolism	ko00230;ko00730	ec:3.6.1.15	1..1531	94.843	-4.86896	5.99e-11	1.62e-09
contig_19260	3	0	0	1	Sulfur metabolism;Biosynthesis of various secondary metabolites - part 3;Cysteine and methionine metabolism	ko00920;ko00997;ko00270	ec:2.3.1.30	1..2228	11.9362	-4.86004	0.000218	0.00118
contig_11278	2	0	0	1	Glutathione metabolism;Pentose phosphate pathway	ko00480;ko00030	ec:1.1.1.49	1..3268	25.6439	-4.85049	8.18e-09	1.67e-07
contig_1821	1	0	0	1	Starch and sucrose metabolism	ko00500	ec:2.4.1.11	1..3468	307.033	-4.84911	3.33e-16	1.5e-14
contig_3355	2	0	0	1	Purine metabolism;Thiamine metabolism	ko00230;ko00730	ec:3.6.1.15	1..3868	23.1766	-4.84705	2.07e-07	3.02e-06
contig_21305	1	0	0	1	Carotenoid biosynthesis	ko00906	ec:1.23.5.1	1..2451	11.0745	-4.84473	0.000352	0.00177
contig_17911	1	0	0	1	Aminoacyl-tRNA biosynthesis	ko00970	ec:6.1.1.1	1..1656	15.3855	-4.83826	0.000325	0.00165
contig_15527	1	0	0	1	Oxidative phosphorylation	ko00190	ec:7.1.2.1	1..1607	64.0537	-4.81436	1.32e-09	3.06e-08
contig_13540	105	0	2	3	Phenylalanine, tyrosine and tryptophan biosynthesis;Chorismate biosynthesis;Chorismate biosynthesis (R-VRA-1119430);Chorismate biosynthesis (R-GRA-1119430);Chorismate biosynthesis (R-CRU-1119430);Chorismate biosynthesis (R-ATH-1119430);Chorismate biosynthesis (R-OBA-1119430);Chorismate biosynthesis (R-TUR-1119430);Chorismate biosynthesis (R-JCU-1119430);Chorismate biosynthesis (R-CCR-1119430);Cho…	ko00400;R-FVE-1119430;R-VRA-1119430;R-GRA-1119430;R-CRU-1119430;R-ATH-1119430;R-OBA-1119430;R-TUR-1119430;R-JCU-1119430;R-CCR-1119430;R-SPC-1119430;R-HLP-1119430;R-NAT-1119430;R-ALY-1119430;R-SIT-1119430;R-ITR-1119430;R-TAE-1119430;R-AOF-1119430;R-CSA-1119430;R-MES-1119430;R-CME-1119430;R-OAU-1119430;R-DRO-1119430;R-PPE-1119430;R-LAN-1119430;R-CCL-1119430;R-ZMA-1119430;R-PHH-1119430;R-OGU-1119430…	ec:1.1.1.25;ec:4.2.1.10;ec:1.1.1.282	1..2699	9.18471	-4.80106	0.000329	0.00167
contig_29280	5	0	0	1	Glycerolipid metabolism;Pentose and glucuronate interconversions;Galactose metabolism;Fructose and mannose metabolism;Folate biosynthesis	ko00561;ko00040;ko00052;ko00051;ko00790	ec:1.1.1.21	1..2395	10.6763	-4.79341	0.000339	0.00171
contig_3451	2	0	0	4	Pyruvate metabolism;Carbon fixation in photosynthetic organisms	ko00620;ko00710	ec:1.1.1.40;ec:4.1.1.112;ec:1.1.1.39;ec:1.1.1.38	1..4223	40.0401	-4.77105	4.32e-10	1.07e-08
contig_17054	2	0	0	1	Pantothenate and CoA biosynthesis;Valine, leucine and isoleucine biosynthesis	ko00770;ko00290	ec:4.2.1.9	1..2820	39.8309	-4.77042	5.23e-10	1.28e-08
contig_8268	96	0	3	3	Thiamine metabolism;Thiamine biosynthesis;Thiamine biosynthesis (R-OLU-1119629);Thiamine biosynthesis (R-CAN-1119629);Thiamine biosynthesis (R-CCA-1119629);Thiamine biosynthesis (R-BNA-1119629);Thiamine biosynthesis (R-ACH-1119629);Thiamine biosynthesis (R-SLY-1119629);Thiamine biosynthesis (R-STU-1119629);Thiamine biosynthesis (R-OAU-1119629);Thiamine biosynthesis (R-CSI-1119629);Thiamine biosyn…	ko00730;R-PDA-1119629;R-OLU-1119629;R-CAN-1119629;R-CCA-1119629;R-BNA-1119629;R-ACH-1119629;R-SLY-1119629;R-STU-1119629;R-OAU-1119629;R-CSI-1119629;R-AIP-1119629;R-OLO-1119629;R-OGR-1119629;R-AOF-1119629;R-PTI-1119629;R-PAB-1119629;R-OMI-1119629;R-BVU-1119629;R-SHI-1119629;R-MDO-1119629;R-TTU-1119629;R-PVU-1119629;R-ACO-1119629;R-PAV-1119629;R-OOF-1119629;R-BOL-1119629;R-TPR-1119629;R-FVE-1119629…	ec:2.7.1.49;ec:2.7.4.7;ec:2.5.1.3	1..2829	8.67676	-4.76952	0.000295	0.00152
contig_19744	1	0	0	1	Porphyrin and chlorophyll metabolism	ko00860	ec:1.3.3.3	1..1356	18.0873	-4.75289	0.000351	0.00176
contig_3877	1	0	0	1	Purine metabolism	ko00230	ec:6.3.3.1	1..4896	19.8122	-4.75077	1.61e-09	3.68e-08
contig_21530	2	0	0	1	Purine metabolism;Thiamine metabolism	ko00230;ko00730	ec:3.6.1.15	1..4796	44.4043	-4.72439	5.46e-06	5.04e-05
contig_15398	3	0	0	1	Nicotinate and nicotinamide metabolism;Pyrimidine metabolism;Purine metabolism	ko00760;ko00240;ko00230	ec:2.4.2.1	1..1233	19.4585	-4.72024	0.000364	0.00182
contig_13650	1	0	0	1	Other glycan degradation	ko00511	ec:3.2.1.96	1..3234	140.473	-4.70873	6.28e-10	1.52e-08
contig_3351	3	0	0	1	Amino sugar and nucleotide sugar metabolism;Fructose and mannose metabolism;O-Antigen nucleotide sugar biosynthesis	ko00520;ko00051;ko00541	ec:5.3.1.8	1..1151	20.2838	-4.6949	0.000375	0.00186
contig_6474	5	0	0	1	Glycolysis / Gluconeogenesis;Methane metabolism;Galactose metabolism;Fructose and mannose metabolism;Pentose phosphate pathway	ko00010;ko00680;ko00052;ko00051;ko00030	ec:2.7.1.11	1..4727	63.831	-4.68302	3.08e-14	1.14e-12
contig_29707	2	0	0	1	Pyrimidine metabolism;Drug metabolism - other enzymes	ko00240;ko00983	ec:2.7.1.48	1..3205	7.71409	-4.67726	0.00062	0.00282
contig_13512	104	0	1	0	DNA replication Initiation;DNA replication Initiation (R-ZJA-9675824);DNA replication Initiation (R-ADU-9675824);DNA replication Initiation (R-CSK-9675824);DNA replication Initiation (R-VVN-9675824);DNA replication Initiation (R-OEU-9675824);DNA replication Initiation (R-PPA-9675824);DNA replication Initiation (R-MTR-9675824);DNA replication Initiation (R-MPO-9675824);DNA replication Initiation (…	R-TPR-9675824;R-ZJA-9675824;R-ADU-9675824;R-CSK-9675824;R-VVN-9675824;R-OEU-9675824;R-PPA-9675824;R-MTR-9675824;R-MPO-9675824;R-TCA-9675824;R-ONI-9675824;R-VAN-9675824;R-NNU-9675824;R-BDI-9675824;R-MGU-9675824;R-SSP-9675824;R-ATR-9675824;R-DCA-9675824;R-OPU-9675824;R-GSU-9675824;R-PVE-9675824;R-BNA-9675824;R-HAN-9675824;R-GMA-9675824;R-OGL-9675824;R-COL-9675824;R-OLO-9675824;R-ETE-9675824;R-CCA-9…		1..2762	8.19023	-4.66096	0.000633	0.00287
contig_19770	1	0	0	1	Folate biosynthesis	ko00790	ec:3.5.4.16	1..2840	8.10944	-4.66083	0.000409	0.002
contig_16793	1	0	0	1	Oxidative phosphorylation	ko00190	ec:7.1.2.1	1..3474	21.0085	-4.65493	2.55e-08	4.74e-07
contig_40121	1	0	0	1	Nitrogen metabolism	ko00910	ec:4.2.1.1	1..4030	5.60749	-4.64635	0.000421	0.00206
contig_21456	1	0	0	1	Various types of N-glycan biosynthesis	ko00513	ec:2.4.1.232	1..5936	6.32256	-4.63538	0.000203	0.00111
contig_23529	2	0	0	2	Drug metabolism - other enzymes;Glycerolipid metabolism	ko00983;ko00561	ec:3.1.1.1;ec:3.1.1.3	1..7622	5.10571	-4.60385	1.71e-05	0.000135
contig_22692	1	0	0	1	PD-L1 expression and PD-1 checkpoint pathway in cancer	ko05235	ec:3.1.3.16	1..4484	26.8883	-4.57865	2.09e-09	4.69e-08
contig_12617	2	0	0	1	Purine metabolism;Thiamine metabolism	ko00230;ko00730	ec:3.6.1.15	1..4290	19.5546	-4.56253	4.93e-09	1.04e-07
contig_15946	108	1	1	0	TCA cycle (plant);TCA cycle (plant) (R-DRO-1119533);TCA cycle (plant) (R-AOF-1119533);TCA cycle (plant) (R-PAB-1119533);TCA cycle (plant) (R-MES-1119533);TCA cycle (plant) (R-OAU-1119533);TCA cycle (plant) (R-SHI-1119533);TCA cycle (plant) (R-CBA-1119533);TCA cycle (plant) (R-PPE-1119533);TCA cycle (plant) (R-CCL-1119533);TCA cycle (plant) (R-OOF-1119533);TCA cycle (plant) (R-CSC-1119533);TCA cyc…	R-PTI-1119533;R-DRO-1119533;R-AOF-1119533;R-PAB-1119533;R-MES-1119533;R-OAU-1119533;R-SHI-1119533;R-CBA-1119533;R-PPE-1119533;R-CCL-1119533;R-OOF-1119533;R-CSC-1119533;R-BOL-1119533;R-OLU-1119533;R-CCA-1119533;R-VRA-1119533;R-ATH-1119533;R-ALY-1119533;R-BNA-1119533;R-CRU-1119533;R-CAN-1119533;R-GRA-1119533;R-AIP-1119533;R-CSI-1119533;R-CLA-1119533;R-ITR-1119533;R-OMI-1119533;R-CAR-1119533;R-SSP-1…		1..5117	16.8142	-4.55876	1.52e-08	2.96e-07
contig_3294	4	0	0	1	Propanoate metabolism;Carbon fixation pathways in prokaryotes;C5-Branched dibasic acid metabolism;Citrate cycle (TCA cycle)	ko00640;ko00720;ko00660;ko00020	ec:6.2.1.5	1..6619	67.1747	-4.55679	6.2e-14	2.21e-12
contig_4990	5	0	0	1	Propanoate metabolism;Aflatoxin biosynthesis;Pyruvate metabolism;Fatty acid biosynthesis;Carbon fixation pathways in prokaryotes	ko00640;ko00254;ko00620;ko00061;ko00720	ec:6.4.1.2	1..3083	117.073	-4.54837	4.44e-15	1.79e-13
contig_10183	1	0	0	1	PD-L1 expression and PD-1 checkpoint pathway in cancer	ko05235	ec:3.1.3.16	1..2742	47.0098	-4.53137	2.24e-10	5.7e-09
contig_42993	1	0	0	1	Purine metabolism	ko00230	ec:2.4.2.7	1..817	25.3277	-4.51039	0.000643	0.0029
contig_11206	2	0	0	1	Purine metabolism;Thiamine metabolism	ko00230;ko00730	ec:3.6.1.15	1..2338	8.578	-4.47135	0.000774	0.00338
contig_40539	3	0	0	1	Pentose and glucuronate interconversions;Carbon fixation in photosynthetic organisms;Pentose phosphate pathway	ko00040;ko00710;ko00030	ec:5.1.3.1	1..957	21.1119	-4.44522	0.00207	0.00757
contig_21900	7	0	0	1	Neomycin, kanamycin and gentamicin biosynthesis;Streptomycin biosynthesis;Amino sugar and nucleotide sugar metabolism;Glycolysis / Gluconeogenesis;Starch and sucrose metabolism;Galactose metabolism;Fructose and mannose metabolism	ko00524;ko00521;ko00520;ko00010;ko00500;ko00052;ko00051	ec:2.7.1.1	1..2506	13.5731	-4.43995	3.06e-05	0.000221
contig_9050	2	0	0	1	Purine metabolism;Thiamine metabolism	ko00230;ko00730	ec:3.6.1.15	1..3118	10.9091	-4.42971	5.33e-05	0.000356
contig_933	3	0	2	1	Purine metabolism;Thiamine metabolism;Translation elongation	ko00230;ko00730;R-OSA-1112987	ec:3.6.1.15	1..3200	149.851	-4.42823	6.11e-15	2.43e-13
contig_12155	4	0	1	1	Glycolysis / Gluconeogenesis;Pyruvate metabolism;Cytosolic glycolysis;Plastid glycolysis	ko00010;ko00620;R-OSA-1119570;R-OSA-1119424	ec:2.7.1.40	1..2402	19.9214	-4.41243	1.93e-06	2.08e-05
contig_12451	1	0	0	1	Aminoacyl-tRNA biosynthesis	ko00970	ec:6.1.1.3	1..2955	20.479	-4.38825	1.87e-07	2.76e-06
contig_20683	1	0	0	1	Selenocompound metabolism	ko00450	ec:2.7.9.3	1..1060	17.8397	-4.33746	0.00146	0.00572
contig_1490	112	1	1	1	Butanoate metabolism;Oxidative phosphorylation;Carbon fixation pathways in prokaryotes;Citrate cycle (TCA cycle);TCA cycle (plant);TCA cycle (plant) (R-DRO-1119533);TCA cycle (plant) (R-AOF-1119533);TCA cycle (plant) (R-PAB-1119533);TCA cycle (plant) (R-MES-1119533);TCA cycle (plant) (R-OAU-1119533);TCA cycle (plant) (R-SHI-1119533);TCA cycle (plant) (R-CBA-1119533);TCA cycle (plant) (R-PPE-11195…	ko00650;ko00190;ko00720;ko00020;R-PTI-1119533;R-DRO-1119533;R-AOF-1119533;R-PAB-1119533;R-MES-1119533;R-OAU-1119533;R-SHI-1119533;R-CBA-1119533;R-PPE-1119533;R-CCL-1119533;R-OOF-1119533;R-CSC-1119533;R-BOL-1119533;R-OLU-1119533;R-CCA-1119533;R-VRA-1119533;R-ATH-1119533;R-ALY-1119533;R-BNA-1119533;R-CRU-1119533;R-CAN-1119533;R-GRA-1119533;R-AIP-1119533;R-CSI-1119533;R-CLA-1119533;R-ITR-1119533;R-O…	ec:1.3.5.1	1..4142	270.903	-4.29377	2e-14	7.52e-13
contig_1917	5	0	0	1	Pantothenate and CoA biosynthesis;Glucosinolate biosynthesis;Valine, leucine and isoleucine degradation;Valine, leucine and isoleucine biosynthesis;Cysteine and methionine metabolism	ko00770;ko00966;ko00280;ko00290;ko00270	ec:2.6.1.42	1..1285	114.409	-4.29348	4.47e-11	1.22e-09
contig_3521	1	0	0	1	Starch and sucrose metabolism	ko00500	ec:2.4.1.34	1..8208	8.46348	-4.28941	5.53e-08	9.48e-07
contig_106	108	0	1	1	Pantothenate and CoA biosynthesis;Valine, leucine and isoleucine biosynthesis;Valine biosynthesis;Valine biosynthesis (R-CCA-1119600);Valine biosynthesis (R-ACH-1119600);Valine biosynthesis (R-CAN-1119600);Valine biosynthesis (R-BNA-1119600);Valine biosynthesis (R-CBA-1119600);Valine biosynthesis (R-CSI-1119600);Valine biosynthesis (R-OAU-1119600);Valine biosynthesis (R-CLA-1119600);Valine biosyn…	ko00770;ko00290;R-PDA-1119600;R-CCA-1119600;R-ACH-1119600;R-CAN-1119600;R-BNA-1119600;R-CBA-1119600;R-CSI-1119600;R-OAU-1119600;R-CLA-1119600;R-OGR-1119600;R-PTI-1119600;R-ITR-1119600;R-AIP-1119600;R-OLO-1119600;R-SLY-1119600;R-AOF-1119600;R-PAB-1119600;R-BVU-1119600;R-TTU-1119600;R-MDO-1119600;R-OMI-1119600;R-PVU-1119600;R-SHI-1119600;R-CRE-1119600;R-CSC-1119600;R-OOF-1119600;R-BOL-1119600;R-PAV…	ec:1.1.1.86	1..2504	393.684	-4.27444	3.29e-14	1.21e-12
contig_45414	2	0	0	1	Purine metabolism;Thiamine metabolism	ko00230;ko00730	ec:3.6.1.15	1..8547	1.99101	-4.22158	0.00155	0.006
contig_24854	1	0	0	1	PD-L1 expression and PD-1 checkpoint pathway in cancer	ko05235	ec:3.1.3.16	1..2023	8.46782	-4.22065	0.00141	0.00553
contig_16407	83	0	1	1	Purine metabolism;Allantoin degradation;Allantoin degradation (R-PPE-1119502);Allantoin degradation (R-CCL-1119502);Allantoin degradation (R-SHI-1119502);Allantoin degradation (R-OOF-1119502);Allantoin degradation (R-BOL-1119502);Allantoin degradation (R-GRA-1119502);Allantoin degradation (R-CAN-1119502);Allantoin degradation (R-CCA-1119502);Allantoin degradation (R-ALY-1119502);Allantoin degrada…	ko00230;R-MES-1119502;R-PPE-1119502;R-CCL-1119502;R-SHI-1119502;R-OOF-1119502;R-BOL-1119502;R-GRA-1119502;R-CAN-1119502;R-CCA-1119502;R-ALY-1119502;R-BNA-1119502;R-ATH-1119502;R-CLA-1119502;R-OAU-1119502;R-AIP-1119502;R-CSI-1119502;R-CRU-1119502;R-AOF-1119502;R-ITR-1119502;R-VRA-1119502;R-CAR-1119502;R-TAE-1119502;R-OMI-1119502;R-ORU-1119502;R-DCA-1119502;R-PVU-1119502;R-ZMA-1119502;R-ATA-1119502…	ec:3.5.2.5	1..1957	8.79618	-4.21895	0.00169	0.00641
contig_8036	2	0	0	1	Biosynthesis of unsaturated fatty acids;Fatty acid biosynthesis	ko01040;ko00061	ec:1.14.19.2	1..2712	127.519	-4.19941	2.4e-13	8.1e-12
contig_27850	2	0	0	2	Aminobenzoate degradation;Histidine metabolism	ko00627;ko00340	ec:3.1.3.41;ec:3.1.3.15	1..1665	9.871	-4.18528	0.00179	0.00672
contig_1306	2	0	0	1	Purine metabolism;Thiamine metabolism	ko00230;ko00730	ec:3.6.1.15	1..2931	75.2299	-4.17847	3.22e-12	9.71e-11
contig_7958	2	0	0	2	Drug metabolism - other enzymes;Aminoacyl-tRNA biosynthesis	ko00983;ko00970	ec:3.1.1.1;ec:6.1.1.4	1..3948	9.89434	-4.15239	1.09e-05	9.18e-05
contig_29057	1	0	0	1	Folate biosynthesis	ko00790	ec:2.8.1.12	1..4613	13.3136	-4.15062	5.96e-07	7.63e-06
contig_42969	2	0	0	1	Carbon fixation pathways in prokaryotes;One carbon pool by folate	ko00720;ko00670	ec:1.5.1.5	1..2275	6.9973	-4.14101	0.00173	0.00658
contig_34633	2	0	0	1	Purine metabolism;Thiamine metabolism	ko00230;ko00730	ec:3.6.1.15	1..3520	23.3073	-4.12566	6.92e-05	0.000444
contig_12508	1	0	0	1	Aminoacyl-tRNA biosynthesis	ko00970	ec:6.3.5.7	1..3068	12.5715	-4.12227	9e-06	7.8e-05
contig_37760	2	0	0	1	Purine metabolism;Thiamine metabolism	ko00230;ko00730	ec:3.6.1.15	1..4318	23.4309	-4.09905	5.76e-05	0.000381
contig_8445	2	0	0	1	Purine metabolism;Thiamine metabolism	ko00230;ko00730	ec:3.6.1.15	1..1424	10.8568	-4.08913	0.00202	0.00743
contig_5614	2	0	0	1	Purine metabolism;Thiamine metabolism	ko00230;ko00730	ec:3.6.1.15	1..4149	22.4639	-4.08724	3.53e-09	7.66e-08
contig_19591	3	0	0	1	Glycolysis / Gluconeogenesis;Pyruvate metabolism;Citrate cycle (TCA cycle)	ko00010;ko00620;ko00020	ec:2.3.1.12	1..1547	155.436	-4.04175	6.54e-12	1.91e-10
contig_9605	1	0	0	1	Aminoacyl-tRNA biosynthesis	ko00970	ec:6.1.1.15	1..3588	18.1639	-3.9769	1.54e-07	2.34e-06
contig_18303	177	0	1	1	Pantothenate and CoA biosynthesis;Pantothenate biosynthesis I;Pantothenate biosynthesis II;Pantothenate biosynthesis I (R-CRU-1119496);Pantothenate biosynthesis I (R-GRA-1119496);Pantothenate biosynthesis II (R-PTI-1119544);Pantothenate biosynthesis II (R-PAB-1119544);Pantothenate biosynthesis II (R-MES-1119544);Pantothenate biosynthesis I (R-FVE-1119496);Pantothenate biosynthesis II (R-SHI-11195…	ko00770;R-JCU-1119496;R-DRO-1119544;R-CRU-1119496;R-GRA-1119496;R-PTI-1119544;R-PAB-1119544;R-MES-1119544;R-FVE-1119496;R-SHI-1119544;R-PPE-1119544;R-VRA-1119496;R-ALY-1119496;R-BOL-1119544;R-SPC-1119496;R-PPE-1119496;R-CCL-1119544;R-CCR-1119496;R-HLP-1119496;R-MAC-1119496;R-CSC-1119544;R-OOF-1119544;R-OLU-1119544;R-CSI-1119496;R-CLA-1119496;R-GRA-1119544;R-VRA-1119544;R-ITR-1119496;R-CCA-1119544…	ec:2.1.2.11	1..3155	14.2066	-3.95721	2.75e-06	2.81e-05
contig_826	1	0	0	1	Phenylpropanoid biosynthesis	ko00940	ec:1.11.1.7	1..896	412.149	-3.9533	8.16e-12	2.37e-10
contig_4738	1	0	0	1	One carbon pool by folate	ko00670	ec:1.5.1.20	1..1957	47.1635	-3.90766	6.72e-09	1.4e-07
contig_26735	1	0	0	1	Porphyrin and chlorophyll metabolism	ko00860	ec:1.1.1.294	1..3821	23.8671	-3.88405	4.97e-09	1.05e-07
contig_4646	1	0	0	1	Porphyrin and chlorophyll metabolism	ko00860	ec:4.1.1.37	1..7379	11.0376	-3.88104	2.17e-08	4.09e-07
contig_16833	2	0	0	2	Purine metabolism;Thiamine metabolism	ko00230;ko00730	ec:3.6.1.15;ec:2.7.4.3	1..5244	11.589	-3.83562	9.34e-07	1.12e-05
contig_18667	1	0	0	1	Arginine and proline metabolism	ko00330	ec:3.5.1.53	1..1389	16.2869	-3.82453	0.000391	0.00193
contig_14650	1	0	0	1	Glycine, serine and threonine metabolism	ko00260	ec:1.1.1.103	1..2631	11.8996	-3.81301	0.000164	0.00093
contig_1795	1	0	1	0	Ribosomal scanning and start codon recognition	R-OSA-1112968		1..1940	53.7009	-3.81286	8.15e-09	1.66e-07
contig_3840	1	0	0	1	Starch and sucrose metabolism	ko00500	ec:2.4.1.11	1..5488	43.1152	-3.76349	2.58e-11	7.21e-10
contig_23158	2	0	0	2	Terpenoid backbone biosynthesis;Porphyrin and chlorophyll metabolism	ko00900;ko00860	ec:2.5.1.29;ec:2.5.1.141	1..4534	20.3633	-3.76165	4.87e-09	1.03e-07
contig_12638	2	0	0	2	Aminobenzoate degradation;PD-L1 expression and PD-1 checkpoint pathway in cancer	ko00627;ko05235	ec:3.1.3.41;ec:3.1.3.16	1..5594	23.9762	-3.75058	1.53e-09	3.52e-08
contig_20933	2	0	0	2	Riboflavin metabolism;Purine metabolism	ko00740;ko00230	ec:3.6.1.18;ec:3.6.1.13	1..1396	15.6319	-3.74676	0.000785	0.00342
contig_16178	2	0	0	1	Purine metabolism;Thiamine metabolism	ko00230;ko00730	ec:3.6.1.15	1..1760	49.5187	-3.72375	1.09e-05	9.22e-05
contig_9397	2	0	0	1	Purine metabolism;Thiamine metabolism	ko00230;ko00730	ec:3.6.1.15	1..3108	14.9132	-3.70306	3.42e-06	3.39e-05
contig_10137	1	0	0	1	Purine metabolism	ko00230	ec:3.1.4.17	1..4380	6.523	-3.6858	6.28e-05	0.00041
contig_13615	100	0	1	1	Carotenoid biosynthesis;Carotenoid biosynthesis (R-VRA-1119449);Carotenoid biosynthesis (R-GRA-1119449);Carotenoid biosynthesis (R-TUR-1119449);Carotenoid biosynthesis (R-CRU-1119449);Carotenoid biosynthesis (R-OBA-1119449);Carotenoid biosynthesis (R-JCU-1119449);Carotenoid biosynthesis (R-FVE-1119449);Carotenoid biosynthesis (R-MAC-1119449);Carotenoid biosynthesis (R-SPC-1119449);Carotenoid bios…	ko00906;R-VRA-1119449;R-GRA-1119449;R-TUR-1119449;R-CRU-1119449;R-OBA-1119449;R-JCU-1119449;R-FVE-1119449;R-MAC-1119449;R-SPC-1119449;R-CCR-1119449;R-ALY-1119449;R-SIT-1119449;R-AOF-1119449;R-ITR-1119449;R-OKA-1119449;R-CSA-1119449;R-OAU-1119449;R-CME-1119449;R-MES-1119449;R-DRO-1119449;R-PPE-1119449;R-ATH-1119449;R-TAE-1119449;R-PHH-1119449;R-LAN-1119449;R-OGR-1119449;R-CCD-1119449;R-OBR-1119449…	ec:1.3.5.6	1..3109	30.7362	-3.67899	7.88e-09	1.61e-07
contig_7997	2	0	0	1	Purine metabolism;Thiamine metabolism	ko00230;ko00730	ec:3.6.1.15	1..2756	7.29266	-3.67716	0.000408	0.002
contig_2799	3	0	0	2	Streptomycin biosynthesis;Aminobenzoate degradation;Inositol phosphate metabolism	ko00521;ko00627;ko00562	ec:3.1.3.25;ec:3.1.3.41	1..9831	14.2466	-3.6416	2.21e-09	4.96e-08
contig_32212	4	0	0	1	Pyrimidine metabolism;beta-Alanine metabolism;Pantothenate and CoA biosynthesis;Drug metabolism - other enzymes	ko00240;ko00410;ko00770;ko00983	ec:3.5.1.6	1..1665	23.9159	-3.63859	0.000486	0.00232
contig_14182	1	0	0	1	Purine metabolism	ko00230	ec:3.1.4.17	1..7413	52.5392	-3.63332	5.28e-11	1.43e-09
contig_14500	1	0	0	2	Pyruvate metabolism	ko00620	ec:1.1.1.28;ec:1.1.2.4	1..4999	20.5318	-3.63174	9.32e-08	1.5e-06
contig_5788	2	0	0	1	Purine metabolism;Thiamine metabolism	ko00230;ko00730	ec:3.6.1.15	1..10775	30.8514	-3.61562	6.18e-11	1.67e-09
contig_114	109	1	1	1	Valine, leucine and isoleucine biosynthesis;C5-Branched dibasic acid metabolism;Leucine biosynthesis;Leucine biosynthesis (R-PTI-1119540);Leucine biosynthesis (R-AOF-1119540);Leucine biosynthesis (R-PAB-1119540);Leucine biosynthesis (R-OAU-1119540);Leucine biosynthesis (R-MES-1119540);Leucine biosynthesis (R-CBA-1119540);Leucine biosynthesis (R-SHI-1119540);Leucine biosynthesis (R-PPE-1119540);Le…	ko00290;ko00660;R-DRO-1119540;R-PTI-1119540;R-AOF-1119540;R-PAB-1119540;R-OAU-1119540;R-MES-1119540;R-CBA-1119540;R-SHI-1119540;R-PPE-1119540;R-BOL-1119540;R-CCL-1119540;R-CSC-1119540;R-OOF-1119540;R-OLU-1119540;R-GRA-1119540;R-VRA-1119540;R-CCA-1119540;R-ALY-1119540;R-BNA-1119540;R-ATH-1119540;R-CRU-1119540;R-AIP-1119540;R-CAN-1119540;R-CLA-1119540;R-CSI-1119540;R-ITR-1119540;R-TAE-1119540;R-SSP…	ec:1.1.1.85	1..1258	86.4805	-3.6152	1.19e-07	1.86e-06
contig_40848	1	0	0	1	Lipoic acid metabolism	ko00785	ec:2.3.1.181	1..944	20.0575	-3.58926	0.00102	0.00425
contig_30337	2	0	0	1	Purine metabolism;Thiamine metabolism	ko00230;ko00730	ec:3.6.1.15	1..2792	26.4116	-3.57954	1.08e-07	1.71e-06
contig_15718	2	0	0	1	Purine metabolism;Thiamine metabolism	ko00230;ko00730	ec:3.6.1.15	1..5403	20.9799	-3.56986	2.64e-08	4.9e-07
contig_6384	2	0	0	1	Purine metabolism;Thiamine metabolism	ko00230;ko00730	ec:3.6.1.15	1..509	63.4288	-3.51242	5.08e-05	0.000342
contig_13733	1	0	0	1	Amino sugar and nucleotide sugar metabolism	ko00520	ec:1.6.2.2	1..2318	20.3607	-3.4757	4.47e-06	4.26e-05
contig_3045	1	0	0	1	Phenylalanine, tyrosine and tryptophan biosynthesis	ko00400	ec:2.5.1.54	1..5562	56.3542	-3.42576	1.57e-09	3.59e-08
contig_27616	1	0	0	1	Phenylalanine, tyrosine and tryptophan biosynthesis	ko00400	ec:5.4.99.5	1..1715	30.4594	-3.40766	2.68e-06	2.75e-05
contig_12372	2	0	0	1	Purine metabolism;Thiamine metabolism	ko00230;ko00730	ec:3.6.1.15	1..4308	10.3442	-3.39085	4.69e-06	4.44e-05
contig_6891	3	0	0	1	Amino sugar and nucleotide sugar metabolism;Fructose and mannose metabolism;O-Antigen nucleotide sugar biosynthesis	ko00520;ko00051;ko00541	ec:4.2.1.47	1..4109	146.211	-3.37997	1.35e-06	1.53e-05
contig_13489	1	0	0	1	Glutathione metabolism	ko00480	ec:1.8.1.7	1..2207	10.5038	-3.3783	0.00021	0.00115
contig_26573	1	0	0	1	Ascorbate and aldarate metabolism	ko00053	ec:1.1.3.37	1..3113	46.6473	-3.36975	0.00018	0.001
contig_15292	1	0	0	1	Ascorbate and aldarate metabolism	ko00053	ec:1.1.3.37	1..5912	16.194	-3.32897	1.55e-07	2.35e-06
contig_9538	108	1	1	4	Sesquiterpenoid and triterpenoid biosynthesis;Carotenoid biosynthesis;Terpenoid backbone biosynthesis;Steroid biosynthesis;Carotenoid biosynthesis (R-VRA-1119449);Carotenoid biosynthesis (R-GRA-1119449);Carotenoid biosynthesis (R-TUR-1119449);Carotenoid biosynthesis (R-CRU-1119449);Carotenoid biosynthesis (R-OBA-1119449);Carotenoid biosynthesis (R-JCU-1119449);Carotenoid biosynthesis (R-FVE-11194…	ko00909;ko00906;ko00900;ko00100;R-VRA-1119449;R-GRA-1119449;R-TUR-1119449;R-CRU-1119449;R-OBA-1119449;R-JCU-1119449;R-FVE-1119449;R-MAC-1119449;R-SPC-1119449;R-CCR-1119449;R-ALY-1119449;R-SIT-1119449;R-AOF-1119449;R-ITR-1119449;R-OKA-1119449;R-CSA-1119449;R-OAU-1119449;R-CME-1119449;R-MES-1119449;R-DRO-1119449;R-PPE-1119449;R-CCL-1119449;R-ATH-1119449;R-TAE-1119449;R-PHH-1119449;R-LAN-1119449;R-O…	ec:2.5.1.21;ec:2.5.1.32;ec:2.5.1.10;ec:2.5.1.29	1..3433	29.3069	-3.30944	7.89e-08	1.3e-06
contig_398	2	0	0	1	Purine metabolism;Thiamine metabolism	ko00230;ko00730	ec:3.6.1.15	1..1928	283.549	-3.30221	3.81e-10	9.47e-09
contig_2569	5	0	0	1	Propanoate metabolism;Aflatoxin biosynthesis;Pyruvate metabolism;Fatty acid biosynthesis;Carbon fixation pathways in prokaryotes	ko00640;ko00254;ko00620;ko00061;ko00720	ec:6.4.1.2	1..2103	103.283	-3.28555	3.14e-09	6.86e-08
contig_20439	1	0	0	1	Nitrogen metabolism	ko00910	ec:1.7.1.4	1..1631	37.907	-3.25492	3.27e-06	3.25e-05
contig_16	100	0	1	2	Glycolysis / Gluconeogenesis;Carbon fixation in photosynthetic organisms;Calvin cycle;Calvin cycle (R-PAB-1119519);Calvin cycle (R-MES-1119519);Calvin cycle (R-SHI-1119519);Calvin cycle (R-CCL-1119519);Calvin cycle (R-PPE-1119519);Calvin cycle (R-CCR-1119519);Calvin cycle (R-CSC-1119519);Calvin cycle (R-OOF-1119519);Calvin cycle (R-BOL-1119519);Calvin cycle (R-OLU-1119519);Calvin cycle (R-VRA-111…	ko00010;ko00710;R-DRO-1119519;R-PAB-1119519;R-MES-1119519;R-SHI-1119519;R-CCL-1119519;R-PPE-1119519;R-CCR-1119519;R-CSC-1119519;R-OOF-1119519;R-BOL-1119519;R-OLU-1119519;R-VRA-1119519;R-CAN-1119519;R-ATH-1119519;R-GRA-1119519;R-CCA-1119519;R-ALY-1119519;R-BNA-1119519;R-CRU-1119519;R-CSI-1119519;R-AIP-1119519;R-OAU-1119519;R-CLA-1119519;R-AOF-1119519;R-ITR-1119519;R-OKA-1119519;R-CAR-1119519;R-ORU…	ec:1.2.1.59;ec:1.2.1.13	1..1698	2095.46	-3.25434	4.47e-10	1.11e-08
contig_24995	3	0	0	1	Methane metabolism;Glycine, serine and threonine metabolism;Cysteine and methionine metabolism	ko00680;ko00260;ko00270	ec:1.1.1.95	1..1802	39.9105	-3.2486	1.09e-05	9.19e-05
contig_3304	1	0	0	1	Porphyrin and chlorophyll metabolism	ko00860	ec:6.6.1.1	1..4756	11.1156	-3.21762	3.06e-05	0.000221
contig_11974	2	0	0	1	Glycolysis / Gluconeogenesis;Pentose phosphate pathway	ko00010;ko00030	ec:1.2.1.9	1..2790	11.3109	-3.20574	0.000181	0.00101
contig_10517	1	0	0	1	Pantothenate and CoA biosynthesis	ko00770	ec:2.7.1.33	1..1420	9.88227	-3.19548	0.00218	0.00789
contig_1315	4	0	0	3	Drug metabolism - other enzymes;Arginine biosynthesis;Nitrotoluene degradation;Caffeine metabolism	ko00983;ko00220;ko00633;ko00232	ec:2.3.1.5;ec:2.3.1.35;ec:2.3.1.1	1..1985	55.9822	-3.18728	2.8e-06	2.85e-05
contig_18573	1	0	0	1	Ascorbate and aldarate metabolism	ko00053	ec:1.1.3.37	1..3556	13.9303	-3.17346	2.02e-05	0.000155
contig_28150	2	0	0	1	Purine metabolism;Thiamine metabolism	ko00230;ko00730	ec:3.6.1.15	1..5906	5.55028	-3.10829	0.00261	0.0091
contig_7845	5	0	0	1	Propanoate metabolism;Aflatoxin biosynthesis;Pyruvate metabolism;Fatty acid biosynthesis;Carbon fixation pathways in prokaryotes	ko00640;ko00254;ko00620;ko00061;ko00720	ec:6.4.1.2	1..2826	43.1676	-3.10349	3.78e-08	6.76e-07
contig_18351	2	0	0	1	Riboflavin metabolism;Thiamine metabolism	ko00740;ko00730	ec:3.1.3.2	1..3229	5.83018	-3.10305	0.00068	0.00304
contig_2824	2	0	0	1	Purine metabolism;Thiamine metabolism	ko00230;ko00730	ec:3.6.1.15	1..3277	19.7426	-3.09224	2.44e-06	2.54e-05
contig_29944	55	1	1	0	Vitamin E biosynthesis;Vitamin E biosynthesis (R-ATA-1119287);Vitamin E biosynthesis (R-OBR-1119287);Vitamin E biosynthesis (R-HVU-1119287);Vitamin E biosynthesis (R-OKA-1119287);Vitamin E biosynthesis (R-ETE-1119287);Vitamin E biosynthesis (R-OME-1119287);Vitamin E biosynthesis (R-PED-1119287);Vitamin E biosynthesis (R-PTA-1119287);Vitamin E biosynthesis (R-HLH-1119287);Vitamin E biosynthesis (R…	R-LAN-1119287;R-ATA-1119287;R-OBR-1119287;R-HVU-1119287;R-OKA-1119287;R-ETE-1119287;R-OME-1119287;R-PED-1119287;R-PTA-1119287;R-HLH-1119287;R-EGR-1119287;R-OSI-1119287;R-CAR-1119287;R-FVE-1119287;R-CRU-1119287;R-JCU-1119287;R-SBI-1119287;R-OOF-1119287;R-ZJA-1119287;R-ONI-1119287;R-CSK-1119287;R-ADU-1119287;R-BDI-1119287;R-CSI-1119287;R-OAU-1119287;R-OSA-1119287;R-ECU-1119287;R-NNU-1119287;R-ZMY-1…		1..3721	5.21318	-3.07439	0.00153	0.00593
contig_13901	2	0	0	1	Purine metabolism;Thiamine metabolism	ko00230;ko00730	ec:3.6.1.15	1..3019	5.94025	-3.0395	0.000918	0.00391
contig_7409	3	0	0	1	Starch and sucrose metabolism;Purine metabolism;Fructose and mannose metabolism	ko00500;ko00230;ko00051	ec:3.6.1.21	1..3170	56.3181	-2.98938	8.65e-08	1.41e-06
contig_8522	5	0	0	1	Cyanoamino acid metabolism;Glyoxylate and dicarboxylate metabolism;Methane metabolism;Glycine, serine and threonine metabolism;One carbon pool by folate	ko00460;ko00630;ko00680;ko00260;ko00670	ec:2.1.2.1	1..2518	70.9717	-2.98331	2.21e-05	0.000168
contig_36301	1	0	0	1	Various types of N-glycan biosynthesis	ko00513	ec:2.4.1.232	1..3002	15.4525	-2.95628	0.000583	0.00268
contig_8129	1	0	0	1	Porphyrin and chlorophyll metabolism	ko00860	ec:2.5.1.61	1..2211	151.621	-2.93388	6.66e-07	8.39e-06
contig_6725	2	0	0	1	Amino sugar and nucleotide sugar metabolism;Alanine, aspartate and glutamate metabolism	ko00520;ko00250	ec:2.6.1.16	1..4071	33.1589	-2.93128	4.93e-06	4.62e-05
contig_10277	1	0	0	1	Sulfur metabolism	ko00920	ec:7.3.2.3	1..2334	9.26761	-2.9078	0.000552	0.00256
contig_53	1	1	0	0	Translation elongation	R-OSA-1112987		1..726	1500.27	-2.89598	3.06e-07	4.25e-06
contig_17857	1	0	0	1	Riboflavin metabolism	ko00740	ec:2.5.1.9	1..2331	13.2626	-2.87824	8.27e-05	0.000518
contig_11473	1	0	0	1	Aminoacyl-tRNA biosynthesis	ko00970	ec:6.1.1.14	1..3711	15.4692	-2.84998	1.34e-05	0.000109
contig_5589	1	0	0	1	Drug metabolism - other enzymes	ko00983	ec:3.1.1.1	1..1458	10.9569	-2.84902	0.0021	0.00766
contig_32297	1	0	0	1	Porphyrin and chlorophyll metabolism	ko00860	ec:3.1.1.14	1..2138	39.1319	-2.83362	0.000899	0.00384
contig_4209	3	0	0	1	Sulfur metabolism;Selenocompound metabolism;Cysteine and methionine metabolism	ko00920;ko00450;ko00270	ec:2.5.1.48	1..2474	67.9026	-2.82558	1.97e-07	2.89e-06
contig_9845	2	0	0	1	Purine metabolism;Thiamine metabolism	ko00230;ko00730	ec:3.6.1.15	1..1710	11.837	-2.82204	0.000795	0.00346
contig_10002	1	0	0	1	Steroid biosynthesis	ko00100	ec:5.3.3.5	1..2107	22.6488	-2.80782	1.56e-05	0.000125
contig_31843	2	0	0	1	Purine metabolism;Thiamine metabolism	ko00230;ko00730	ec:3.6.1.15	1..4771	15.9015	-2.78231	6.16e-06	5.6e-05
contig_10409	1	0	0	1	Aminoacyl-tRNA biosynthesis	ko00970	ec:6.1.1.7	1..3640	10.398	-2.77194	6.04e-05	0.000396
contig_13120	2	0	0	1	Purine metabolism;Thiamine metabolism	ko00230;ko00730	ec:3.6.1.15	1..1783	19.0657	-2.71072	0.000585	0.00269
contig_32374	31	0	1	1	Glutathione metabolism;Arginine and proline metabolism;Putrescine biosynthesis III;Putrescine biosynthesis III (R-AOF-1119551);Putrescine biosynthesis III (R-PAB-1119551);Putrescine biosynthesis III (R-OAU-1119551);Putrescine biosynthesis III (R-CSC-1119551);Putrescine biosynthesis III (R-OOF-1119551);Putrescine biosynthesis III (R-CCA-1119551);Putrescine biosynthesis III (R-CRU-1119551);Putresci…	ko00480;ko00330;R-SHI-1119551;R-AOF-1119551;R-PAB-1119551;R-OAU-1119551;R-CSC-1119551;R-OOF-1119551;R-CCA-1119551;R-CRU-1119551;R-AIP-1119551;R-CSI-1119551;R-CLA-1119551;R-OMI-1119551;R-CAR-1119551;R-COL-1119551;R-FVE-1119551;R-SPC-1119551;R-HLP-1119551;R-PDA-1119551;R-OGR-1119551;R-MGU-1119551;R-OSA-1119551;R-EGR-1119551;R-PTA-1119551;R-NNU-1119551;R-ADU-1119551;R-ZJA-1119551;R-CSK-1119551;R-JCU…	ec:4.1.1.17	1..3407	39.7812	-2.69524	0.000319	0.00162
contig_19771	1	0	0	1	Purine metabolism	ko00230	ec:3.1.4.17	1..4191	14.2698	-2.6519	8.35e-06	7.3e-05
contig_11550	4	0	0	1	Glutathione metabolism;Drug metabolism - other enzymes;Drug metabolism - cytochrome P450;Metabolism of xenobiotics by cytochrome P450	ko00480;ko00983;ko00982;ko00980	ec:2.5.1.18	1..1351	29.0442	-2.6381	0.000182	0.00101
contig_29493	2	0	0	1	Nicotinate and nicotinamide metabolism;Purine metabolism	ko00760;ko00230	ec:3.2.2.1	1..1480	17.4813	-2.62942	0.000585	0.00269
contig_42664	2	0	0	1	Carbon fixation pathways in prokaryotes;One carbon pool by folate	ko00720;ko00670	ec:1.5.1.5	1..1145	15.4924	-2.61178	0.00161	0.00615
contig_21027	5	0	0	1	Glycolysis / Gluconeogenesis;Methane metabolism;Galactose metabolism;Fructose and mannose metabolism;Pentose phosphate pathway	ko00010;ko00680;ko00052;ko00051;ko00030	ec:2.7.1.11	1..1090	91.2539	-2.60432	4.67e-05	0.000317
contig_757	2	0	0	1	Purine metabolism;Thiamine metabolism	ko00230;ko00730	ec:3.6.1.15	1..1792	107.705	-2.57577	0.000202	0.00111
contig_8167	2	0	0	1	Purine metabolism;Thiamine metabolism	ko00230;ko00730	ec:3.6.1.15	1..7011	15.7544	-2.56872	3.62e-06	3.55e-05
contig_12240	1	0	0	1	Starch and sucrose metabolism	ko00500	ec:2.4.1.34	1..4928	9.67893	-2.55177	5.36e-05	0.000357
contig_9417	1	0	0	1	Aminoacyl-tRNA biosynthesis	ko00970	ec:6.1.1.6	1..6662	23.5294	-2.53953	4.12e-06	3.97e-05
contig_13544	2	0	0	1	Purine metabolism;Thiamine metabolism	ko00230;ko00730	ec:3.6.1.15	1..2939	26.2745	-2.52747	7.28e-06	6.48e-05
contig_31222	1	0	0	1	Purine metabolism	ko00230	ec:3.1.4.17	1..2739	10.4001	-2.5189	0.000431	0.0021
contig_26993	2	0	0	1	Purine metabolism;Thiamine metabolism	ko00230;ko00730	ec:3.6.1.15	1..6175	8.8749	-2.48832	0.000112	0.000669
contig_18981	2	0	0	1	Inositol phosphate metabolism;Ascorbate and aldarate metabolism	ko00562;ko00053	ec:1.13.99.1	1..7748	10.6317	-2.47599	3.4e-05	0.000242
contig_9009	2	0	0	1	Purine metabolism;Thiamine metabolism	ko00230;ko00730	ec:3.6.1.15	1..5238	13.9282	-2.47112	0.00071	0.00315
contig_2077	2	0	0	1	Purine metabolism;Thiamine metabolism	ko00230;ko00730	ec:3.6.1.15	1..963	105.42	-2.46194	0.000221	0.00119
contig_25297	2	0	0	1	Styrene degradation;Tyrosine metabolism	ko00643;ko00350	ec:1.13.11.5	1..2058	10.741	-2.39381	0.00156	0.00601
contig_16037	1	0	0	1	Sulfur metabolism	ko00920	ec:7.3.2.3	1..2628	8.27278	-2.37366	0.00104	0.00432
contig_20377	102	0	1	1	Starch and sucrose metabolism;Trehalose biosynthesis I;Trehalose biosynthesis I (R-PAB-1119516);Trehalose biosynthesis I (R-MES-1119516);Trehalose biosynthesis I (R-SHI-1119516);Trehalose biosynthesis I (R-CCL-1119516);Trehalose biosynthesis I (R-PPE-1119516);Trehalose biosynthesis I (R-CSC-1119516);Trehalose biosynthesis I (R-BOL-1119516);Trehalose biosynthesis I (R-OLU-1119516);Trehalose biosyn…	ko00500;R-DRO-1119516;R-PAB-1119516;R-MES-1119516;R-SHI-1119516;R-CCL-1119516;R-PPE-1119516;R-CSC-1119516;R-BOL-1119516;R-OLU-1119516;R-VRA-1119516;R-CAN-1119516;R-GRA-1119516;R-CCA-1119516;R-ALY-1119516;R-BNA-1119516;R-ATH-1119516;R-CRU-1119516;R-CSI-1119516;R-AIP-1119516;R-OAU-1119516;R-CLA-1119516;R-AOF-1119516;R-ITR-1119516;R-CAR-1119516;R-OMI-1119516;R-OKA-1119516;R-ORU-1119516;R-TAE-1119516…	ec:3.1.3.12	1..2782	17.5313	-2.35414	0.00011	0.000659
contig_36019	1	0	0	1	Inositol phosphate metabolism	ko00562	ec:3.1.4.11	1..3336	9.78344	-2.2556	0.000567	0.00262
contig_5747	2	0	0	1	Purine metabolism;Thiamine metabolism	ko00230;ko00730	ec:3.6.1.15	1..5093	14.3445	-2.25309	0.000261	0.00137
contig_25127	2	0	0	1	Carbapenem biosynthesis;Arginine and proline metabolism	ko00332;ko00330	ec:1.2.1.41	1..2776	15.0668	-2.24062	0.000391	0.00193
contig_18972	2	0	0	1	Purine metabolism;Thiamine metabolism	ko00230;ko00730	ec:3.6.1.15	1..5779	19.5211	-2.23738	0.00182	0.00681
contig_7849	3	0	0	1	Propanoate metabolism;beta-Alanine metabolism;Valine, leucine and isoleucine degradation	ko00640;ko00410;ko00280	ec:3.1.2.4	1..2281	23.4642	-2.21894	0.00021	0.00115
contig_3565	38	0	1	1	Steroid biosynthesis;Sterol biosynthesis;Sterol biosynthesis (R-OSI-1119370);Sterol biosynthesis (R-JCU-1119370);Sterol biosynthesis (R-PHH-1119370);Sterol biosynthesis (R-ZMA-1119370);Sterol biosynthesis (R-OBA-1119370);Sterol biosynthesis (R-OKA-1119370);Sterol biosynthesis (R-CCR-1119370);Sterol biosynthesis (R-PED-1119370);Sterol biosynthesis (R-ETE-1119370);Sterol biosynthesis (R-LPE-1119370…	ko00100;R-CME-1119370;R-OSI-1119370;R-JCU-1119370;R-PHH-1119370;R-ZMA-1119370;R-OBA-1119370;R-OKA-1119370;R-CCR-1119370;R-PED-1119370;R-ETE-1119370;R-LPE-1119370;R-OSA-1119370;R-OAU-1119370;R-ZMY-1119370;R-SBI-1119370;R-OLU-1119370;R-OGU-1119370;R-OBR-1119370;R-ORU-1119370;R-ONI-1119370;R-ECU-1119370;R-GSU-1119370;R-PPA-1119370;R-SSP-1119370;R-CRE-1119370;R-OMI-1119370;R-OGL-1119370;R-OGR-1119370…	ec:1.14.14.154	1..3239	22.8853	-2.21856	6.92e-05	0.000444
contig_17229	1	0	0	1	Aminoacyl-tRNA biosynthesis	ko00970	ec:6.1.1.19	1..2074	36.5145	-2.21688	0.000461	0.00222
contig_8393	2	0	0	2	Drug metabolism - other enzymes;Aminoacyl-tRNA biosynthesis	ko00983;ko00970	ec:3.1.1.1;ec:6.1.1.4	1..4154	26.9114	-2.14796	0.000107	0.000647
contig_1771	2	0	0	1	Purine metabolism;Thiamine metabolism	ko00230;ko00730	ec:3.6.1.15	1..4967	30.4093	-2.12162	0.000493	0.00235
contig_8142	1	0	0	1	Aminoacyl-tRNA biosynthesis	ko00970	ec:6.1.1.3	1..2442	19.6716	-2.08064	0.000549	0.00255
contig_27403	2	0	0	1	Pyrimidine metabolism;Purine metabolism	ko00240;ko00230	ec:2.7.1.145	1..2940	11.7799	-2.07294	0.000816	0.00354
contig_26440	1	0	0	1	Thiamine metabolism	ko00730	ec:2.7.6.2	1..2594	14.4238	-2.0638	0.000749	0.0033
contig_21294	3	0	0	2	Various types of N-glycan biosynthesis;Other glycan degradation;N-Glycan biosynthesis	ko00513;ko00511;ko00510	ec:3.2.1.113;ec:3.2.1.24	1..6717	13.1163	-2.03531	8.98e-05	0.000556
contig_17512	1	0	0	1	Nicotinate and nicotinamide metabolism	ko00760	ec:2.7.1.23	1..4918	9.9096	-2.02393	0.00037	0.00185
contig_24952	105	0	1	1	Starch and sucrose metabolism;Trehalose biosynthesis I;Trehalose biosynthesis I (R-PAB-1119516);Trehalose biosynthesis I (R-MES-1119516);Trehalose biosynthesis I (R-SHI-1119516);Trehalose biosynthesis I (R-CCL-1119516);Trehalose biosynthesis I (R-PPE-1119516);Trehalose biosynthesis I (R-CSC-1119516);Trehalose biosynthesis I (R-OOF-1119516);Trehalose biosynthesis I (R-BOL-1119516);Trehalose biosyn…	ko00500;R-DRO-1119516;R-PAB-1119516;R-MES-1119516;R-SHI-1119516;R-CCL-1119516;R-PPE-1119516;R-CSC-1119516;R-OOF-1119516;R-BOL-1119516;R-OLU-1119516;R-VRA-1119516;R-CAN-1119516;R-GRA-1119516;R-CCA-1119516;R-ALY-1119516;R-BNA-1119516;R-ATH-1119516;R-CRU-1119516;R-CSI-1119516;R-AIP-1119516;R-OAU-1119516;R-CLA-1119516;R-AOF-1119516;R-ITR-1119516;R-CAR-1119516;R-OMI-1119516;R-OKA-1119516;R-ORU-1119516…	ec:2.4.1.15	1..2512	2.38302	2.0108	0.000259	0.00136
contig_19211	2	0	0	1	Biosynthesis of unsaturated fatty acids;Fatty acid biosynthesis	ko01040;ko00061	ec:1.14.19.2	1..1134	2.19103	2.05574	0.00252	0.00886
contig_11378	5	0	0	1	Pantothenate and CoA biosynthesis;Glucosinolate biosynthesis;Valine, leucine and isoleucine degradation;Valine, leucine and isoleucine biosynthesis;Cysteine and methionine metabolism	ko00770;ko00966;ko00280;ko00290;ko00270	ec:2.6.1.42	1..1878	1.46123	2.22754	0.00213	0.00772
contig_7136	4	0	1	1	Glycolysis / Gluconeogenesis;Pyruvate metabolism;Cytosolic glycolysis;Plastid glycolysis	ko00010;ko00620;R-OSA-1119570;R-OSA-1119424	ec:2.7.1.40	1..1673	9.96232	2.34178	4.36e-06	4.17e-05
contig_2825	2	0	0	1	Purine metabolism;Thiamine metabolism	ko00230;ko00730	ec:3.6.1.15	1..3456	22.9489	2.76062	3.61e-08	6.48e-07
contig_26176	2	0	0	1	Purine metabolism;Thiamine metabolism	ko00230;ko00730	ec:3.6.1.15	1..1361	1.76477	2.80243	0.000904	0.00386
contig_6022	2	0	0	1	Purine metabolism;Thiamine metabolism	ko00230;ko00730	ec:3.6.1.15	1..2323	29.3672	2.88809	9.88e-09	1.99e-07
contig_9593	3	0	0	2	Purine metabolism;Sphingolipid metabolism;Thiamine metabolism	ko00230;ko00600;ko00730	ec:3.6.1.15;ec:3.1.4.12	1..646	44.9544	2.91467	8.52e-10	2.03e-08
contig_8241	3	0	0	1	Citrate cycle (TCA cycle);Tryptophan metabolism;Lysine degradation	ko00020;ko00380;ko00310	ec:1.2.4.2	1..1654	3.04237	2.93147	9.25e-07	1.11e-05
contig_24028	2	0	0	2	Drug metabolism - other enzymes;Ether lipid metabolism	ko00983;ko00565	ec:3.1.1.1;ec:3.1.1.47	1..902	2.5981	3.02307	0.000171	0.00096
contig_2951	107	0	1	1	Glycolysis / Gluconeogenesis;Carbon fixation in photosynthetic organisms;Cytosolic glycolysis;Cytosolic glycolysis (R-ITR-1119570);Cytosolic glycolysis (R-SHI-1119570);Cytosolic glycolysis (R-PTI-1119570);Cytosolic glycolysis (R-MES-1119570);Cytosolic glycolysis (R-DRO-1119570);Cytosolic glycolysis (R-OAU-1119570);Cytosolic glycolysis (R-CBA-1119570);Cytosolic glycolysis (R-CCL-1119570);Cytosolic…	ko00010;ko00710;R-AOF-1119570;R-ITR-1119570;R-SHI-1119570;R-PTI-1119570;R-MES-1119570;R-DRO-1119570;R-OAU-1119570;R-CBA-1119570;R-CCL-1119570;R-OOF-1119570;R-BOL-1119570;R-PAB-1119570;R-CSC-1119570;R-CCA-1119570;R-VRA-1119570;R-OLU-1119570;R-BNA-1119570;R-GRA-1119570;R-CRU-1119570;R-AIP-1119570;R-ALY-1119570;R-CAN-1119570;R-MDO-1119570;R-BVU-1119570;R-CSI-1119570;R-CLA-1119570;R-SSP-1119570;R-TCA…	ec:2.7.2.3	1..1512	25.3601	3.12544	2.24e-06	2.36e-05
contig_11120	1	0	0	1	PD-L1 expression and PD-1 checkpoint pathway in cancer	ko05235	ec:3.1.3.16	1..5437	5.26736	3.22383	5.05e-06	4.71e-05
contig_2957	1	0	0	1	Porphyrin and chlorophyll metabolism	ko00860	ec:1.14.13.122	1..6793	13.1215	3.26929	1.03e-10	2.69e-09
contig_21405	10	0	0	1	Aminobenzoate degradation;Drug metabolism - cytochrome P450;Metabolism of xenobiotics by cytochrome P450;Caffeine metabolism;Linoleic acid metabolism;Arachidonic acid metabolism;Fatty acid degradation;Steroid hormone biosynthesis;Tryptophan metabolism;Retinol metabolism	ko00627;ko00982;ko00980;ko00232;ko00591;ko00590;ko00071;ko00140;ko00380;ko00830	ec:1.14.14.1	1..464	2.35567	3.26997	0.00112	0.00458
contig_4940	2	0	0	1	Purine metabolism;Thiamine metabolism	ko00230;ko00730	ec:3.6.1.15	1..3987	9.03294	3.2852	1.54e-12	4.79e-11
contig_2106	1	0	0	1	Nitrogen metabolism	ko00910	ec:4.2.1.104	1..1044	57.0642	3.35296	1.38e-07	2.12e-06
contig_15162	2	0	0	1	Purine metabolism;Thiamine metabolism	ko00230;ko00730	ec:3.6.1.15	1..797	11.2938	3.35396	5.51e-09	1.16e-07
contig_6628	1	0	0	1	Nicotinate and nicotinamide metabolism	ko00760	ec:6.3.5.1	1..3162	14.9435	3.45837	1.55e-12	4.83e-11
contig_8047	1	0	0	1	Starch and sucrose metabolism	ko00500	ec:2.4.1.15	1..1311	3.29888	3.55742	1.82e-05	0.000142
contig_17163	2	0	0	1	Purine metabolism;Thiamine metabolism	ko00230;ko00730	ec:3.6.1.15	1..574	5.97973	3.56366	2.81e-07	3.95e-06
contig_8354	11	0	0	1	Novobiocin biosynthesis;Phenylalanine, tyrosine and tryptophan biosynthesis;Phenylalanine metabolism;Alanine, aspartate and glutamate metabolism;Arginine biosynthesis;Tyrosine metabolism;Tropane, piperidine and pyridine alkaloid biosynthesis;Arginine and proline metabolism;Carbon fixation in photosynthetic organisms;Isoquinoline alkaloid biosynthesis;Cysteine and methionine metabolism	ko00401;ko00400;ko00360;ko00250;ko00220;ko00350;ko00960;ko00330;ko00710;ko00950;ko00270	ec:2.6.1.1	1..1894	50.2051	3.58574	1.47e-08	2.87e-07
contig_30097	1	0	0	1	Glycine, serine and threonine metabolism	ko00260	ec:2.7.1.39	1..531	3.39034	3.64359	5.14e-05	0.000345
contig_4545	2	0	0	1	Purine metabolism;Thiamine metabolism	ko00230;ko00730	ec:3.6.1.15	1..528	15.1524	3.65783	7.13e-11	1.91e-09
contig_2878	5	0	0	1	Styrene degradation;Phenylalanine metabolism;Aminobenzoate degradation;Arginine and proline metabolism;Tryptophan metabolism	ko00643;ko00360;ko00627;ko00330;ko00380	ec:3.5.1.4	1..3367	67.0692	3.83495	5.55e-16	2.45e-14
contig_8948	1	0	0	1	Riboflavin metabolism	ko00740	ec:2.5.1.9	1..433	3.92251	3.89573	3.35e-05	0.000239
contig_21219	5	0	0	1	Pantothenate and CoA biosynthesis;Glucosinolate biosynthesis;Valine, leucine and isoleucine degradation;Valine, leucine and isoleucine biosynthesis;Cysteine and methionine metabolism	ko00770;ko00966;ko00280;ko00290;ko00270	ec:2.6.1.42	1..2231	4.75143	3.94293	1.2e-08	2.36e-07
contig_6541	2	0	0	2	Glycolysis / Gluconeogenesis;Carbon fixation in photosynthetic organisms	ko00010;ko00710	ec:1.2.1.59;ec:1.2.1.12	1..1293	149.013	4.01248	1.53e-06	1.71e-05
contig_3732	2	0	0	1	Purine metabolism;Thiamine metabolism	ko00230;ko00730	ec:3.6.1.15	1..201	13.4402	4.13456	2.67e-06	2.74e-05
contig_8250	2	0	0	1	Purine metabolism;Thiamine metabolism	ko00230;ko00730	ec:3.6.1.15	1..5808	9.46786	4.24136	6.66e-16	2.92e-14
contig_14617	2	0	0	1	Purine metabolism;Thiamine metabolism	ko00230;ko00730	ec:3.6.1.15	1..209	55.7967	4.26432	3.66e-13	1.22e-11
contig_27110	1	0	0	1	Porphyrin and chlorophyll metabolism	ko00860	ec:1.14.13.122	1..1864	5.33048	4.29449	1.96e-12	6.05e-11
contig_1641	1	0	0	1	Folate biosynthesis	ko00790	ec:3.4.19.9	1..1927	49.7209	4.3976	0	0
contig_2364	1	0	0	1	Lipoic acid metabolism	ko00785	ec:2.8.1.8	1..5688	33.8459	4.45549	0	0
contig_14603	2	0	0	1	Purine metabolism;Thiamine metabolism	ko00230;ko00730	ec:3.6.1.15	1..1436	2.37717	4.48938	9.96e-07	1.18e-05
contig_13240	2	0	0	1	beta-Alanine metabolism;Pantothenate and CoA biosynthesis	ko00410;ko00770	ec:6.3.2.1	1..3078	9.95702	4.50218	0	0
contig_2138	1	0	0	1	Glutathione metabolism	ko00480	ec:1.8.1.7	1..3020	25.1542	4.66127	0	0
contig_470	1	0	0	2	Nicotinate and nicotinamide metabolism	ko00760	ec:2.4.2.12;ec:2.4.2.19	1..2937	17.1334	4.67495	0	0
contig_29504	1	0	0	1	Porphyrin and chlorophyll metabolism	ko00860	ec:4.99.1.3	1..708	12.1221	4.77771	8.12e-08	1.33e-06
contig_1857	2	0	0	1	Purine metabolism;Thiamine metabolism	ko00230;ko00730	ec:3.6.1.15	1..2816	13.6823	4.88725	0	0
contig_16602	2	0	0	1	Arginine biosynthesis;Atrazine degradation	ko00220;ko00791	ec:6.3.4.6	1..508	14.9067	4.95998	3.65e-08	6.54e-07
contig_12087	2	0	0	1	Carbon fixation pathways in prokaryotes;Citrate cycle (TCA cycle)	ko00720;ko00020	ec:2.3.3.8	1..753	12.1557	4.96787	1.56e-12	4.87e-11
contig_2941	2	0	0	1	Purine metabolism;Thiamine metabolism	ko00230;ko00730	ec:3.6.1.15	1..4105	15.8011	4.98376	0	0
contig_19217	1	0	0	1	PD-L1 expression and PD-1 checkpoint pathway in cancer	ko05235	ec:3.1.3.16	1..1443	7.91211	4.98736	7.99e-15	3.16e-13
contig_3631	2	0	0	1	Purine metabolism;Thiamine metabolism	ko00230;ko00730	ec:3.6.1.15	1..2232	31.4974	5.03432	0	0
contig_8697	2	0	0	1	Purine metabolism;Thiamine metabolism	ko00230;ko00730	ec:3.6.1.15	1..260	6.0794	5.0512	0.000159	0.000907
contig_14754	2	0	0	1	Purine metabolism;Thiamine metabolism	ko00230;ko00730	ec:3.6.1.15	1..299	5.46882	5.11202	0.000621	0.00282
contig_20355	1	0	0	1	Drug metabolism - other enzymes	ko00983	ec:3.1.1.1	1..1544	8.10213	5.18063	1.18e-12	3.71e-11
contig_7137	12	0	0	2	Benzoate degradation;Phenylalanine metabolism;Caprolactam degradation;Butanoate metabolism;Toluene degradation;Fatty acid elongation;Fatty acid degradation;Carbon fixation pathways in prokaryotes;Geraniol degradation;Valine, leucine and isoleucine degradation;Tryptophan metabolism;Lysine degradation	ko00362;ko00360;ko00930;ko00650;ko00623;ko00062;ko00071;ko00720;ko00281;ko00280;ko00380;ko00310	ec:1.1.1.35;ec:1.1.1.157	1..4687	22.505	5.20199	0	0
contig_14791	59	0	1	1	Histidine metabolism;Histidine biosynthesis I;Histidine biosynthesis I (R-PPE-1119509);Histidine biosynthesis I (R-CCL-1119509);Histidine biosynthesis I (R-BOL-1119509);Histidine biosynthesis I (R-OLU-1119509);Histidine biosynthesis I (R-CAN-1119509);Histidine biosynthesis I (R-GRA-1119509);Histidine biosynthesis I (R-ALY-1119509);Histidine biosynthesis I (R-BNA-1119509);Histidine biosynthesis I …	ko00340;R-MES-1119509;R-PPE-1119509;R-CCL-1119509;R-BOL-1119509;R-OLU-1119509;R-CAN-1119509;R-GRA-1119509;R-ALY-1119509;R-BNA-1119509;R-ATH-1119509;R-VRA-1119509;R-TAE-1119509;R-DCA-1119509;R-PVU-1119509;R-OSI-1119509;R-ACH-1119509;R-NAT-1119509;R-PPA-1119509;R-OEU-1119509;R-MAC-1119509;R-CCN-1119509;R-CCD-1119509;R-BRA-1119509;R-BDI-1119509;R-ATR-1119509;R-SMO-1119509;R-PHA-1119509;R-AHA-1119509…	ec:5.3.1.16	1..272	20.2409	5.23025	1.86e-08	3.57e-07
contig_18365	2	0	0	1	Purine metabolism;Thiamine metabolism	ko00230;ko00730	ec:3.6.1.15	1..1760	20.6959	5.24132	0	0
contig_16942	94	0	1	1	Arginine and proline metabolism;Proline degradation;Proline degradation (R-CSA-1119337);Proline degradation (R-ATH-1119337);Proline degradation (R-TAE-1119337);Proline degradation (R-OSI-1119337);Proline degradation (R-CAR-1119337);Proline degradation (R-LAN-1119337);Proline degradation (R-ATA-1119337);Proline degradation (R-CCD-1119337);Proline degradation (R-PHH-1119337);Proline degradation (R-…	ko00330;R-ORU-1119337;R-CSA-1119337;R-ATH-1119337;R-TAE-1119337;R-OSI-1119337;R-CAR-1119337;R-LAN-1119337;R-ATA-1119337;R-CCD-1119337;R-PHH-1119337;R-ZMA-1119337;R-OBA-1119337;R-FVE-1119337;R-PED-1119337;R-PPE-1119337;R-HLP-1119337;R-MAC-1119337;R-BRA-1119337;R-NAT-1119337;R-SIT-1119337;R-ETE-1119337;R-LPE-1119337;R-HLH-1119337;R-AHA-1119337;R-SHI-1119337;R-PVE-1119337;R-MES-1119337;R-OSA-1119337…	ec:1.5.5.2	1..1615	13.6484	5.2597	0	0
contig_16561	5	0	0	1	Glycosaminoglycan degradation;Other glycan degradation;Glycosphingolipid biosynthesis - ganglio series;Sphingolipid metabolism;Galactose metabolism	ko00531;ko00511;ko00604;ko00600;ko00052	ec:3.2.1.23	1..1824	4.68614	5.26505	7.66e-12	2.23e-10
contig_320	205	0	1	2	Folate biosynthesis;Folate polyglutamylation I;Folate polyglutamylation II;Folate polyglutamylation I (R-CCA-1119617);Folate polyglutamylation II (R-FVE-1119484);Folate polyglutamylation I (R-BNA-1119617);Folate polyglutamylation II (R-CRU-1119484);Folate polyglutamylation II (R-OBA-1119484);Folate polyglutamylation II (R-VRA-1119484);Folate polyglutamylation I (R-CAN-1119617);Folate polyglutamyl…	ko00790;R-PDA-1119617;R-JCU-1119484;R-CCA-1119617;R-FVE-1119484;R-BNA-1119617;R-CRU-1119484;R-OBA-1119484;R-VRA-1119484;R-CAN-1119617;R-ACH-1119617;R-HLP-1119484;R-ALY-1119484;R-PPE-1119484;R-CLA-1119617;R-OAU-1119617;R-CSI-1119617;R-SPC-1119484;R-CBA-1119617;R-SIT-1119484;R-AOF-1119617;R-OLO-1119617;R-NAT-1119484;R-ITR-1119617;R-AIP-1119617;R-OGR-1119617;R-PTI-1119617;R-MAC-1119484;R-SLY-1119617…	ec:6.3.2.17;ec:6.3.2.12	1..2511	11.728	5.29642	0	0
contig_14678	1	0	0	1	Pentose phosphate pathway	ko00030	ec:2.2.1.2	1..1824	18.2915	5.35243	0	0
contig_14852	96	0	3	3	Thiamine metabolism;Thiamine biosynthesis;Thiamine biosynthesis (R-OLU-1119629);Thiamine biosynthesis (R-CAN-1119629);Thiamine biosynthesis (R-CCA-1119629);Thiamine biosynthesis (R-BNA-1119629);Thiamine biosynthesis (R-ACH-1119629);Thiamine biosynthesis (R-SLY-1119629);Thiamine biosynthesis (R-STU-1119629);Thiamine biosynthesis (R-OAU-1119629);Thiamine biosynthesis (R-CSI-1119629);Thiamine biosyn…	ko00730;R-PDA-1119629;R-OLU-1119629;R-CAN-1119629;R-CCA-1119629;R-BNA-1119629;R-ACH-1119629;R-SLY-1119629;R-STU-1119629;R-OAU-1119629;R-CSI-1119629;R-AIP-1119629;R-OLO-1119629;R-OGR-1119629;R-AOF-1119629;R-PTI-1119629;R-PAB-1119629;R-OMI-1119629;R-BVU-1119629;R-SHI-1119629;R-MDO-1119629;R-TTU-1119629;R-PVU-1119629;R-ACO-1119629;R-PAV-1119629;R-OOF-1119629;R-BOL-1119629;R-TPR-1119629;R-FVE-1119629…	ec:2.7.1.49;ec:2.7.4.7;ec:2.5.1.3	1..3457	6.63304	5.41548	0	0
contig_27979	11	0	0	1	Glycolysis / Gluconeogenesis;Naphthalene degradation;Chloroalkane and chloroalkene degradation;Pyruvate metabolism;Drug metabolism - cytochrome P450;Metabolism of xenobiotics by cytochrome P450;Tyrosine metabolism;alpha-Linolenic acid metabolism;Fatty acid degradation;Glycine, serine and threonine metabolism;Retinol metabolism	ko00010;ko00626;ko00625;ko00620;ko00982;ko00980;ko00350;ko00592;ko00071;ko00260;ko00830	ec:1.1.1.1	1..722	2.77168	5.41716	3.73e-05	0.000262
contig_12681	1	0	0	1	Nicotinate and nicotinamide metabolism	ko00760	ec:2.7.7.18	1..1722	12.6572	5.43829	0	0
contig_8465	2	0	0	1	Purine metabolism;Thiamine metabolism	ko00230;ko00730	ec:3.6.1.15	1..238	29.1106	5.48784	8.81e-11	2.33e-09
contig_34904	2	0	0	1	Caprolactam degradation;Fatty acid degradation	ko00930;ko00071	ec:1.14.15.3	1..253	8.46879	5.52114	2.26e-05	0.00017
contig_29010	2	0	0	1	Purine metabolism;Thiamine metabolism	ko00230;ko00730	ec:3.6.1.15	1..491	4.42819	5.52159	3.42e-05	0.000243
contig_21954	2	0	0	1	Purine metabolism;Thiamine metabolism	ko00230;ko00730	ec:3.6.1.15	1..653	3.35996	5.52177	2.36e-05	0.000178
contig_27189	1	0	0	1	Nicotinate and nicotinamide metabolism	ko00760	ec:2.4.2.19	1..996	9.61372	5.68331	1.75e-12	5.42e-11
contig_13989	2	0	0	1	Alanine, aspartate and glutamate metabolism;Cyanoamino acid metabolism	ko00250;ko00460	ec:3.5.1.1	1..623	7.22592	5.76935	1.74e-08	3.34e-07
contig_28941	2	0	0	2	Carbon fixation pathways in prokaryotes;One carbon pool by folate	ko00720;ko00670	ec:3.5.4.9;ec:1.5.1.5	1..453	5.90215	5.79541	1.01e-05	8.58e-05
contig_10554	2	0	0	2	Drug metabolism - other enzymes;Aminoacyl-tRNA biosynthesis	ko00983;ko00970	ec:3.1.1.1;ec:6.1.1.4	1..841	3.34152	5.87081	2.33e-05	0.000175
contig_22472	1	0	0	1	Sulfur metabolism	ko00920	ec:3.1.3.7	1..1325	13.0567	5.87992	0	0
contig_2716	6	0	0	1	Nicotinate and nicotinamide metabolism;Pyrimidine metabolism;Pantothenate and CoA biosynthesis;Starch and sucrose metabolism;Riboflavin metabolism;Purine metabolism	ko00760;ko00240;ko00770;ko00500;ko00740;ko00230	ec:3.6.1.9	1..2039	37.8119	5.92454	0	0
contig_22999	1	0	0	1	Ubiquinone and other terpenoid-quinone biosynthesis	ko00130	ec:2.1.1.114	1..423	6.87773	5.95181	8.9e-06	7.72e-05
contig_3423	2	0	0	2	Ubiquinone and other terpenoid-quinone biosynthesis;Oxidative phosphorylation	ko00130;ko00190	ec:1.6.5.2;ec:7.1.1.2	1..402	7.40394	5.9524	5.19e-06	4.83e-05
contig_22307	1	0	0	1	Drug metabolism - other enzymes	ko00983	ec:3.1.1.1	1..1504	3.64692	6.03819	5.15e-09	1.09e-07
contig_1504	4	0	0	1	Lysine biosynthesis;Monobactam biosynthesis;Glycine, serine and threonine metabolism;Cysteine and methionine metabolism	ko00300;ko00261;ko00260;ko00270	ec:2.7.2.4	1..3432	42.8603	6.0757	0	0
contig_825	1	0	0	1	Phenylpropanoid biosynthesis	ko00940	ec:1.11.1.7	1..1153	68.5338	6.13514	0	0
contig_18646	2	0	0	1	Purine metabolism;Thiamine metabolism	ko00230;ko00730	ec:3.6.1.15	1..620	6.10849	6.37853	7.74e-06	6.83e-05
contig_2078	2	0	0	1	Purine metabolism;Thiamine metabolism	ko00230;ko00730	ec:3.6.1.15	1..912	214.492	6.38217	0	0
contig_12259	1	0	0	1	Glutathione metabolism	ko00480	ec:4.3.2.9	1..937	4.38861	6.45038	1.39e-06	1.58e-05
contig_8446	2	0	0	1	Purine metabolism;Thiamine metabolism	ko00230;ko00730	ec:3.6.1.15	1..1162	22.1916	6.56799	0	0
contig_8830	2	0	0	1	Purine metabolism;Thiamine metabolism	ko00230;ko00730	ec:3.6.1.15	1..263	17.7301	6.60118	3.37e-07	4.63e-06
contig_17760	1	0	0	1	Purine metabolism	ko00230	ec:4.1.1.21	1..763	10.8472	6.63141	5.99e-10	1.45e-08
contig_3297	1	0	0	1	Riboflavin metabolism	ko00740	ec:3.5.4.26	1..591	8.40871	6.69298	2.67e-07	3.78e-06
contig_26393	2	0	0	1	Purine metabolism;Thiamine metabolism	ko00230;ko00730	ec:3.6.1.15	1..941	5.31476	6.69343	2.78e-07	3.91e-06
contig_20119	2	0	0	1	Purine metabolism;Thiamine metabolism	ko00230;ko00730	ec:3.6.1.15	1..911	27.2864	6.78274	0	0
contig_26717	2	0	0	2	Drug metabolism - other enzymes;Aminoacyl-tRNA biosynthesis	ko00983;ko00970	ec:3.1.1.1;ec:6.1.1.9	1..647	9.1339	6.9305	2.27e-07	3.28e-06
contig_65346	2	0	0	1	Purine metabolism;Thiamine metabolism	ko00230;ko00730	ec:3.6.1.15	1..302	5.72875	7.02524	0.00292	0.00993
contig_33737	2	0	0	1	Purine metabolism;Thiamine metabolism	ko00230;ko00730	ec:3.6.1.15	1..684	2.54664	7.02535	0.00292	0.00993
contig_14265	2	0	0	1	Alanine, aspartate and glutamate metabolism;Cyanoamino acid metabolism	ko00250;ko00460	ec:3.5.1.1	1..265	6.64799	7.02552	0.00293	0.00996
contig_66955	1	0	0	1	Oxidative phosphorylation	ko00190	ec:7.1.1.9	1..403	4.37151	7.02552	0.00293	0.00996
contig_25646	2	0	0	1	Purine metabolism;Thiamine metabolism	ko00230;ko00730	ec:3.6.1.15	1..365	4.95414	7.14617	0.00263	0.00915
contig_29466	1	0	0	1	Various types of N-glycan biosynthesis	ko00513	ec:2.4.1.232	1..602	3.00376	7.14617	0.00263	0.00916
contig_22248	2	0	0	1	Purine metabolism;Thiamine metabolism	ko00230;ko00730	ec:3.6.1.15	1..295	6.16977	7.14627	0.00256	0.00896
contig_29261	2	0	0	3	Fatty acid biosynthesis;Biotin metabolism	ko00061;ko00780	ec:2.3.1.180;ec:2.3.1.85;ec:2.3.1.41	1..347	5.2452	7.14627	0.00256	0.00896
contig_2311	2	0	0	2	Drug metabolism - other enzymes;Aminoacyl-tRNA biosynthesis	ko00983;ko00970	ec:3.1.1.1;ec:6.1.1.5	1..428	4.29882	7.14645	0.00248	0.00874
contig_10167	2	0	0	1	Alanine, aspartate and glutamate metabolism;Purine metabolism	ko00250;ko00230	ec:6.3.4.4	1..750	2.46385	7.14652	0.00275	0.00948
contig_22994	2	0	0	1	Purine metabolism;Thiamine metabolism	ko00230;ko00730	ec:3.6.1.15	1..601	3.09436	7.14663	0.0025	0.00879
contig_11323	2	0	0	1	Purine metabolism;Thiamine metabolism	ko00230;ko00730	ec:3.6.1.15	1..463	4.04218	7.14673	0.00243	0.00861
contig_26018	1	0	0	1	PD-L1 expression and PD-1 checkpoint pathway in cancer	ko05235	ec:3.1.3.16	1..603	3.11695	7.1468	0.00265	0.00918
contig_13386	94	0	1	1	Arginine and proline metabolism;Proline degradation;Proline degradation (R-CSA-1119337);Proline degradation (R-ATH-1119337);Proline degradation (R-TAE-1119337);Proline degradation (R-OSI-1119337);Proline degradation (R-CAR-1119337);Proline degradation (R-LAN-1119337);Proline degradation (R-ATA-1119337);Proline degradation (R-CCD-1119337);Proline degradation (R-PHH-1119337);Proline degradation (R-…	ko00330;R-ORU-1119337;R-CSA-1119337;R-ATH-1119337;R-TAE-1119337;R-OSI-1119337;R-CAR-1119337;R-LAN-1119337;R-ATA-1119337;R-CCD-1119337;R-PHH-1119337;R-ZMA-1119337;R-OBA-1119337;R-FVE-1119337;R-PED-1119337;R-PPE-1119337;R-HLP-1119337;R-MAC-1119337;R-BRA-1119337;R-NAT-1119337;R-SIT-1119337;R-ETE-1119337;R-LPE-1119337;R-HLH-1119337;R-AHA-1119337;R-SHI-1119337;R-PVE-1119337;R-MES-1119337;R-OSA-1119337…	ec:1.5.5.2	1..362	5.20263	7.14683	0.00248	0.00874
contig_19450	2	0	0	1	Purine metabolism;Thiamine metabolism	ko00230;ko00730	ec:3.6.1.15	1..501	3.77514	7.14691	0.0025	0.00879
contig_18255	1	0	0	1	Starch and sucrose metabolism	ko00500	ec:3.2.1.28	1..458	4.15538	7.14701	0.00248	0.00875
contig_49868	2	0	0	1	Various types of N-glycan biosynthesis;N-Glycan biosynthesis	ko00513;ko00510	ec:2.4.1.132	1..386	4.93048	7.14701	0.00249	0.00875
contig_8612	2	0	0	2	Pyrimidine metabolism;Drug metabolism - other enzymes	ko00240;ko00983	ec:2.7.4.14;ec:2.7.4.22	1..515	13.7337	7.21104	5.12e-08	8.84e-07
contig_27179	1	0	0	1	Aminoacyl-tRNA biosynthesis	ko00970	ec:6.1.1.18	1..375	5.22053	7.23353	0.00275	0.00948
contig_34803	2	0	0	1	Purine metabolism;Thiamine metabolism	ko00230;ko00730	ec:3.6.1.15	1..363	5.31652	7.23695	0.00254	0.00889
contig_21079	1	0	0	1	Terpenoid backbone biosynthesis	ko00900	ec:2.7.7.60	1..413	4.76882	7.25837	0.00228	0.00816
contig_23047	1	0	0	2	Starch and sucrose metabolism	ko00500	ec:2.4.1.14;ec:2.4.1.13	1..566	3.51472	7.25855	0.00232	0.00829
contig_16785	2	0	0	1	Carbon fixation pathways in prokaryotes;One carbon pool by folate	ko00720;ko00670	ec:1.5.1.5	1..353	5.64636	7.25858	0.00213	0.00773
contig_25660	2	0	0	1	Purine metabolism;Thiamine metabolism	ko00230;ko00730	ec:3.6.1.15	1..299	6.69283	7.25865	0.00212	0.0077
contig_65130	1	0	0	1	Other types of O-glycan biosynthesis	ko00514	ec:2.4.1.255	1..419	4.7951	7.25873	0.00244	0.00864
contig_30909	2	0	0	1	Purine metabolism;One carbon pool by folate	ko00230;ko00670	ec:2.1.2.2	1..355	5.69287	7.25883	0.0022	0.00792
contig_29374	1	0	0	1	PD-L1 expression and PD-1 checkpoint pathway in cancer	ko05235	ec:3.1.3.16	1..434	4.69268	7.25896	0.00227	0.00814
contig_10681	2	0	0	1	Purine metabolism;Thiamine metabolism	ko00230;ko00730	ec:3.6.1.15	1..710	2.87434	7.25901	0.00236	0.0084
contig_24321	1	0	0	1	Lipoic acid metabolism	ko00785	ec:2.3.1.181	1..475	4.30445	7.25904	0.0021	0.00765
contig_31617	2	0	0	2	Pyruvate metabolism;Carbon fixation in photosynthetic organisms	ko00620;ko00710	ec:1.1.1.39;ec:1.1.1.38	1..383	5.33842	7.25904	0.00209	0.00762
contig_14823	1	0	0	1	PD-L1 expression and PD-1 checkpoint pathway in cancer	ko05235	ec:3.1.3.16	1..323	6.56025	7.31012	0.00252	0.00885
contig_13617	2	0	0	1	Purine metabolism;Thiamine metabolism	ko00230;ko00730	ec:3.6.1.15	1..332	6.60536	7.32023	0.00267	0.00923
contig_6747	3	0	1	1	Folate biosynthesis;Tetrahydrofolate biosynthesis I;Tetrahydrofolate biosynthesis II	ko00790;R-OSA-1119265;R-OSA-1119523	ec:3.5.4.16	1..4541	27.332	7.32767	0	0
contig_15656	1	0	0	1	Thiamine metabolism	ko00730	ec:2.7.1.50	1..1237	15.5738	7.35416	2.67e-15	1.09e-13
contig_12214	1	0	0	1	Drug metabolism - other enzymes	ko00983	ec:3.1.1.1	1..247	8.46622	7.36213	0.00207	0.00756
contig_185	7	0	0	3	Nicotinate and nicotinamide metabolism;Pyrimidine metabolism;Pantothenate and CoA biosynthesis;Starch and sucrose metabolism;Riboflavin metabolism;PD-L1 expression and PD-1 checkpoint pathway in cancer;Purine metabolism	ko00760;ko00240;ko00770;ko00500;ko00740;ko05235;ko00230	ec:3.6.1.9;ec:3.6.1.22;ec:3.1.3.16	1..412	5.10432	7.36223	0.00199	0.00734
contig_13611	8	0	0	3	Caprolactam degradation;Glycolysis / Gluconeogenesis;Pyruvate metabolism;Fatty acid biosynthesis;Glycerolipid metabolism;Pentose and glucuronate interconversions;Ascorbate and aldarate metabolism;Biotin metabolism	ko00930;ko00010;ko00620;ko00061;ko00561;ko00040;ko00053;ko00780	ec:1.1.1.2;ec:1.1.1.100;ec:2.3.1.85	1..307	6.97917	7.36259	0.00182	0.00682
contig_32686	6	0	0	1	Phenylalanine metabolism;beta-Alanine metabolism;Tyrosine metabolism;Tropane, piperidine and pyridine alkaloid biosynthesis;Glycine, serine and threonine metabolism;Isoquinoline alkaloid biosynthesis	ko00360;ko00410;ko00350;ko00960;ko00260;ko00950	ec:1.4.3.21	1..578	3.78211	7.36297	0.00176	0.00666
contig_29060	1	0	0	1	Folate biosynthesis	ko00790	ec:2.8.1.12	1..417	5.28987	7.36315	0.0018	0.00677
contig_32510	1	0	0	1	Sphingolipid metabolism	ko00600	ec:3.1.4.41	1..1116	12.3444	7.37472	1.29e-12	4.06e-11
contig_25274	2	0	0	1	Purine metabolism;Thiamine metabolism	ko00230;ko00730	ec:3.6.1.15	1..536	4.0137	7.41376	0.00235	0.00839
contig_1722	2	0	0	1	Purine metabolism;Thiamine metabolism	ko00230;ko00730	ec:3.6.1.15	1..2594	25.3693	7.41915	0	0
contig_30766	1	0	0	1	Drug metabolism - other enzymes	ko00983	ec:3.1.1.1	1..564	4.01651	7.4324	0.00212	0.0077
contig_25710	2	0	0	1	Purine metabolism;Thiamine metabolism	ko00230;ko00730	ec:3.6.1.15	1..305	7.39754	7.4425	0.00185	0.00691
contig_23220	2	0	0	1	Purine metabolism;Thiamine metabolism	ko00230;ko00730	ec:3.6.1.15	1..523	4.55457	7.44814	0.00217	0.00785
contig_7822	2	0	0	2	Ubiquinone and other terpenoid-quinone biosynthesis;Oxidative phosphorylation	ko00130;ko00190	ec:1.6.5.2;ec:7.1.1.2	1..2429	66.7809	7.45604	0	0
contig_1363	1	0	0	1	Starch and sucrose metabolism	ko00500	ec:2.4.1.1	1..4126	133.472	7.45629	0	0
contig_20295	1	0	0	1	Porphyrin and chlorophyll metabolism	ko00860	ec:1.14.13.122	1..1096	8.00932	7.4568	3.11e-08	5.66e-07
contig_6362	1	0	0	1	Oxidative phosphorylation	ko00190	ec:7.1.2.1	1..1173	1.93711	7.45941	0.00173	0.00656
contig_13864	1	0	0	1	Purine metabolism	ko00230	ec:3.1.4.17	1..448	5.11617	7.45959	0.00175	0.00663
contig_15492	1	0	0	2	Inositol phosphate metabolism	ko00562	ec:2.7.1.151;ec:2.7.1.140	1..695	3.31491	7.45969	0.00158	0.00608
contig_33234	1	0	0	1	Starch and sucrose metabolism	ko00500	ec:3.2.1.2	1..515	4.49648	7.4598	0.00151	0.00588
contig_22485	1	0	0	1	Starch and sucrose metabolism	ko00500	ec:3.2.1.28	1..390	6.06958	7.46026	0.00158	0.00608
contig_16107	4	0	0	2	Glycosphingolipid biosynthesis - globo and isoglobo series;Sphingolipid metabolism;Glycerolipid metabolism;Galactose metabolism	ko00603;ko00600;ko00561;ko00052	ec:3.2.1.22;ec:2.4.1.82	1..461	5.1431	7.46029	0.00167	0.00634
contig_11303	5	0	0	1	Pantothenate and CoA biosynthesis;Glucosinolate biosynthesis;Valine, leucine and isoleucine degradation;Valine, leucine and isoleucine biosynthesis;Cysteine and methionine metabolism	ko00770;ko00966;ko00280;ko00290;ko00270	ec:2.6.1.42	1..491	4.93211	7.47784	0.00204	0.0075
contig_14339	2	0	0	1	Purine metabolism;Thiamine metabolism	ko00230;ko00730	ec:3.6.1.15	1..651	3.75035	7.48848	0.00205	0.00753
contig_4525	1	0	0	1	Arginine and proline metabolism	ko00330	ec:3.5.3.12	1..7631	28.5417	7.52075	0	0
contig_10754	6	0	0	2	Nicotinate and nicotinamide metabolism;Pyrimidine metabolism;Pantothenate and CoA biosynthesis;Starch and sucrose metabolism;Riboflavin metabolism;Purine metabolism	ko00760;ko00240;ko00770;ko00500;ko00740;ko00230	ec:3.6.1.9;ec:3.6.1.22	1..391	6.22567	7.53627	0.00178	0.0067
contig_11563	103	0	1	2	Phenylalanine, tyrosine and tryptophan biosynthesis;Monoterpenoid biosynthesis;Chorismate biosynthesis;Chorismate biosynthesis (R-GRA-1119430);Chorismate biosynthesis (R-CRU-1119430);Chorismate biosynthesis (R-ATH-1119430);Chorismate biosynthesis (R-OBA-1119430);Chorismate biosynthesis (R-JCU-1119430);Chorismate biosynthesis (R-MAC-1119430);Chorismate biosynthesis (R-CCR-1119430);Chorismate biosy…	ko00400;ko00902;R-VRA-1119430;R-GRA-1119430;R-CRU-1119430;R-ATH-1119430;R-OBA-1119430;R-JCU-1119430;R-MAC-1119430;R-CCR-1119430;R-SPC-1119430;R-HLP-1119430;R-NAT-1119430;R-ALY-1119430;R-SIT-1119430;R-ITR-1119430;R-TAE-1119430;R-AOF-1119430;R-CSA-1119430;R-MES-1119430;R-CME-1119430;R-OAU-1119430;R-DRO-1119430;R-PPE-1119430;R-LAN-1119430;R-CCL-1119430;R-ZMA-1119430;R-PHH-1119430;R-OGU-1119430;R-HVU…	ec:4.2.3.4;ec:4.2.3.10	1..1400	25.2945	7.54269	0	0
contig_10853	2	0	0	1	Amino sugar and nucleotide sugar metabolism;Alanine, aspartate and glutamate metabolism	ko00520;ko00250	ec:2.6.1.16	1..337	7.22104	7.5504	0.00154	0.00595
contig_7312	87	0	1	1	Glycine, serine and threonine metabolism;Threonine biosynthesis from homoserine;Threonine biosynthesis from homoserine (R-TDI-1119262);Threonine biosynthesis from homoserine (R-OBR-1119262);Threonine biosynthesis from homoserine (R-HVU-1119262);Threonine biosynthesis from homoserine (R-CCD-1119262);Threonine biosynthesis from homoserine (R-ZMA-1119262);Threonine biosynthesis from homoserine (R-CS…	ko00260;R-PHH-1119262;R-TDI-1119262;R-OBR-1119262;R-HVU-1119262;R-CCD-1119262;R-ZMA-1119262;R-CSA-1119262;R-OME-1119262;R-OKA-1119262;R-ECU-1119262;R-PTA-1119262;R-PED-1119262;R-SMO-1119262;R-BRA-1119262;R-PHA-1119262;R-HLH-1119262;R-OSI-1119262;R-CAR-1119262;R-ATA-1119262;R-AHA-1119262;R-GMA-1119262;R-CRU-1119262;R-ADU-1119262;R-JCU-1119262;R-SIT-1119262;R-SBI-1119262;R-ZJA-1119262;R-ALY-1119262…	ec:2.7.1.39	1..364	6.8048	7.55079	0.00133	0.00529
contig_21147	3	0	0	2	Butanoate metabolism;Pyruvate metabolism;Glyoxylate and dicarboxylate metabolism	ko00650;ko00620;ko00630	ec:1.1.1.30;ec:1.1.1.79	1..353	7.08383	7.55099	0.00134	0.00534
contig_20945	16	0	0	1	Propanoate metabolism;Benzoate degradation;Phenylalanine metabolism;Caprolactam degradation;beta-Alanine metabolism;Butanoate metabolism;Limonene and pinene degradation;Aminobenzoate degradation;Fatty acid elongation;alpha-Linolenic acid metabolism;Fatty acid degradation;Carbon fixation pathways in prokaryotes;Geraniol degradation;Valine, leucine and isoleucine degradation;Tryptophan metabolism;L…	ko00640;ko00362;ko00360;ko00930;ko00410;ko00650;ko00903;ko00627;ko00062;ko00592;ko00071;ko00720;ko00281;ko00280;ko00380;ko00310	ec:4.2.1.17	1..255	9.86891	7.55114	0.00148	0.00577
contig_61039	1	0	0	1	Pantothenate and CoA biosynthesis	ko00770	ec:2.7.1.33	1..372	6.77528	7.55117	0.00136	0.00537
contig_176	2	0	0	1	Cutin, suberine and wax biosynthesis;Glycerolipid metabolism	ko00073;ko00561	ec:2.3.1.20	1..1254	17.9149	7.57178	1.11e-16	5.26e-15
contig_18709	2	0	0	1	Purine metabolism;Thiamine metabolism	ko00230;ko00730	ec:2.7.4.3	1..422	6.16763	7.57558	0.00185	0.0069
contig_22690	2	0	0	1	Purine metabolism;Thiamine metabolism	ko00230;ko00730	ec:3.6.1.15	1..218	11.3113	7.60218	0.00176	0.00666
contig_18470	2	0	0	1	Purine metabolism;Thiamine metabolism	ko00230;ko00730	ec:3.6.1.15	1..671	3.92604	7.62294	0.00153	0.00594
contig_24779	11	0	0	1	Novobiocin biosynthesis;Phenylalanine, tyrosine and tryptophan biosynthesis;Phenylalanine metabolism;Alanine, aspartate and glutamate metabolism;Arginine biosynthesis;Tyrosine metabolism;Tropane, piperidine and pyridine alkaloid biosynthesis;Arginine and proline metabolism;Carbon fixation in photosynthetic organisms;Isoquinoline alkaloid biosynthesis;Cysteine and methionine metabolism	ko00401;ko00400;ko00360;ko00250;ko00220;ko00350;ko00960;ko00330;ko00710;ko00950;ko00270	ec:2.6.1.1	1..443	5.77643	7.63257	0.00137	0.00541
contig_25296	2	0	0	1	Styrene degradation;Tyrosine metabolism	ko00643;ko00350	ec:1.13.11.5	1..470	5.47859	7.63582	0.00139	0.00546
contig_65180	2	0	0	2	Aminobenzoate degradation;Glycerophospholipid metabolism	ko00627;ko00564	ec:3.1.3.41;ec:3.1.3.75	1..369	7.01019	7.63592	0.00125	0.00505
contig_30863	1	0	0	1	Nitrogen metabolism	ko00910	ec:4.2.1.1	1..359	7.35944	7.63641	0.00119	0.00482
contig_25703	1	0	0	2	Histidine metabolism	ko00340	ec:3.5.4.19;ec:3.6.1.31	1..367	7.23123	7.63652	0.00126	0.00508
contig_21112	5	0	0	1	Pantothenate and CoA biosynthesis;Glucosinolate biosynthesis;Valine, leucine and isoleucine degradation;Valine, leucine and isoleucine biosynthesis;Cysteine and methionine metabolism	ko00770;ko00966;ko00280;ko00290;ko00270	ec:2.6.1.42	1..730	3.65732	7.63666	0.00123	0.00497
contig_20853	1	0	0	1	PD-L1 expression and PD-1 checkpoint pathway in cancer	ko05235	ec:3.1.3.16	1..330	7.87774	7.64464	0.00159	0.0061
contig_5646	4	0	0	1	Pyrimidine metabolism;Glutathione metabolism;Drug metabolism - other enzymes;Purine metabolism	ko00240;ko00480;ko00983;ko00230	ec:1.17.4.1	1..415	6.57658	7.69542	0.0014	0.0055
contig_12798	105	0	1	1	Glycolysis / Gluconeogenesis;Methane metabolism;Fructose and mannose metabolism;Carbon fixation in photosynthetic organisms;Pentose phosphate pathway;Cytosolic glycolysis;Cytosolic glycolysis (R-ITR-1119570);Cytosolic glycolysis (R-SHI-1119570);Cytosolic glycolysis (R-PTI-1119570);Cytosolic glycolysis (R-MES-1119570);Cytosolic glycolysis (R-OAU-1119570);Cytosolic glycolysis (R-CCL-1119570);Cytoso…	ko00010;ko00680;ko00051;ko00710;ko00030;R-AOF-1119570;R-ITR-1119570;R-SHI-1119570;R-PTI-1119570;R-MES-1119570;R-OAU-1119570;R-CCL-1119570;R-OOF-1119570;R-BOL-1119570;R-PAB-1119570;R-CSC-1119570;R-CCA-1119570;R-VRA-1119570;R-OLU-1119570;R-BNA-1119570;R-GRA-1119570;R-CRU-1119570;R-AIP-1119570;R-ALY-1119570;R-CAN-1119570;R-MDO-1119570;R-BVU-1119570;R-CSI-1119570;R-CLA-1119570;R-SSP-1119570;R-TCA-111…	ec:4.1.2.13	1..1988	20.0119	7.69561	0	0
contig_17399	2	0	0	1	Riboflavin metabolism;Thiamine metabolism	ko00740;ko00730	ec:3.1.3.2	1..546	5.08393	7.69677	0.00138	0.00545
contig_8887	2	0	0	1	Aminobenzoate degradation;Pyruvate metabolism	ko00627;ko00620	ec:3.6.1.7	1..3746	16.4755	7.71206	0	0
contig_17887	2	0	0	1	Purine metabolism;Thiamine metabolism	ko00230;ko00730	ec:3.6.1.15	1..742	3.69276	7.71666	0.0011	0.00451
contig_29705	1	0	0	1	Drug metabolism - other enzymes	ko00983	ec:3.1.1.1	1..579	4.73235	7.71666	0.0011	0.00451
contig_9963	2	0	0	1	Glyoxylate and dicarboxylate metabolism;Carbon fixation in photosynthetic organisms	ko00630;ko00710	ec:4.1.1.39	1..278	10.0838	7.71722	0.00106	0.0044
contig_17120	1	0	0	1	Riboflavin metabolism	ko00740	ec:2.7.1.26	1..1183	14.8719	7.72998	1.26e-13	4.36e-12
contig_10436	1	0	0	1	Purine metabolism	ko00230	ec:3.5.3.9	1..617	4.53223	7.77621	0.00132	0.00527
contig_33984	4	0	0	1	Lysine biosynthesis;Monobactam biosynthesis;Glycine, serine and threonine metabolism;Cysteine and methionine metabolism	ko00300;ko00261;ko00260;ko00270	ec:2.7.2.4	1..860	3.31464	7.78081	0.00134	0.00533
contig_14484	1	0	0	1	Inositol phosphate metabolism	ko00562	ec:2.7.1.150	1..263	11.2126	7.79189	0.00113	0.00464
contig_9072	2	0	0	1	Biosynthesis of unsaturated fatty acids;Fatty acid biosynthesis	ko01040;ko00061	ec:1.14.19.2	1..565	5.13503	7.79318	0.000982	0.00413
contig_33857	1	0	0	1	Pantothenate and CoA biosynthesis	ko00770	ec:2.7.8.7	1..692	4.20416	7.79325	0.00105	0.00437
contig_14910	2	0	0	1	Purine metabolism;Thiamine metabolism	ko00230;ko00730	ec:3.6.1.15	1..410	7.15348	7.79346	0.000965	0.00408
contig_9521	1	0	0	2	Amino sugar and nucleotide sugar metabolism	ko00520	ec:3.2.1.37;ec:3.2.1.55	1..448	6.63516	7.79381	0.00098	0.00412
contig_11692	2	0	0	2	Nicotinate and nicotinamide metabolism;Purine metabolism	ko00760;ko00230	ec:3.2.2.1;ec:3.2.2.2	1..484	6.17398	7.79395	0.000999	0.00419
contig_14503	1	0	0	1	Fructose and mannose metabolism	ko00051	ec:2.7.1.105	1..491	6.14258	7.7942	0.000975	0.0041
contig_1949	2	0	0	1	Purine metabolism;Thiamine metabolism	ko00230;ko00730	ec:2.7.4.3	1..1862	36.0079	7.82509	0	0
contig_26532	2	0	0	1	Purine metabolism;Thiamine metabolism	ko00230;ko00730	ec:3.6.1.15	1..560	5.80454	7.83321	0.0013	0.00521
contig_23865	1	0	0	1	Folate biosynthesis	ko00790	ec:2.5.1.15	1..653	4.65376	7.84356	0.00109	0.0045
contig_3309	2	0	0	1	Purine metabolism;Thiamine metabolism	ko00230;ko00730	ec:3.6.1.15	1..518	384.57	7.84714	0	0
contig_4242	1	0	0	1	Purine metabolism	ko00230	ec:3.6.1.13	1..492	6.59055	7.86107	0.00114	0.00466
contig_17475	2	0	0	1	Carbon fixation pathways in prokaryotes;One carbon pool by folate	ko00720;ko00670	ec:6.3.4.3	1..511	5.91571	7.8655	0.000922	0.00392
contig_27300	6	0	0	1	Amino sugar and nucleotide sugar metabolism;Glycosaminoglycan degradation;Various types of N-glycan biosynthesis;Other glycan degradation;Glycosphingolipid biosynthesis - ganglio series;Glycosphingolipid biosynthesis - globo and isoglobo series	ko00520;ko00531;ko00513;ko00511;ko00604;ko00603	ec:3.2.1.52	1..696	4.35477	7.86557	0.000944	0.004
contig_13539	1	0	0	3	Phenylalanine, tyrosine and tryptophan biosynthesis	ko00400	ec:1.1.1.25;ec:4.2.1.10;ec:1.1.1.282	1..521	5.87822	7.86585	0.000897	0.00383
contig_29313	3	0	0	2	Alanine, aspartate and glutamate metabolism;Arginine biosynthesis;Carbon fixation in photosynthetic organisms	ko00250;ko00220;ko00710	ec:2.6.1.2;ec:2.6.1.12	1..482	6.37837	7.86596	0.00087	0.00373
contig_34991	4	0	0	5	D-Amino acid metabolism;Glycine, serine and threonine metabolism;Lysine degradation;Cysteine and methionine metabolism	ko00470;ko00260;ko00310;ko00270	ec:4.3.1.18;ec:5.1.1.6;ec:5.1.1.10;ec:5.1.1.18;ec:4.3.1.17	1..654	4.70088	7.86596	0.00087	0.00373
contig_23666	1	0	0	1	Starch and sucrose metabolism	ko00500	ec:2.4.1.18	1..731	4.26516	7.86634	0.000861	0.0037
contig_28459	2	0	0	1	Sulfur metabolism;Cysteine and methionine metabolism	ko00920;ko00270	ec:2.5.1.47	1..865	3.60443	7.86634	0.000868	0.00372
contig_34735	1	0	0	1	Indole alkaloid biosynthesis	ko00901	ec:4.3.3.2	1..467	6.71052	7.86649	0.000902	0.00385
contig_10220	108	0	1	1	Glycerophospholipid metabolism;Glycerolipid metabolism;Phospholipid biosynthesis I;Phospholipid biosynthesis I (R-OBA-1119402);Phospholipid biosynthesis I (R-VRA-1119402);Phospholipid biosynthesis I (R-JCU-1119402);Phospholipid biosynthesis I (R-ATH-1119402);Phospholipid biosynthesis I (R-HLP-1119402);Phospholipid biosynthesis I (R-GRA-1119402);Phospholipid biosynthesis I (R-ALY-1119402);Phosphol…	ko00564;ko00561;R-FVE-1119402;R-OBA-1119402;R-VRA-1119402;R-JCU-1119402;R-ATH-1119402;R-HLP-1119402;R-GRA-1119402;R-ALY-1119402;R-TUR-1119402;R-SPC-1119402;R-SIT-1119402;R-NAT-1119402;R-CRU-1119402;R-MAC-1119402;R-DRO-1119402;R-CSA-1119402;R-MES-1119402;R-TAE-1119402;R-PPE-1119402;R-CME-1119402;R-LAN-1119402;R-ZMA-1119402;R-CCL-1119402;R-PHH-1119402;R-ZMY-1119402;R-OGU-1119402;R-OLU-1119402;R-PDA…	ec:2.3.1.51	1..513	6.15489	7.86669	0.000856	0.00368
contig_11290	1	0	0	1	Phenylalanine, tyrosine and tryptophan biosynthesis	ko00400	ec:4.1.1.48	1..1064	10.6083	7.87013	2.35e-09	5.24e-08
contig_13092	1	0	0	1	Pantothenate and CoA biosynthesis	ko00770	ec:2.7.1.24	1..448	7.01295	7.8778	0.00098	0.00412
contig_23423	2	0	0	1	Purine metabolism;Thiamine metabolism	ko00230;ko00730	ec:3.6.1.15	1..523	5.98994	7.8781	0.000996	0.00418
contig_19816	2	0	0	1	Purine metabolism;Thiamine metabolism	ko00230;ko00730	ec:3.6.1.15	1..501	6.16986	7.87931	0.001	0.00419
contig_43731	1	0	0	1	Porphyrin and chlorophyll metabolism	ko00860	ec:2.7.8.26	1..654	4.89908	7.93487	0.000802	0.00349
contig_29805	1	0	0	1	Methane metabolism	ko00680	ec:2.7.8.28	1..380	8.48372	7.93505	0.000799	0.00348
contig_9946	2	0	0	3	Pyruvate metabolism;Carbon fixation in photosynthetic organisms	ko00620;ko00710	ec:1.1.1.40;ec:1.1.1.39;ec:1.1.1.38	1..632	5.11968	7.93515	0.000767	0.00336
contig_36036	1	0	0	1	Aminoacyl-tRNA biosynthesis	ko00970	ec:6.1.1.20	1..527	6.19248	7.9354	0.000836	0.00361
contig_29185	1	0	0	1	Nitrogen metabolism	ko00910	ec:4.2.1.1	1..564	5.79983	7.93546	0.0008	0.00348
contig_15907	2	0	0	1	Purine metabolism;Thiamine metabolism	ko00230;ko00730	ec:3.6.1.15	1..533	6.17432	7.93564	0.00078	0.00341
contig_14994	2	0	0	1	Amino sugar and nucleotide sugar metabolism;Alanine, aspartate and glutamate metabolism	ko00520;ko00250	ec:2.6.1.16	1..368	8.92188	7.93948	0.000866	0.00372
contig_6431	1	0	0	1	Pyrimidine metabolism	ko00240	ec:6.3.4.2	1..371	9.084	7.95655	0.000816	0.00354
contig_25339	1	0	0	1	Purine metabolism	ko00230	ec:3.1.4.17	1..405	8.02106	7.9631	0.000923	0.00392
contig_61814	1	0	0	1	Purine metabolism	ko00230	ec:3.5.2.17	1..626	5.38806	7.98015	0.000865	0.00371
contig_9904	105	0	1	1	Glycolysis / Gluconeogenesis;Methane metabolism;Fructose and mannose metabolism;Carbon fixation in photosynthetic organisms;Pentose phosphate pathway;Cytosolic glycolysis;Cytosolic glycolysis (R-ITR-1119570);Cytosolic glycolysis (R-SHI-1119570);Cytosolic glycolysis (R-PTI-1119570);Cytosolic glycolysis (R-MES-1119570);Cytosolic glycolysis (R-OAU-1119570);Cytosolic glycolysis (R-CCL-1119570);Cytoso…	ko00010;ko00680;ko00051;ko00710;ko00030;R-AOF-1119570;R-ITR-1119570;R-SHI-1119570;R-PTI-1119570;R-MES-1119570;R-OAU-1119570;R-CCL-1119570;R-OOF-1119570;R-BOL-1119570;R-PAB-1119570;R-CSC-1119570;R-CCA-1119570;R-VRA-1119570;R-OLU-1119570;R-BNA-1119570;R-GRA-1119570;R-CRU-1119570;R-AIP-1119570;R-ALY-1119570;R-CAN-1119570;R-MDO-1119570;R-BVU-1119570;R-CSI-1119570;R-CLA-1119570;R-SSP-1119570;R-TCA-111…	ec:4.1.2.13	1..860	14.1394	7.98608	9.24e-10	2.19e-08
contig_21661	102	0	1	1	Starch and sucrose metabolism;Trehalose biosynthesis I;Trehalose biosynthesis I (R-PAB-1119516);Trehalose biosynthesis I (R-MES-1119516);Trehalose biosynthesis I (R-SHI-1119516);Trehalose biosynthesis I (R-CCL-1119516);Trehalose biosynthesis I (R-PPE-1119516);Trehalose biosynthesis I (R-CSC-1119516);Trehalose biosynthesis I (R-BOL-1119516);Trehalose biosynthesis I (R-OLU-1119516);Trehalose biosyn…	ko00500;R-DRO-1119516;R-PAB-1119516;R-MES-1119516;R-SHI-1119516;R-CCL-1119516;R-PPE-1119516;R-CSC-1119516;R-BOL-1119516;R-OLU-1119516;R-VRA-1119516;R-CAN-1119516;R-GRA-1119516;R-CCA-1119516;R-ALY-1119516;R-BNA-1119516;R-ATH-1119516;R-CRU-1119516;R-CSI-1119516;R-AIP-1119516;R-OAU-1119516;R-CLA-1119516;R-AOF-1119516;R-ITR-1119516;R-CAR-1119516;R-OMI-1119516;R-OKA-1119516;R-ORU-1119516;R-TAE-1119516…	ec:3.1.3.12	1..407	8.30014	7.99862	0.000832	0.0036
contig_13072	1	0	0	1	Ascorbate and aldarate metabolism	ko00053	ec:1.6.5.4	1..219	15.276	8.00072	0.000718	0.00318
contig_20781	1	0	0	1	Glycine, serine and threonine metabolism	ko00260	ec:1.4.4.2	1..352	9.50411	8.00072	0.000718	0.00318
contig_10338	3	0	0	1	Sulfur metabolism;Biosynthesis of various secondary metabolites - part 3;Cysteine and methionine metabolism	ko00920;ko00997;ko00270	ec:2.3.1.30	1..534	6.34626	8.00111	0.000679	0.00304
contig_25037	11	0	0	1	Novobiocin biosynthesis;Phenylalanine, tyrosine and tryptophan biosynthesis;Phenylalanine metabolism;Alanine, aspartate and glutamate metabolism;Arginine biosynthesis;Tyrosine metabolism;Tropane, piperidine and pyridine alkaloid biosynthesis;Arginine and proline metabolism;Carbon fixation in photosynthetic organisms;Isoquinoline alkaloid biosynthesis;Cysteine and methionine metabolism	ko00401;ko00400;ko00360;ko00250;ko00220;ko00350;ko00960;ko00330;ko00710;ko00950;ko00270	ec:2.6.1.1	1..533	6.41033	8.00136	0.000693	0.00309
contig_14002	2	0	0	1	Purine metabolism;Thiamine metabolism	ko00230;ko00730	ec:3.6.1.15	1..1249	9.55884	8.01321	2.6e-09	5.77e-08
contig_2391	1	0	0	1	Indole alkaloid biosynthesis	ko00901	ec:4.3.3.2	1..762	28.5357	8.02094	1.02e-14	3.98e-13
contig_27315	1	0	0	1	Starch and sucrose metabolism	ko00500	ec:3.2.1.2	1..626	5.50682	8.02359	0.00076	0.00333
contig_13660	1	0	0	1	Purine metabolism	ko00230	ec:2.7.7.53	1..604	5.8663	8.04198	0.000746	0.00329
contig_15873	1	0	0	1	PD-L1 expression and PD-1 checkpoint pathway in cancer	ko05235	ec:3.1.3.16	1..693	5.01454	8.06359	0.000701	0.00312
contig_15266	2	0	0	1	Purine metabolism;Thiamine metabolism	ko00230;ko00730	ec:3.6.1.15	1..644	5.48191	8.06407	0.000622	0.00282
contig_20378	102	0	1	1	Starch and sucrose metabolism;Trehalose biosynthesis I;Trehalose biosynthesis I (R-PAB-1119516);Trehalose biosynthesis I (R-MES-1119516);Trehalose biosynthesis I (R-SHI-1119516);Trehalose biosynthesis I (R-CCL-1119516);Trehalose biosynthesis I (R-PPE-1119516);Trehalose biosynthesis I (R-CSC-1119516);Trehalose biosynthesis I (R-BOL-1119516);Trehalose biosynthesis I (R-OLU-1119516);Trehalose biosyn…	ko00500;R-DRO-1119516;R-PAB-1119516;R-MES-1119516;R-SHI-1119516;R-CCL-1119516;R-PPE-1119516;R-CSC-1119516;R-BOL-1119516;R-OLU-1119516;R-VRA-1119516;R-CAN-1119516;R-GRA-1119516;R-CCA-1119516;R-ALY-1119516;R-BNA-1119516;R-ATH-1119516;R-CRU-1119516;R-CSI-1119516;R-AIP-1119516;R-OAU-1119516;R-CLA-1119516;R-AOF-1119516;R-ITR-1119516;R-CAR-1119516;R-OMI-1119516;R-OKA-1119516;R-ORU-1119516;R-TAE-1119516…	ec:3.1.3.12	1..531	6.6485	8.06407	0.000622	0.00282
contig_16331	2	0	0	1	Purine metabolism;Thiamine metabolism	ko00230;ko00730	ec:3.6.1.15	1..666	5.38383	8.06456	0.00067	0.003
contig_30518	2	0	0	1	Purine metabolism;Thiamine metabolism	ko00230;ko00730	ec:3.6.1.15	1..659	5.56128	8.06527	0.00066	0.00297
contig_2340	1	0	0	1	Porphyrin and chlorophyll metabolism	ko00860	ec:1.14.13.122	1..382	10.0004	8.07776	0.000845	0.00365
contig_6156	1	0	0	1	Carotenoid biosynthesis	ko00906	ec:1.3.5.6	1..484	8.17724	8.08072	0.000975	0.0041
contig_24337	1	0	0	1	Lipoic acid metabolism	ko00785	ec:2.3.1.181	1..622	5.98645	8.09885	0.000818	0.00355
contig_17676	2	0	0	1	Glutathione metabolism;Pentose phosphate pathway	ko00480;ko00030	ec:1.1.1.49	1..461	6.98801	8.10177	0.00115	0.00469
contig_25625	1	0	0	1	Glycine, serine and threonine metabolism	ko00260	ec:1.1.1.103	1..538	6.78096	8.12419	0.000595	0.00273
contig_21797	2	0	0	1	Purine metabolism;Thiamine metabolism	ko00230;ko00730	ec:3.6.1.15	1..362	10.1978	8.12457	0.000553	0.00257
contig_4949	2	0	0	1	Glutathione metabolism;Pentose phosphate pathway	ko00480;ko00030	ec:1.1.1.49	1..496	7.47499	8.12472	0.000607	0.00277
contig_11214	2	0	0	1	Purine metabolism;Thiamine metabolism	ko00230;ko00730	ec:3.6.1.15	1..470	7.91365	8.12482	0.000572	0.00264
contig_13920	2	0	0	1	Purine metabolism;Thiamine metabolism	ko00230;ko00730	ec:3.6.1.15	1..629	5.96352	8.1251	0.000567	0.00262
contig_10099	1	0	0	1	Vitamin B6 metabolism	ko00750	ec:1.4.3.5	1..694	5.43904	8.12531	0.000556	0.00258
contig_1152	1	0	0	1	Starch and sucrose metabolism	ko00500	ec:2.4.1.12	1..834	4.52601	8.12531	0.000556	0.00258
contig_7950	1	0	0	1	Purine metabolism	ko00230	ec:3.1.4.17	1..375	10.1715	8.12566	0.000609	0.00278
contig_13121	2	0	0	1	Purine metabolism;Thiamine metabolism	ko00230;ko00730	ec:3.6.1.15	1..351	10.8986	8.12805	0.000734	0.00324
contig_9834	1	0	0	1	Aminoacyl-tRNA biosynthesis	ko00970	ec:6.1.1.7	1..833	4.53016	8.14588	0.000626	0.00284
contig_64966	2	0	0	1	Riboflavin metabolism;Thiamine metabolism	ko00740;ko00730	ec:3.1.3.2	1..631	6.13568	8.14852	0.000673	0.00302
contig_34229	2	0	0	1	Starch and sucrose metabolism;Galactose metabolism	ko00500;ko00052	ec:3.2.1.26	1..861	4.53822	8.15072	0.000713	0.00317
contig_22811	1	0	0	1	Cysteine and methionine metabolism	ko00270	ec:2.1.1.37	1..757	5.04886	8.1724	0.000631	0.00286
contig_8169	7	0	1	1	Glycolysis / Gluconeogenesis;Methane metabolism;Galactose metabolism;Fructose and mannose metabolism;Pentose phosphate pathway;Cytosolic glycolysis;Plastid glycolysis	ko00010;ko00680;ko00052;ko00051;ko00030;R-OSA-1119570;R-OSA-1119424	ec:2.7.1.11	1..2267	23.3454	8.17852	0	0
contig_31487	1	0	0	1	Aminoacyl-tRNA biosynthesis	ko00970	ec:6.1.1.20	1..333	11.5964	8.18221	0.000609	0.00278
contig_14506	2	0	0	2	Other glycan degradation;Fructose and mannose metabolism	ko00511;ko00051	ec:3.2.1.25;ec:3.2.1.78	1..233	16.6553	8.18289	0.000544	0.00254
contig_3038	2	0	0	1	Biosynthesis of unsaturated fatty acids;Fatty acid biosynthesis	ko01040;ko00061	ec:1.14.19.2	1..2179	100.86	8.19574	0	0
contig_35370	1	0	0	1	Nicotinate and nicotinamide metabolism	ko00760	ec:2.4.2.19	1..367	10.8619	8.23822	0.000489	0.00233
contig_18658	2	0	0	1	Pantothenate and CoA biosynthesis;Valine, leucine and isoleucine biosynthesis	ko00770;ko00290	ec:4.2.1.9	1..606	7.07585	8.25265	0.000641	0.0029
contig_6850	104	0	1	0	DNA replication Initiation;DNA replication Initiation (R-ZJA-9675824);DNA replication Initiation (R-ADU-9675824);DNA replication Initiation (R-CSK-9675824);DNA replication Initiation (R-VVN-9675824);DNA replication Initiation (R-OEU-9675824);DNA replication Initiation (R-PPA-9675824);DNA replication Initiation (R-MTR-9675824);DNA replication Initiation (R-MPO-9675824);DNA replication Initiation (…	R-TPR-9675824;R-ZJA-9675824;R-ADU-9675824;R-CSK-9675824;R-VVN-9675824;R-OEU-9675824;R-PPA-9675824;R-MTR-9675824;R-MPO-9675824;R-TCA-9675824;R-ONI-9675824;R-VAN-9675824;R-NNU-9675824;R-BDI-9675824;R-MGU-9675824;R-SSP-9675824;R-ATR-9675824;R-DCA-9675824;R-OPU-9675824;R-GSU-9675824;R-PVE-9675824;R-BNA-9675824;R-HAN-9675824;R-GMA-9675824;R-OGL-9675824;R-COL-9675824;R-OLO-9675824;R-ETE-9675824;R-CCA-9…		1..3209	17.8127	8.2591	0	0
contig_3681	101	0	1	1	Starch and sucrose metabolism;Sucrose biosynthesis;Sucrose biosynthesis (R-VRA-1119465);Sucrose biosynthesis (R-JCU-1119465);Sucrose biosynthesis (R-TUR-1119465);Sucrose biosynthesis (R-OBA-1119465);Sucrose biosynthesis (R-FVE-1119465);Sucrose biosynthesis (R-CRU-1119465);Sucrose biosynthesis (R-PPE-1119465);Sucrose biosynthesis (R-SPC-1119465);Sucrose biosynthesis (R-HLP-1119465);Sucrose biosynt…	ko00500;R-GRA-1119465;R-VRA-1119465;R-JCU-1119465;R-TUR-1119465;R-OBA-1119465;R-FVE-1119465;R-CRU-1119465;R-PPE-1119465;R-SPC-1119465;R-HLP-1119465;R-ALY-1119465;R-NAT-1119465;R-SIT-1119465;R-MAC-1119465;R-AOF-1119465;R-ITR-1119465;R-OAU-1119465;R-MES-1119465;R-AIP-1119465;R-DRO-1119465;R-CSA-1119465;R-CCL-1119465;R-ATH-1119465;R-TAE-1119465;R-LAN-1119465;R-HVU-1119465;R-CCD-1119465;R-COL-1119465…	ec:3.1.3.24	1..2532	14.3335	8.26783	0	0
contig_14827	1	0	0	1	Ascorbate and aldarate metabolism	ko00053	ec:1.1.3.37	1..650	6.35848	8.28304	0.000552	0.00256
contig_9419	1	0	0	1	Aminoacyl-tRNA biosynthesis	ko00970	ec:6.1.1.6	1..597	7.02018	8.29235	0.000456	0.0022
contig_10408	1	0	0	1	Aminoacyl-tRNA biosynthesis	ko00970	ec:6.1.1.7	1..454	9.31939	8.30127	0.000546	0.00254
contig_22041	5	0	0	1	Glycolysis / Gluconeogenesis;Methane metabolism;Fructose and mannose metabolism;Carbon fixation in photosynthetic organisms;Pentose phosphate pathway	ko00010;ko00680;ko00051;ko00710;ko00030	ec:3.1.3.11	1..620	6.78056	8.31401	0.000502	0.00238
contig_23610	107	0	1	1	Glycolysis / Gluconeogenesis;Carbon fixation in photosynthetic organisms;Cytosolic glycolysis;Cytosolic glycolysis (R-ITR-1119570);Cytosolic glycolysis (R-SHI-1119570);Cytosolic glycolysis (R-PTI-1119570);Cytosolic glycolysis (R-MES-1119570);Cytosolic glycolysis (R-DRO-1119570);Cytosolic glycolysis (R-OAU-1119570);Cytosolic glycolysis (R-CBA-1119570);Cytosolic glycolysis (R-CCL-1119570);Cytosolic…	ko00010;ko00710;R-AOF-1119570;R-ITR-1119570;R-SHI-1119570;R-PTI-1119570;R-MES-1119570;R-DRO-1119570;R-OAU-1119570;R-CBA-1119570;R-CCL-1119570;R-OOF-1119570;R-BOL-1119570;R-PAB-1119570;R-CSC-1119570;R-CCA-1119570;R-VRA-1119570;R-OLU-1119570;R-BNA-1119570;R-GRA-1119570;R-CRU-1119570;R-AIP-1119570;R-ALY-1119570;R-CAN-1119570;R-MDO-1119570;R-BVU-1119570;R-CSI-1119570;R-CLA-1119570;R-SSP-1119570;R-TCA…	ec:2.7.2.3	1..470	9.05831	8.34334	0.000439	0.00213
contig_17417	105	0	2	3	Phenylalanine, tyrosine and tryptophan biosynthesis;Chorismate biosynthesis;Chorismate biosynthesis (R-VRA-1119430);Chorismate biosynthesis (R-GRA-1119430);Chorismate biosynthesis (R-CRU-1119430);Chorismate biosynthesis (R-ATH-1119430);Chorismate biosynthesis (R-OBA-1119430);Chorismate biosynthesis (R-TUR-1119430);Chorismate biosynthesis (R-JCU-1119430);Chorismate biosynthesis (R-CCR-1119430);Cho…	ko00400;R-FVE-1119430;R-VRA-1119430;R-GRA-1119430;R-CRU-1119430;R-ATH-1119430;R-OBA-1119430;R-TUR-1119430;R-JCU-1119430;R-CCR-1119430;R-SPC-1119430;R-HLP-1119430;R-NAT-1119430;R-ALY-1119430;R-SIT-1119430;R-ITR-1119430;R-TAE-1119430;R-AOF-1119430;R-CSA-1119430;R-MES-1119430;R-CME-1119430;R-OAU-1119430;R-DRO-1119430;R-PPE-1119430;R-LAN-1119430;R-CCL-1119430;R-ZMA-1119430;R-PHH-1119430;R-OGU-1119430…	ec:1.1.1.25;ec:4.2.1.10;ec:1.1.1.282	1..685	6.4004	8.35316	0.000466	0.00224
contig_12101	3	0	0	1	Glutathione metabolism;Arginine and proline metabolism;Cysteine and methionine metabolism	ko00480;ko00330;ko00270	ec:2.5.1.16	1..503	8.75285	8.3559	0.00047	0.00225
contig_3251	5	0	0	1	Pantothenate and CoA biosynthesis;Glucosinolate biosynthesis;Valine, leucine and isoleucine degradation;Valine, leucine and isoleucine biosynthesis;Cysteine and methionine metabolism	ko00770;ko00966;ko00280;ko00290;ko00270	ec:2.6.1.42	1..625	6.96541	8.35781	0.000459	0.00221
contig_8271	2	0	0	1	Alanine, aspartate and glutamate metabolism;Purine metabolism	ko00250;ko00230	ec:6.3.4.4	1..254	17.7356	8.36491	0.000479	0.00229
contig_25794	5	0	0	1	Glycolysis / Gluconeogenesis;Methane metabolism;Galactose metabolism;Fructose and mannose metabolism;Pentose phosphate pathway	ko00010;ko00680;ko00052;ko00051;ko00030	ec:2.7.1.11	1..633	6.80821	8.3662	0.000483	0.0023
contig_27192	2	0	0	2	Riboflavin metabolism;Folate biosynthesis	ko00740;ko00790	ec:4.1.99.12;ec:3.5.4.25	1..408	10.8805	8.37762	0.000441	0.00214
contig_26291	1	0	0	1	N-Glycan biosynthesis	ko00510	ec:3.2.1.106	1..247	17.4956	8.39152	0.000501	0.00237
contig_12541	2	0	0	1	Purine metabolism;Thiamine metabolism	ko00230;ko00730	ec:3.6.1.15	1..836	5.40857	8.39428	0.000376	0.00187
contig_21308	5	0	0	1	Styrene degradation;Phenylalanine metabolism;Aminobenzoate degradation;Arginine and proline metabolism;Tryptophan metabolism	ko00643;ko00360;ko00627;ko00330;ko00380	ec:3.5.1.4	1..395	11.4971	8.39445	0.000381	0.00189
contig_20652	1	0	0	2	Sulfur metabolism	ko00920	ec:3.6.2.1;ec:2.7.7.5	1..747	6.10044	8.39459	0.000383	0.0019
contig_7776	3	0	0	1	Glycolysis / Gluconeogenesis;Pyruvate metabolism;Citrate cycle (TCA cycle)	ko00010;ko00620;ko00020	ec:1.2.4.1	1..1944	137.727	8.40384	0	0
contig_9877	2	0	0	1	Glyoxylate and dicarboxylate metabolism;Carbon fixation in photosynthetic organisms	ko00630;ko00710	ec:4.1.1.39	1..466	10.2912	8.41161	0.000495	0.00235
contig_8893	4	0	0	2	Glycolysis / Gluconeogenesis;Pyruvate metabolism;Citrate cycle (TCA cycle);Carbon fixation in photosynthetic organisms	ko00010;ko00620;ko00020;ko00710	ec:4.1.1.32;ec:4.1.1.49	1..587	7.91187	8.43893	0.000393	0.00194
contig_7321	2	0	0	1	Purine metabolism;Thiamine metabolism	ko00230;ko00730	ec:3.6.1.15	1..684	6.80558	8.44238	0.000346	0.00174
contig_22852	1	0	0	1	Arginine and proline metabolism	ko00330	ec:3.5.1.53	1..486	9.77351	8.44322	0.00037	0.00185
contig_16995	3	0	0	1	Citrate cycle (TCA cycle);Tryptophan metabolism;Lysine degradation	ko00020;ko00380;ko00310	ec:1.2.4.2	1..655	7.20935	8.46173	0.000385	0.00191
contig_19151	1	0	0	1	Porphyrin and chlorophyll metabolism	ko00860	ec:1.1.1.294	1..278	17.2148	8.46658	0.000372	0.00185
contig_5945	1	0	0	1	Arginine and proline metabolism	ko00330	ec:3.5.3.12	1..420	11.2604	8.48841	0.00034	0.00172
contig_16811	1	0	0	1	Arginine and proline metabolism	ko00330	ec:3.5.3.12	1..638	7.43133	8.48851	0.000328	0.00166
contig_22501	2	0	0	1	Pyrimidine metabolism;Drug metabolism - other enzymes	ko00240;ko00983	ec:3.5.4.5	1..543	8.97922	8.4897	0.000328	0.00166
contig_33046	1	0	0	1	Glycosylphosphatidylinositol (GPI)-anchor biosynthesis	ko00563	ec:2.4.1.198	1..788	5.82454	8.50017	0.000427	0.00208
contig_1834	2	0	0	1	Purine metabolism;Thiamine metabolism	ko00230;ko00730	ec:3.6.1.15	1..721	6.7682	8.51028	0.000369	0.00184
contig_19049	1	0	0	1	PD-L1 expression and PD-1 checkpoint pathway in cancer	ko05235	ec:3.1.3.16	1..994	4.89218	8.53348	0.000312	0.00159
contig_19536	6	0	0	1	Nicotinate and nicotinamide metabolism;Pyrimidine metabolism;Pantothenate and CoA biosynthesis;Starch and sucrose metabolism;Riboflavin metabolism;Purine metabolism	ko00760;ko00240;ko00770;ko00500;ko00740;ko00230	ec:3.6.1.9	1..363	13.6145	8.53419	0.000308	0.00158
contig_18144	2	0	0	1	Purine metabolism;Thiamine metabolism	ko00230;ko00730	ec:3.6.1.15	1..569	8.93544	8.53544	0.000318	0.00162
contig_13161	4	0	0	1	beta-Alanine metabolism;Butanoate metabolism;Alanine, aspartate and glutamate metabolism;Taurine and hypotaurine metabolism	ko00410;ko00650;ko00250;ko00430	ec:4.1.1.15	1..2074	8.85856	8.56402	7.19e-11	1.93e-09
contig_25850	1	0	0	1	Terpenoid backbone biosynthesis	ko00900	ec:1.8.3.5	1..701	7.3644	8.57865	0.000276	0.00144
contig_21880	1	0	0	2	Pyruvate metabolism	ko00620	ec:1.1.1.28;ec:1.1.2.4	1..947	5.60838	8.58764	0.000347	0.00175
contig_27427	2	0	0	3	Carbon fixation pathways in prokaryotes;One carbon pool by folate	ko00720;ko00670	ec:3.5.4.9;ec:6.3.4.3;ec:1.5.1.5	1..725	7.20685	8.62043	0.000268	0.0014
contig_27173	2	0	0	1	Valine, leucine and isoleucine biosynthesis;Glycine, serine and threonine metabolism	ko00290;ko00260	ec:4.3.1.19	1..783	6.71831	8.62074	0.000252	0.00134
contig_17283	1	0	0	1	PD-L1 expression and PD-1 checkpoint pathway in cancer	ko05235	ec:3.1.3.16	1..1075	4.94129	8.6212	0.000252	0.00133
contig_19321	2	0	0	1	Riboflavin metabolism;Thiamine metabolism	ko00740;ko00730	ec:3.1.3.2	1..905	6.20314	8.66084	0.000309	0.00158
contig_15287	1	0	0	1	Drug metabolism - other enzymes	ko00983	ec:3.1.1.1	1..303	17.7626	8.66182	0.000246	0.00131
contig_30880	1	0	0	1	Drug metabolism - other enzymes	ko00983	ec:3.1.1.1	1..750	7.27111	8.66245	0.000236	0.00127
contig_17560	2	0	0	2	Fatty acid biosynthesis;Biotin metabolism	ko00061;ko00780	ec:1.1.1.100;ec:2.3.1.85	1..477	11.4989	8.66273	0.000238	0.00127
contig_6369	3	0	0	1	Starch and sucrose metabolism;Cyanoamino acid metabolism;Phenylpropanoid biosynthesis	ko00500;ko00460;ko00940	ec:3.2.1.21	1..1330	4.3393	8.66565	0.000405	0.00199
contig_16026	1	0	0	2	Pyruvate metabolism	ko00620	ec:1.1.1.28;ec:1.1.2.4	1..467	12.1796	8.67864	0.000285	0.00148
contig_3479	2	0	0	1	Purine metabolism;Thiamine metabolism	ko00230;ko00730	ec:3.6.1.15	1..652	8.42901	8.68034	0.000263	0.00138
contig_17228	1	0	0	1	Aminoacyl-tRNA biosynthesis	ko00970	ec:6.1.1.19	1..639	8.89469	8.68201	0.000282	0.00146
contig_30860	2	0	0	1	Carbon fixation pathways in prokaryotes;One carbon pool by folate	ko00720;ko00670	ec:1.5.1.5	1..740	7.67551	8.68259	0.000278	0.00144
contig_9634	108	0	1	1	Lysine biosynthesis;Monobactam biosynthesis;Lysine biosynthesis VI;Lysine biosynthesis VI (R-GRA-1119419);Lysine biosynthesis VI (R-VRA-1119419);Lysine biosynthesis VI (R-ALY-1119419);Lysine biosynthesis VI (R-OBA-1119419);Lysine biosynthesis VI (R-CRU-1119419);Lysine biosynthesis VI (R-ATH-1119419);Lysine biosynthesis VI (R-SPC-1119419);Lysine biosynthesis VI (R-TUR-1119419);Lysine biosynthesis …	ko00300;ko00261;R-FVE-1119419;R-GRA-1119419;R-VRA-1119419;R-ALY-1119419;R-OBA-1119419;R-CRU-1119419;R-ATH-1119419;R-SPC-1119419;R-TUR-1119419;R-JCU-1119419;R-NAT-1119419;R-CCR-1119419;R-HLP-1119419;R-MAC-1119419;R-SIT-1119419;R-DRO-1119419;R-AOF-1119419;R-TAE-1119419;R-MES-1119419;R-OAU-1119419;R-CSA-1119419;R-OKA-1119419;R-PPE-1119419;R-CME-1119419;R-LAN-1119419;R-ZMA-1119419;R-CCL-1119419;R-PHH…	ec:1.17.1.8	1..930	21.7212	8.70284	2.8e-11	7.8e-10
contig_3305	1	0	0	1	Porphyrin and chlorophyll metabolism	ko00860	ec:6.6.1.1	1..1126	4.98536	8.72197	0.000236	0.00126
contig_11722	1	0	0	1	PD-L1 expression and PD-1 checkpoint pathway in cancer	ko05235	ec:3.1.3.16	1..992	5.6749	8.74062	0.000226	0.00122
contig_16659	2	0	0	1	Purine metabolism;Thiamine metabolism	ko00230;ko00730	ec:3.6.1.15	1..1106	5.15439	8.74125	0.000218	0.00118
contig_14939	2	0	0	1	Purine metabolism;Thiamine metabolism	ko00230;ko00730	ec:3.6.1.15	1..778	8.35435	8.75104	0.000377	0.00188
contig_20854	1	0	0	1	PD-L1 expression and PD-1 checkpoint pathway in cancer	ko05235	ec:3.1.3.16	1..591	9.88711	8.7645	0.000225	0.00121
contig_26734	1	0	0	1	Porphyrin and chlorophyll metabolism	ko00860	ec:1.1.1.294	1..902	6.46809	8.77915	0.0002	0.0011
contig_19219	2	0	0	1	Purine metabolism;Thiamine metabolism	ko00230;ko00730	ec:3.6.1.15	1..881	6.68973	8.77967	0.000204	0.00112
contig_8558	2	0	0	1	Purine metabolism;Thiamine metabolism	ko00230;ko00730	ec:3.6.1.15	1..2098	10.1717	8.78783	1.71e-11	4.84e-10
contig_14551	2	0	0	2	Drug metabolism - other enzymes;Ether lipid metabolism	ko00983;ko00565	ec:3.1.1.1;ec:3.1.1.47	1..1491	35.4692	8.80279	0	0
contig_12905	2	0	0	1	Purine metabolism;Thiamine metabolism	ko00230;ko00730	ec:3.6.1.15	1..905	7.19658	8.80418	0.000283	0.00147
contig_20905	2	0	0	1	Purine metabolism;Thiamine metabolism	ko00230;ko00730	ec:3.6.1.15	1..680	8.85777	8.81657	0.000196	0.00108
contig_14033	2	0	0	2	Aminobenzoate degradation;PD-L1 expression and PD-1 checkpoint pathway in cancer	ko00627;ko05235	ec:3.1.3.41;ec:3.1.3.16	1..766	7.88373	8.8167	0.000183	0.00102
contig_4538	2	0	0	1	Purine metabolism;Thiamine metabolism	ko00230;ko00730	ec:3.6.1.15	1..282	20.6102	8.82977	0.000238	0.00127
contig_6768	2	0	0	1	Caffeine metabolism;Purine metabolism	ko00232;ko00230	ec:1.7.3.3	1..2001	67.0855	8.84786	0	0
contig_4885	2	0	0	1	Purine metabolism;Thiamine metabolism	ko00230;ko00730	ec:3.6.1.15	1..854	7.17225	8.85228	0.000182	0.00102
contig_58	1	0	0	1	Phenylpropanoid biosynthesis	ko00940	ec:1.11.1.7	1..909	6.74672	8.85234	0.000186	0.00103
contig_8239	1	0	0	1	Sulfur metabolism	ko00920	ec:7.3.2.3	1..999	6.24191	8.85325	0.000177	0.00099
contig_13885	1	0	0	1	Biotin metabolism	ko00780	ec:6.3.4.15	1..463	13.5363	8.85353	0.000179	0.001
contig_14534	1	0	0	1	PD-L1 expression and PD-1 checkpoint pathway in cancer	ko05235	ec:3.1.3.16	1..1284	4.89053	8.85364	0.000182	0.00101
contig_15773	2	0	0	2	Drug metabolism - other enzymes;Aminoacyl-tRNA biosynthesis	ko00983;ko00970	ec:3.1.1.1;ec:6.1.1.9	1..623	9.97609	8.86935	0.00019	0.00105
contig_10886	1	0	0	1	One carbon pool by folate	ko00670	ec:1.5.1.20	1..842	7.38591	8.87095	0.000185	0.00103
contig_12667	2	0	0	1	Pyruvate metabolism;Carbon fixation in photosynthetic organisms	ko00620;ko00710	ec:1.1.1.40	1..1123	19.9798	8.88784	1.45e-11	4.12e-10
contig_12210	1	0	0	1	Starch and sucrose metabolism	ko00500	ec:2.4.1.13	1..718	9.05846	8.91137	0.00017	0.000959
contig_30276	1	0	0	1	Aminoacyl-tRNA biosynthesis	ko00970	ec:6.1.1.21	1..994	6.38453	8.92157	0.000192	0.00106
contig_10385	1	0	0	1	Starch and sucrose metabolism	ko00500	ec:3.2.1.2	1..685	9.38367	8.92197	0.000166	0.000938
contig_31582	2	0	0	2	Terpenoid backbone biosynthesis;Porphyrin and chlorophyll metabolism	ko00900;ko00860	ec:2.5.1.29;ec:2.5.1.141	1..359	17.9929	8.92224	0.000161	0.000913
contig_5678	1	0	0	1	Drug metabolism - cytochrome P450	ko00982	ec:1.14.13.8	1..1932	11.9984	8.94071	1.56e-11	4.43e-10
contig_25548	2	0	0	3	Fatty acid biosynthesis;Biotin metabolism	ko00061;ko00780	ec:2.3.1.180;ec:2.3.1.85;ec:2.3.1.41	1..742	8.84785	8.95546	0.000154	0.00088
contig_20563	6	0	0	1	Nicotinate and nicotinamide metabolism;Pyrimidine metabolism;Pantothenate and CoA biosynthesis;Starch and sucrose metabolism;Riboflavin metabolism;Purine metabolism	ko00760;ko00240;ko00770;ko00500;ko00740;ko00230	ec:3.6.1.9	1..661	10.0099	8.95591	0.000149	0.000854
contig_19602	6	0	0	2	Styrene degradation;Phenylalanine metabolism;Aminobenzoate degradation;Aminoacyl-tRNA biosynthesis;Arginine and proline metabolism;Tryptophan metabolism	ko00643;ko00360;ko00627;ko00970;ko00330;ko00380	ec:3.5.1.4;ec:6.3.5.7	1..691	9.85603	8.95762	0.000153	0.000875
contig_13317	3	0	0	1	Pentose and glucuronate interconversions;Carbon fixation in photosynthetic organisms;Pentose phosphate pathway	ko00040;ko00710;ko00030	ec:5.1.3.1	1..1320	30.3854	8.9603	0	0
contig_16171	106	0	1	1	Phenylalanine, tyrosine and tryptophan biosynthesis;Tryptophan biosynthesis;Tryptophan biosynthesis (R-CRU-1119494);Tryptophan biosynthesis (R-GRA-1119494);Tryptophan biosynthesis (R-FVE-1119494);Tryptophan biosynthesis (R-VRA-1119494);Tryptophan biosynthesis (R-ALY-1119494);Tryptophan biosynthesis (R-OBA-1119494);Tryptophan biosynthesis (R-SPC-1119494);Tryptophan biosynthesis (R-PPE-1119494);Try…	ko00400;R-JCU-1119494;R-CRU-1119494;R-GRA-1119494;R-FVE-1119494;R-VRA-1119494;R-ALY-1119494;R-OBA-1119494;R-SPC-1119494;R-PPE-1119494;R-SIT-1119494;R-NAT-1119494;R-CCR-1119494;R-HLP-1119494;R-MAC-1119494;R-OAU-1119494;R-CSI-1119494;R-CLA-1119494;R-ITR-1119494;R-CME-1119494;R-DRO-1119494;R-AOF-1119494;R-AIP-1119494;R-MES-1119494;R-ATH-1119494;R-LAN-1119494;R-CCL-1119494;R-TAE-1119494;R-BNA-1119494…	ec:2.4.2.18	1..2433	10.0431	8.98248	5.93e-12	1.74e-10
contig_32692	1	0	0	1	Folate biosynthesis	ko00790	ec:4.2.1.96	1..434	16.0728	8.99059	0.000145	0.000834
contig_113	109	1	1	1	Valine, leucine and isoleucine biosynthesis;C5-Branched dibasic acid metabolism;Leucine biosynthesis;Leucine biosynthesis (R-PTI-1119540);Leucine biosynthesis (R-AOF-1119540);Leucine biosynthesis (R-PAB-1119540);Leucine biosynthesis (R-OAU-1119540);Leucine biosynthesis (R-MES-1119540);Leucine biosynthesis (R-CBA-1119540);Leucine biosynthesis (R-SHI-1119540);Leucine biosynthesis (R-PPE-1119540);Le…	ko00290;ko00660;R-DRO-1119540;R-PTI-1119540;R-AOF-1119540;R-PAB-1119540;R-OAU-1119540;R-MES-1119540;R-CBA-1119540;R-SHI-1119540;R-PPE-1119540;R-BOL-1119540;R-CCL-1119540;R-CSC-1119540;R-OOF-1119540;R-OLU-1119540;R-GRA-1119540;R-VRA-1119540;R-CCA-1119540;R-ALY-1119540;R-BNA-1119540;R-ATH-1119540;R-CRU-1119540;R-AIP-1119540;R-CAN-1119540;R-CLA-1119540;R-CSI-1119540;R-ITR-1119540;R-TAE-1119540;R-SSP…	ec:1.1.1.85	1..658	11.5512	9.00915	0.000203	0.00112
contig_14331	2	0	0	1	Purine metabolism;Thiamine metabolism	ko00230;ko00730	ec:3.6.1.15	1..406	16.9449	9.02053	0.000138	0.000803
contig_4307	2	0	0	1	Purine metabolism;Thiamine metabolism	ko00230;ko00730	ec:3.6.1.15	1..1220	20.7938	9.02115	4.78e-12	1.41e-10
contig_15405	1	0	0	1	Arginine and proline metabolism	ko00330	ec:1.14.11.2	1..906	7.81633	9.02231	0.000134	0.000781
contig_3646	2	0	0	1	Purine metabolism;Thiamine metabolism	ko00230;ko00730	ec:3.6.1.15	1..2561	9.4275	9.02473	1.45e-11	4.14e-10
contig_8084	2	0	0	1	Purine metabolism;Thiamine metabolism	ko00230;ko00730	ec:3.6.1.15	1..1207	6.07032	9.03224	0.000156	0.00089
contig_10845	1	0	0	2	Starch and sucrose metabolism	ko00500	ec:2.4.1.11;ec:2.4.1.21	1..1176	21.8867	9.0423	5.29e-12	1.56e-10
contig_20117	2	0	0	1	Purine metabolism;Thiamine metabolism	ko00230;ko00730	ec:3.6.1.15	1..1037	6.54143	9.04765	0.000158	0.000899
contig_18491	2	0	0	1	Amino sugar and nucleotide sugar metabolism;O-Antigen nucleotide sugar biosynthesis	ko00520;ko00541	ec:2.7.7.23	1..706	10.1807	9.05333	0.000132	0.000771
contig_17827	1	0	0	1	Aminoacyl-tRNA biosynthesis	ko00970	ec:6.1.1.15	1..743	9.91969	9.067	0.000139	0.000808
contig_6516	1	0	0	1	Ubiquinone and other terpenoid-quinone biosynthesis	ko00130	ec:2.1.1.95	1..2498	63.7096	9.08058	0	0
contig_26934	1	0	0	1	Alanine, aspartate and glutamate metabolism	ko00250	ec:6.3.5.4	1..1764	4.11202	9.08332	0.000118	0.000702
contig_20696	1	0	0	1	Terpenoid backbone biosynthesis	ko00900	ec:4.6.1.12	1..478	15.3327	9.08399	0.000123	0.000729
contig_31006	106	1	0	2	Glycolysis / Gluconeogenesis;Aminobenzoate degradation;Methane metabolism;Fructose and mannose metabolism;Carbon fixation in photosynthetic organisms;Pentose phosphate pathway;Sucrose biosynthesis;Sucrose biosynthesis (R-VRA-1119465);Sucrose biosynthesis (R-JCU-1119465);Sucrose biosynthesis (R-TUR-1119465);Sucrose biosynthesis (R-OBA-1119465);Sucrose biosynthesis (R-FVE-1119465);Sucrose biosynthe…	ko00010;ko00627;ko00680;ko00051;ko00710;ko00030;R-GRA-1119465;R-VRA-1119465;R-JCU-1119465;R-TUR-1119465;R-OBA-1119465;R-FVE-1119465;R-CRU-1119465;R-PPE-1119465;R-SPC-1119465;R-HLP-1119465;R-ALY-1119465;R-NAT-1119465;R-SIT-1119465;R-MAC-1119465;R-AOF-1119465;R-ITR-1119465;R-OAU-1119465;R-MES-1119465;R-AIP-1119465;R-DRO-1119465;R-CSA-1119465;R-CCL-1119465;R-ATH-1119465;R-TAE-1119465;R-LAN-1119465;R…	ec:3.1.3.11;ec:3.1.3.41	1..855	8.59474	9.08415	0.000119	0.000703
contig_8109	3	0	0	1	Propanoate metabolism;beta-Alanine metabolism;Valine, leucine and isoleucine degradation	ko00640;ko00410;ko00280	ec:3.1.2.4	1..1704	4.32901	9.09999	0.000131	0.000768
contig_26738	1	0	0	1	Pantothenate and CoA biosynthesis	ko00770	ec:2.7.8.7	1..997	7.46614	9.11026	0.000122	0.000724
contig_20877	2	0	0	1	Purine metabolism;Thiamine metabolism	ko00230;ko00730	ec:3.6.1.15	1..675	10.8969	9.11299	0.000117	0.000695
contig_6547	5	0	0	1	Styrene degradation;Phenylalanine metabolism;Aminobenzoate degradation;Arginine and proline metabolism;Tryptophan metabolism	ko00643;ko00360;ko00627;ko00330;ko00380	ec:3.5.1.4	1..982	7.56282	9.11361	0.000112	0.000668
contig_20257	2	0	0	1	Purine metabolism;Thiamine metabolism	ko00230;ko00730	ec:3.6.1.15	1..732	10.648	9.115	0.000163	0.000924
contig_15934	4	0	0	1	Styrene degradation;Fluorobenzoate degradation;Aminobenzoate degradation;Tryptophan metabolism	ko00643;ko00364;ko00627;ko00380	ec:4.2.1.84	1..280	26.9187	9.13629	0.00012	0.000713
contig_13460	5	0	0	1	Glycerolipid metabolism;Pentose and glucuronate interconversions;Galactose metabolism;Fructose and mannose metabolism;Folate biosynthesis	ko00561;ko00040;ko00052;ko00051;ko00790	ec:1.1.1.21	1..750	10.6908	9.13666	0.000141	0.000814
contig_10430	5	0	0	2	Sulfur metabolism;Purine metabolism;Thiamine metabolism;Selenocompound metabolism;Monobactam biosynthesis	ko00920;ko00230;ko00730;ko00450;ko00261	ec:2.7.7.4;ec:3.6.1.15	1..911	28.7282	9.15129	7.36e-12	2.15e-10
contig_9317	4	0	0	1	Amino sugar and nucleotide sugar metabolism;Pentose and glucuronate interconversions;Ascorbate and aldarate metabolism;O-Antigen nucleotide sugar biosynthesis	ko00520;ko00040;ko00053;ko00541	ec:1.1.1.22	1..1358	20.7431	9.17076	5.8e-12	1.7e-10
contig_21630	5	0	0	1	Styrene degradation;Phenylalanine metabolism;Aminobenzoate degradation;Arginine and proline metabolism;Tryptophan metabolism	ko00643;ko00360;ko00627;ko00330;ko00380	ec:3.5.1.4	1..668	11.648	9.17245	0.000101	0.000615
contig_6851	1	0	0	1	Aminoacyl-tRNA biosynthesis	ko00970	ec:6.1.1.21	1..783	10.018	9.173	0.000103	0.000622
contig_8850	2	0	1	0	Histidine biosynthesis I;Histidine biosynthesis I (R-SLY-1119509)	R-TPR-1119509;R-SLY-1119509		1..5404	35.1504	9.18124	0	0
contig_21278	1	0	0	1	PD-L1 expression and PD-1 checkpoint pathway in cancer	ko05235	ec:3.1.3.16	1..797	9.96112	9.18158	0.000105	0.000637
contig_11253	1	0	0	1	Nicotinate and nicotinamide metabolism	ko00760	ec:2.7.1.23	1..1687	16.7094	9.18397	2.39e-12	7.3e-11
contig_8793	1	0	0	1	Aminoacyl-tRNA biosynthesis	ko00970	ec:6.3.5.7	1..2181	12.9843	9.18726	2.44e-12	7.44e-11
contig_5201	2	0	0	1	Purine metabolism;Thiamine metabolism	ko00230;ko00730	ec:3.6.1.15	1..680	11.6606	9.22512	9.61e-05	0.000588
contig_5728	1	0	0	1	Aminoacyl-tRNA biosynthesis	ko00970	ec:6.1.1.3	1..954	8.39863	9.22793	9.19e-05	0.000566
contig_16023	6	0	0	1	Phenylalanine metabolism;beta-Alanine metabolism;Tyrosine metabolism;Tropane, piperidine and pyridine alkaloid biosynthesis;Glycine, serine and threonine metabolism;Isoquinoline alkaloid biosynthesis	ko00360;ko00410;ko00350;ko00960;ko00260;ko00950	ec:1.4.3.21	1..715	11.2114	9.22796	9.59e-05	0.000587
contig_10516	1	0	0	1	Pantothenate and CoA biosynthesis	ko00770	ec:2.7.1.33	1..1842	4.38638	9.22852	9.17e-05	0.000565
contig_11864	1	0	0	1	Aminoacyl-tRNA biosynthesis	ko00970	ec:6.1.1.11	1..1106	7.4392	9.24063	0.000102	0.000618
contig_10950	1	0	0	1	Porphyrin and chlorophyll metabolism	ko00860	ec:1.14.13.122	1..708	12.1914	9.24514	0.000113	0.000676
contig_2323	2	0	0	1	Purine metabolism;Thiamine metabolism	ko00230;ko00730	ec:3.6.1.15	1..2350	12.5978	9.25595	1.37e-12	4.29e-11
contig_1141	2	0	0	1	Purine metabolism;Thiamine metabolism	ko00230;ko00730	ec:3.6.1.15	1..826	10.3648	9.26718	0.0001	0.000611
contig_22129	1	0	0	1	Aminoacyl-tRNA biosynthesis	ko00970	ec:6.1.1.18	1..2353	12.6683	9.26834	1.41e-12	4.4e-11
contig_17771	1	0	0	1	Purine metabolism	ko00230	ec:3.1.4.17	1..1207	6.91112	9.27389	9.26e-05	0.00057
contig_9618	1	0	0	1	Nicotinate and nicotinamide metabolism	ko00760	ec:2.7.1.23	1..1507	5.61216	9.28318	8.39e-05	0.000524
contig_7614	2	0	0	1	Biosynthesis of various secondary metabolites - part 3;Cysteine and methionine metabolism	ko00997;ko00270	ec:2.5.1.6	1..1648	17.6269	9.28579	2.62e-12	7.99e-11
contig_17816	1	0	0	1	Aminoacyl-tRNA biosynthesis	ko00970	ec:6.1.1.11	1..667	12.6544	9.29691	8.81e-05	0.000546
contig_6389	1	0	0	1	Indole alkaloid biosynthesis	ko00901	ec:4.3.3.2	1..3139	16.1265	9.30016	0	0
contig_18547	1	0	0	1	Aminoacyl-tRNA biosynthesis	ko00970	ec:6.1.1.19	1..786	11.7806	9.30465	0.000118	0.000701
contig_3107	1	0	0	1	Porphyrin and chlorophyll metabolism	ko00860	ec:6.6.1.1	1..515	62.2345	9.31256	1.86e-12	5.76e-11
contig_12139	1	0	0	1	Aminoacyl-tRNA biosynthesis	ko00970	ec:6.1.1.7	1..1340	6.42492	9.31314	0.000101	0.000611
contig_15576	2	0	0	1	Purine metabolism;Thiamine metabolism	ko00230;ko00730	ec:3.6.1.15	1..821	10.4631	9.33373	8.25e-05	0.000517
contig_3204	2	0	0	1	Purine metabolism;Thiamine metabolism	ko00230;ko00730	ec:3.6.1.15	1..2000	14.8071	9.33449	2.77e-12	8.41e-11
contig_10001	1	0	0	1	Steroid biosynthesis	ko00100	ec:5.3.3.5	1..544	15.9724	9.3346	7.66e-05	0.000484
contig_13347	177	0	1	1	Pantothenate and CoA biosynthesis;Pantothenate biosynthesis I;Pantothenate biosynthesis II;Pantothenate biosynthesis I (R-CRU-1119496);Pantothenate biosynthesis I (R-GRA-1119496);Pantothenate biosynthesis II (R-PTI-1119544);Pantothenate biosynthesis II (R-PAB-1119544);Pantothenate biosynthesis II (R-MES-1119544);Pantothenate biosynthesis I (R-FVE-1119496);Pantothenate biosynthesis II (R-SHI-11195…	ko00770;R-JCU-1119496;R-DRO-1119544;R-CRU-1119496;R-GRA-1119496;R-PTI-1119544;R-PAB-1119544;R-MES-1119544;R-FVE-1119496;R-SHI-1119544;R-PPE-1119544;R-VRA-1119496;R-ALY-1119496;R-BOL-1119544;R-SPC-1119496;R-PPE-1119496;R-CCL-1119544;R-CCR-1119496;R-HLP-1119496;R-MAC-1119496;R-CSC-1119544;R-OOF-1119544;R-OLU-1119544;R-CSI-1119496;R-CLA-1119496;R-GRA-1119544;R-VRA-1119544;R-ITR-1119496;R-CCA-1119544…	ec:2.1.2.11	1..1216	7.21981	9.33598	8.68e-05	0.00054
contig_2872	1	0	0	1	Drug metabolism - other enzymes	ko00983	ec:3.1.1.1	1..990	8.84097	9.34166	8.29e-05	0.000519
contig_10007	1	0	0	1	Starch and sucrose metabolism	ko00500	ec:3.2.1.4	1..447	20.7826	9.37396	9.33e-05	0.000574
contig_7607	1	0	0	1	Oxidative phosphorylation	ko00190	ec:3.6.1.1	1..777	74.3149	9.40323	0	0
contig_21899	7	0	0	1	Neomycin, kanamycin and gentamicin biosynthesis;Streptomycin biosynthesis;Amino sugar and nucleotide sugar metabolism;Glycolysis / Gluconeogenesis;Starch and sucrose metabolism;Galactose metabolism;Fructose and mannose metabolism	ko00524;ko00521;ko00520;ko00010;ko00500;ko00052;ko00051	ec:2.7.1.1	1..855	10.6312	9.40883	6.81e-05	0.000438
contig_22751	1	0	0	1	Glycerophospholipid metabolism	ko00564	ec:3.6.1.26	1..871	10.5904	9.41001	6.73e-05	0.000433
contig_8943	3	0	0	1	Butanoate metabolism;Geraniol degradation;Valine, leucine and isoleucine degradation	ko00650;ko00281;ko00280	ec:4.1.3.4	1..1098	8.42972	9.41028	6.75e-05	0.000435
contig_9604	1	0	0	1	Aminoacyl-tRNA biosynthesis	ko00970	ec:6.1.1.15	1..2421	23.6789	9.41379	0	0
contig_4163	2	0	0	1	Glyoxylate and dicarboxylate metabolism;Tryptophan metabolism	ko00630;ko00380	ec:3.5.1.9	1..1719	19.4661	9.43301	5.57e-13	1.82e-11
contig_8481	1	0	0	1	Starch and sucrose metabolism	ko00500	ec:3.2.1.2	1..1328	6.97496	9.43308	6.52e-05	0.000423
contig_31754	2	0	0	2	Fatty acid biosynthesis;Biotin metabolism	ko00061;ko00780	ec:1.1.1.100;ec:2.3.1.85	1..793	11.8753	9.43443	6.59e-05	0.000426
contig_14573	1	0	0	1	Terpenoid backbone biosynthesis	ko00900	ec:2.1.1.100	1..1472	6.37809	9.45653	6.69e-05	0.000431
contig_10943	1	0	0	1	Pyrimidine metabolism	ko00240	ec:3.5.2.3	1..1347	7.65623	9.46482	8.82e-05	0.000547
contig_24081	2	0	0	1	Purine metabolism;Thiamine metabolism	ko00230;ko00730	ec:3.6.1.15	1..1284	7.47761	9.47899	6.45e-05	0.000419
contig_12193	2	0	0	1	Purine metabolism;Thiamine metabolism	ko00230;ko00730	ec:3.6.1.15	1..633	15.1174	9.48006	6.03e-05	0.000396
contig_3579	1	0	0	2	Inositol phosphate metabolism	ko00562	ec:2.7.1.159;ec:2.7.1.134	1..1474	6.52176	9.48045	6.33e-05	0.000413
contig_20808	1	0	0	1	Nicotinate and nicotinamide metabolism	ko00760	ec:2.7.1.23	1..758	12.6978	9.48055	6.18e-05	0.000404
contig_11171	4	0	1	1	Glycolysis / Gluconeogenesis;Pyruvate metabolism;Cytosolic glycolysis;Plastid glycolysis	ko00010;ko00620;R-OSA-1119570;R-OSA-1119424	ec:2.7.1.40	1..2672	21.851	9.49928	0	0
contig_13729	2	0	0	1	Purine metabolism;Thiamine metabolism	ko00230;ko00730	ec:3.6.1.15	1..1547	6.22612	9.5022	6.23e-05	0.000407
contig_8599	1	0	0	1	Sulfur metabolism	ko00920	ec:7.3.2.3	1..564	17.3162	9.50338	5.96e-05	0.000392
contig_17826	2	0	0	4	Pyruvate metabolism;Carbon fixation in photosynthetic organisms	ko00620;ko00710	ec:1.1.1.40;ec:4.1.1.112;ec:1.1.1.39;ec:1.1.1.38	1..1169	8.33985	9.50536	6.09e-05	0.000399
contig_7773	2	0	0	1	Purine metabolism;Thiamine metabolism	ko00230;ko00730	ec:3.6.1.15	1..1406	25.1957	9.50661	5.32e-13	1.74e-11
contig_12371	2	0	0	1	Purine metabolism;Thiamine metabolism	ko00230;ko00730	ec:3.6.1.15	1..2418	14.7333	9.51838	3.95e-13	1.31e-11
contig_21357	22	0	0	4	Ethylbenzene degradation;Propanoate metabolism;Benzoate degradation;Phenylalanine metabolism;Caprolactam degradation;beta-Alanine metabolism;Butanoate metabolism;Biosynthesis of unsaturated fatty acids;Limonene and pinene degradation;Aminobenzoate degradation;Terpenoid backbone biosynthesis;Toluene degradation;Pyruvate metabolism;Fatty acid elongation;Glyoxylate and dicarboxylate metabolism;alpha…	ko00642;ko00640;ko00362;ko00360;ko00930;ko00410;ko00650;ko01040;ko00903;ko00627;ko00900;ko00623;ko00620;ko00062;ko00630;ko00592;ko00071;ko00720;ko00281;ko00280;ko00380;ko00310	ec:2.3.1.16;ec:4.2.1.17;ec:1.1.1.35;ec:2.3.1.9	1..1308	7.61728	9.52442	6.18e-05	0.000404
contig_25954	5	0	0	2	Purine metabolism;Methane metabolism;Thiamine metabolism;Glycine, serine and threonine metabolism;Cysteine and methionine metabolism	ko00230;ko00680;ko00730;ko00260;ko00270	ec:3.6.1.15;ec:1.1.1.95	1..947	10.4264	9.52716	5.99e-05	0.000393
contig_11329	2	0	0	1	Amino sugar and nucleotide sugar metabolism;Galactose metabolism	ko00520;ko00052	ec:2.7.1.6	1..719	13.7931	9.55675	5.88e-05	0.000388
contig_8832	3	0	0	1	Glutathione metabolism;Arginine and proline metabolism;Cysteine and methionine metabolism	ko00480;ko00330;ko00270	ec:2.5.1.16	1..1305	8.42435	9.57274	6.61e-05	0.000427
contig_2796	2	0	0	1	Purine metabolism;Thiamine metabolism	ko00230;ko00730	ec:3.6.1.15	1..794	81.0025	9.58535	0	0
contig_3773	2	0	0	1	Steroid degradation;Steroid hormone biosynthesis	ko00984;ko00140	ec:1.1.1.145	1..1046	9.908	9.59147	5.03e-05	0.000339
contig_21512	2	0	0	1	Purine metabolism;Thiamine metabolism	ko00230;ko00730	ec:3.6.1.15	1..1127	9.30013	9.61239	4.82e-05	0.000327
contig_4655	3	0	0	1	Sulfur metabolism;Biosynthesis of various secondary metabolites - part 3;Cysteine and methionine metabolism	ko00920;ko00997;ko00270	ec:2.3.1.30	1..1070	9.90307	9.6134	4.88e-05	0.00033
contig_527	107	0	1	1	Amino sugar and nucleotide sugar metabolism;Starch and sucrose metabolism;Starch biosynthesis;Starch biosynthesis (R-GRA-1119477);Starch biosynthesis (R-TUR-1119477);Starch biosynthesis (R-FVE-1119477);Starch biosynthesis (R-CRU-1119477);Starch biosynthesis (R-VRA-1119477);Starch biosynthesis (R-OBA-1119477);Starch biosynthesis (R-HLP-1119477);Starch biosynthesis (R-PPE-1119477);Starch biosynthes…	ko00520;ko00500;R-JCU-1119477;R-GRA-1119477;R-TUR-1119477;R-FVE-1119477;R-CRU-1119477;R-VRA-1119477;R-OBA-1119477;R-HLP-1119477;R-PPE-1119477;R-ALY-1119477;R-SPC-1119477;R-SIT-1119477;R-NAT-1119477;R-MAC-1119477;R-AOF-1119477;R-ITR-1119477;R-DRO-1119477;R-OKA-1119477;R-AIP-1119477;R-CSA-1119477;R-MES-1119477;R-OAU-1119477;R-CCL-1119477;R-ATH-1119477;R-TAE-1119477;R-LAN-1119477;R-OBR-1119477;R-OGR…	ec:2.7.7.27	1..5564	135.976	9.63284	0	0
contig_327	4	0	0	1	Glutathione metabolism;Drug metabolism - other enzymes;Drug metabolism - cytochrome P450;Metabolism of xenobiotics by cytochrome P450	ko00480;ko00983;ko00982;ko00980	ec:2.5.1.18	1..1619	6.59259	9.63292	4.93e-05	0.000333
contig_2948	1	0	0	1	Nitrogen metabolism	ko00910	ec:1.7.99.1	1..504	19.1588	9.64	7.59e-05	0.00048
contig_1878	2	0	0	1	Glutathione metabolism;Pentose phosphate pathway	ko00480;ko00030	ec:1.1.1.49	1..3986	118.024	9.64677	0	0
contig_14547	2	0	0	1	Purine metabolism;Thiamine metabolism	ko00230;ko00730	ec:3.6.1.15	1..1253	8.59096	9.65375	4.64e-05	0.000316
contig_5455	2	0	0	2	Aminobenzoate degradation;PD-L1 expression and PD-1 checkpoint pathway in cancer	ko00627;ko05235	ec:3.1.3.41;ec:3.1.3.16	1..958	11.3601	9.65478	4.38e-05	0.0003
contig_28555	1	0	0	1	Pyrimidine metabolism	ko00240	ec:2.7.4.22	1..835	11.5874	9.65846	7.53e-05	0.000477
contig_5718	102	0	1	1	Biotin metabolism;Biotin biosynthesis II;Biotin biosynthesis II (R-CCA-1119610);Biotin biosynthesis II (R-BNA-1119610);Biotin biosynthesis II (R-ACH-1119610);Biotin biosynthesis II (R-CAN-1119610);Biotin biosynthesis II (R-OAU-1119610);Biotin biosynthesis II (R-CSI-1119610);Biotin biosynthesis II (R-CLA-1119610);Biotin biosynthesis II (R-OLO-1119610);Biotin biosynthesis II (R-OGR-1119610);Biotin …	ko00780;R-PDA-1119610;R-CCA-1119610;R-BNA-1119610;R-ACH-1119610;R-CAN-1119610;R-OAU-1119610;R-CSI-1119610;R-CLA-1119610;R-OLO-1119610;R-OGR-1119610;R-AOF-1119610;R-ITR-1119610;R-AIP-1119610;R-PTI-1119610;R-SLY-1119610;R-PAB-1119610;R-BVU-1119610;R-OMI-1119610;R-TTU-1119610;R-PVU-1119610;R-SHI-1119610;R-MDO-1119610;R-CSC-1119610;R-ACO-1119610;R-PAV-1119610;R-OOF-1119610;R-BOL-1119610;R-TPR-1119610…	ec:2.8.1.6	1..1587	43.0638	9.67362	0	0
contig_23742	9	0	0	6	Neomycin, kanamycin and gentamicin biosynthesis;Streptomycin biosynthesis;Amino sugar and nucleotide sugar metabolism;Glycolysis / Gluconeogenesis;Starch and sucrose metabolism;Pentose and glucuronate interconversions;Ascorbate and aldarate metabolism;Galactose metabolism;Fructose and mannose metabolism	ko00524;ko00521;ko00520;ko00010;ko00500;ko00040;ko00053;ko00052;ko00051	ec:2.7.1.2;ec:2.7.1.1;ec:2.7.1.44;ec:2.7.1.46;ec:2.7.1.6;ec:2.7.1.43	1..1097	10.1615	9.67609	4.29e-05	0.000295
contig_211	4	0	0	1	Sulfur metabolism;Purine metabolism;Selenocompound metabolism;Monobactam biosynthesis	ko00920;ko00230;ko00450;ko00261	ec:2.7.7.4	1..1337	468.692	9.69668	0	0
contig_5081	1	0	0	1	Purine metabolism	ko00230	ec:2.7.1.20	1..1329	31.8643	9.7087	4.4e-13	1.45e-11
contig_20690	1	0	0	1	PD-L1 expression and PD-1 checkpoint pathway in cancer	ko05235	ec:3.1.3.16	1..1596	7.05044	9.71187	4.33e-05	0.000298
contig_4088	6	0	0	2	Drug metabolism - other enzymes;alpha-Linolenic acid metabolism;Linoleic acid metabolism;Arachidonic acid metabolism;Ether lipid metabolism;Glycerophospholipid metabolism	ko00983;ko00592;ko00591;ko00590;ko00565;ko00564	ec:3.1.1.1;ec:3.1.1.4	1..1031	11.0554	9.71544	3.98e-05	0.000277
contig_21692	1	0	0	1	Porphyrin and chlorophyll metabolism	ko00860	ec:1.3.1.75	1..2390	17.4662	9.7167	2.09e-13	7.12e-12
contig_13688	1	0	0	1	Aminoacyl-tRNA biosynthesis	ko00970	ec:6.1.1.1	1..1253	9.71148	9.72093	5.31e-05	0.000355
contig_14288	2	0	0	2	Pyruvate metabolism;Carbon fixation in photosynthetic organisms	ko00620;ko00710	ec:1.1.1.39;ec:1.1.1.38	1..752	15.2615	9.7343	3.8e-05	0.000266
contig_13767	1	0	0	1	Nitrogen metabolism	ko00910	ec:4.2.1.1	1..1344	8.62291	9.75268	3.82e-05	0.000267
contig_7441	6	0	0	2	Drug metabolism - other enzymes;alpha-Linolenic acid metabolism;Linoleic acid metabolism;Arachidonic acid metabolism;Ether lipid metabolism;Glycerophospholipid metabolism	ko00983;ko00592;ko00591;ko00590;ko00565;ko00564	ec:3.1.1.1;ec:3.1.1.4	1..1468	7.94926	9.7539	3.68e-05	0.000259
contig_11945	2	0	0	1	Purine metabolism;Thiamine metabolism	ko00230;ko00730	ec:3.6.1.15	1..794	14.7414	9.75452	3.82e-05	0.000267
contig_21135	107	0	1	0	Polyisoprenoid biosynthesis;Polyisoprenoid biosynthesis (R-CSA-1119367);Polyisoprenoid biosynthesis (R-ORU-1119367);Polyisoprenoid biosynthesis (R-OSI-1119367);Polyisoprenoid biosynthesis (R-ATH-1119367);Polyisoprenoid biosynthesis (R-TUR-1119367);Polyisoprenoid biosynthesis (R-LAN-1119367);Polyisoprenoid biosynthesis (R-ATA-1119367);Polyisoprenoid biosynthesis (R-CAR-1119367);Polyisoprenoid bios…	R-CME-1119367;R-CSA-1119367;R-ORU-1119367;R-OSI-1119367;R-ATH-1119367;R-TUR-1119367;R-LAN-1119367;R-ATA-1119367;R-CAR-1119367;R-TAE-1119367;R-JCU-1119367;R-PHH-1119367;R-FVE-1119367;R-CCD-1119367;R-ZMA-1119367;R-OBA-1119367;R-HLP-1119367;R-PPE-1119367;R-OKA-1119367;R-SPC-1119367;R-SIT-1119367;R-NAT-1119367;R-CCR-1119367;R-PED-1119367;R-MAC-1119367;R-LPE-1119367;R-ETE-1119367;R-SHI-1119367;R-HLH-1…		1..1550	7.64086	9.75541	3.74e-05	0.000262
contig_1628	1	0	0	1	Amino sugar and nucleotide sugar metabolism	ko00520	ec:1.6.2.2	1..1458	68.0584	9.76051	0	0
contig_4517	1	0	0	1	Riboflavin metabolism	ko00740	ec:2.7.1.26	1..1333	8.88416	9.77306	3.53e-05	0.00025
contig_11300	1	0	0	1	Oxidative phosphorylation	ko00190	ec:3.6.1.1	1..458	25.7683	9.79013	3.49e-05	0.000247
contig_19167	1	0	0	2	Histidine metabolism	ko00340	ec:3.5.4.19;ec:3.6.1.31	1..1052	11.3011	9.79088	3.44e-05	0.000244
contig_3922	107	0	1	1	Novobiocin biosynthesis;Phenylalanine, tyrosine and tryptophan biosynthesis;Phenylalanine metabolism;Histidine metabolism;Tyrosine metabolism;Tropane, piperidine and pyridine alkaloid biosynthesis;Histidine biosynthesis I;Histidine biosynthesis I (R-MES-1119509);Histidine biosynthesis I (R-DRO-1119509);Histidine biosynthesis I (R-PPE-1119509);Histidine biosynthesis I (R-CCL-1119509);Histidine bio…	ko00401;ko00400;ko00360;ko00340;ko00350;ko00960;R-PAB-1119509;R-MES-1119509;R-DRO-1119509;R-PPE-1119509;R-CCL-1119509;R-CCR-1119509;R-CSC-1119509;R-OOF-1119509;R-BOL-1119509;R-OLU-1119509;R-CAN-1119509;R-GRA-1119509;R-CCA-1119509;R-ALY-1119509;R-BNA-1119509;R-ATH-1119509;R-OAU-1119509;R-CLA-1119509;R-CSI-1119509;R-AIP-1119509;R-CRU-1119509;R-ITR-1119509;R-VRA-1119509;R-AOF-1119509;R-TAE-1119509;R…	ec:2.6.1.9	1..1842	23.4273	9.791	1.04e-13	3.63e-12
contig_23443	2	0	0	1	D-Amino acid metabolism;Cysteine and methionine metabolism	ko00470;ko00270	ec:4.4.1.15	1..501	23.8488	9.7914	3.37e-05	0.00024
contig_10353	2	0	0	1	Pyruvate metabolism;Glyoxylate and dicarboxylate metabolism	ko00620;ko00630	ec:2.3.3.9	1..1162	62.6606	9.79327	0	0
contig_23066	2	0	0	1	Lysine biosynthesis;Monobactam biosynthesis	ko00300;ko00261	ec:1.17.1.8	1..1008	11.833	9.80518	3.48e-05	0.000247
contig_27075	1	0	0	1	Nicotinate and nicotinamide metabolism	ko00760	ec:2.7.1.23	1..2123	5.50298	9.80763	3.77e-05	0.000265
contig_28286	2	0	0	1	Valine, leucine and isoleucine biosynthesis;Glycine, serine and threonine metabolism	ko00290;ko00260	ec:4.3.1.19	1..1028	11.9143	9.81118	3.32e-05	0.000237
contig_19409	1	0	0	1	Porphyrin and chlorophyll metabolism	ko00860	ec:4.4.1.17	1..1416	8.43931	9.8131	3.54e-05	0.00025
contig_760	1	0	0	1	Phenylpropanoid biosynthesis	ko00940	ec:1.11.1.7	1..428	28.8204	9.825	3.3e-05	0.000235
contig_5613	2	0	0	1	Purine metabolism;Thiamine metabolism	ko00230;ko00730	ec:3.6.1.15	1..1676	7.68305	9.82793	3.94e-05	0.000274
contig_20523	1	0	0	1	Sulfur metabolism	ko00920	ec:7.3.2.3	1..1262	9.71087	9.82818	3.18e-05	0.000228
contig_2057	2	0	0	1	Purine metabolism;Thiamine metabolism	ko00230;ko00730	ec:3.6.1.15	1..2408	18.1606	9.83535	9.79e-14	3.43e-12
contig_2075	2	0	0	1	Purine metabolism;Thiamine metabolism	ko00230;ko00730	ec:3.6.1.15	1..2060	88.6551	9.84137	0	0
contig_26260	2	0	0	1	Purine metabolism;Thiamine metabolism	ko00230;ko00730	ec:3.6.1.15	1..638	19.4701	9.84567	3.95e-05	0.000274
contig_3175	2	0	0	1	Amino sugar and nucleotide sugar metabolism;Galactose metabolism	ko00520;ko00052	ec:2.7.1.6	1..1231	36.0956	9.8615	1.02e-13	3.55e-12
contig_2778	2	0	0	2	Fatty acid biosynthesis;Biotin metabolism	ko00061;ko00780	ec:2.3.1.85;ec:2.3.1.41	1..1410	9.04426	9.86405	3.19e-05	0.000229
contig_3296	1	0	0	1	Riboflavin metabolism	ko00740	ec:3.5.4.26	1..1101	11.3605	9.86666	3.11e-05	0.000224
contig_12319	98	0	1	0	Abscisic acid (ABA) mediated signaling;Abscisic acid (ABA) mediated signaling (R-SLY-3899351);Abscisic acid (ABA) mediated signaling (R-CBA-3899351);Abscisic acid (ABA) mediated signaling (R-CLA-3899351);Abscisic acid (ABA) mediated signaling (R-OAU-3899351);Abscisic acid (ABA) mediated signaling (R-AIP-3899351);Abscisic acid (ABA) mediated signaling (R-PTI-3899351);Abscisic acid (ABA) mediated s…	R-CSI-3899351;R-SLY-3899351;R-CBA-3899351;R-CLA-3899351;R-OAU-3899351;R-AIP-3899351;R-PTI-3899351;R-AOF-3899351;R-CSC-3899351;R-ITR-3899351;R-BOL-3899351;R-PDA-3899351;R-DRO-3899351;R-CCA-3899351;R-CAN-3899351;R-PPE-3899351;R-ACH-3899351;R-SHI-3899351;R-CRU-3899351;R-BNA-3899351;R-VRA-3899351;R-COL-3899351;R-OGL-3899351;R-MES-3899351;R-CCL-3899351;R-ATH-3899351;R-MTR-3899351;R-TCA-3899351;R-ACO-3…		1..1492	8.42676	9.86769	3.12e-05	0.000225
contig_25991	3	0	0	1	Phenylalanine, tyrosine and tryptophan biosynthesis;Phenylalanine metabolism;Folate biosynthesis	ko00400;ko00360;ko00790	ec:1.14.16.1	1..1174	9.99667	9.90789	4.21e-05	0.000291
contig_18722	4	0	0	1	Glutathione metabolism;Drug metabolism - other enzymes;Drug metabolism - cytochrome P450;Metabolism of xenobiotics by cytochrome P450	ko00480;ko00983;ko00982;ko00980	ec:2.5.1.18	1..1300	9.93761	9.91534	2.8e-05	0.000205
contig_164	5	0	0	2	Propanoate metabolism;beta-Alanine metabolism;Butanoate metabolism;Alanine, aspartate and glutamate metabolism;Arginine biosynthesis	ko00640;ko00410;ko00650;ko00250;ko00220	ec:2.6.1.19;ec:2.6.1.11	1..1757	103.468	9.92048	0	0
contig_1630	1	0	0	1	Starch and sucrose metabolism	ko00500	ec:2.4.1.18	1..3010	26.3048	9.93208	0	0
contig_6975	2	0	0	1	Sulfur metabolism;Cysteine and methionine metabolism	ko00920;ko00270	ec:2.5.1.47	1..1140	132.859	9.9477	0	0
contig_3226	2	0	0	2	Drug metabolism - other enzymes;Glycerolipid metabolism	ko00983;ko00561	ec:3.1.1.1;ec:3.1.1.3	1..6021	13.2581	9.94914	0	0
contig_19168	1	0	0	1	N-Glycan biosynthesis	ko00510	ec:2.4.1.267	1..1513	8.77499	9.94954	2.59e-05	0.000192
contig_11280	2	0	0	1	Sulfur metabolism;Cysteine and methionine metabolism	ko00920;ko00270	ec:2.5.1.47	1..846	15.9789	9.95164	2.55e-05	0.000189
contig_5254	2	0	0	1	Purine metabolism;Thiamine metabolism	ko00230;ko00730	ec:3.6.1.15	1..958	13.9282	9.96538	2.58e-05	0.000191
contig_30180	1	0	0	2	Glycerophospholipid metabolism	ko00564	ec:1.1.1.8;ec:1.1.1.94	1..1675	7.60416	9.97136	3.1e-05	0.000223
contig_9683	3	0	0	1	Amino sugar and nucleotide sugar metabolism;Fructose and mannose metabolism;O-Antigen nucleotide sugar biosynthesis	ko00520;ko00051;ko00541	ec:4.2.1.47	1..1176	69.7064	9.97661	0	0
contig_10785	100	0	1	1	Carotenoid biosynthesis;Carotenoid biosynthesis (R-VRA-1119449);Carotenoid biosynthesis (R-GRA-1119449);Carotenoid biosynthesis (R-TUR-1119449);Carotenoid biosynthesis (R-CRU-1119449);Carotenoid biosynthesis (R-OBA-1119449);Carotenoid biosynthesis (R-JCU-1119449);Carotenoid biosynthesis (R-FVE-1119449);Carotenoid biosynthesis (R-MAC-1119449);Carotenoid biosynthesis (R-SPC-1119449);Carotenoid bios…	ko00906;R-VRA-1119449;R-GRA-1119449;R-TUR-1119449;R-CRU-1119449;R-OBA-1119449;R-JCU-1119449;R-FVE-1119449;R-MAC-1119449;R-SPC-1119449;R-CCR-1119449;R-ALY-1119449;R-SIT-1119449;R-AOF-1119449;R-ITR-1119449;R-OKA-1119449;R-CSA-1119449;R-OAU-1119449;R-CME-1119449;R-MES-1119449;R-DRO-1119449;R-PPE-1119449;R-ATH-1119449;R-TAE-1119449;R-PHH-1119449;R-LAN-1119449;R-OGR-1119449;R-CCD-1119449;R-OBR-1119449…	ec:1.3.5.6	1..1095	12.6261	9.97907	2.59e-05	0.000192
contig_8565	2	0	0	1	Purine metabolism;Thiamine metabolism	ko00230;ko00730	ec:3.6.1.15	1..874	15.5007	9.98222	2.44e-05	0.000182
contig_10004	102	0	1	1	Starch and sucrose metabolism;Trehalose biosynthesis I;Trehalose biosynthesis I (R-PAB-1119516);Trehalose biosynthesis I (R-MES-1119516);Trehalose biosynthesis I (R-SHI-1119516);Trehalose biosynthesis I (R-CCL-1119516);Trehalose biosynthesis I (R-PPE-1119516);Trehalose biosynthesis I (R-CSC-1119516);Trehalose biosynthesis I (R-BOL-1119516);Trehalose biosynthesis I (R-OLU-1119516);Trehalose biosyn…	ko00500;R-DRO-1119516;R-PAB-1119516;R-MES-1119516;R-SHI-1119516;R-CCL-1119516;R-PPE-1119516;R-CSC-1119516;R-BOL-1119516;R-OLU-1119516;R-VRA-1119516;R-CAN-1119516;R-GRA-1119516;R-CCA-1119516;R-ALY-1119516;R-BNA-1119516;R-ATH-1119516;R-CRU-1119516;R-CSI-1119516;R-AIP-1119516;R-OAU-1119516;R-CLA-1119516;R-AOF-1119516;R-ITR-1119516;R-CAR-1119516;R-OMI-1119516;R-OKA-1119516;R-ORU-1119516;R-TAE-1119516…	ec:3.1.3.12	1..2284	21.2101	9.98361	4.85e-14	1.75e-12
contig_21933	1	0	0	1	Alanine, aspartate and glutamate metabolism	ko00250	ec:3.5.1.3	1..1598	8.73882	9.99477	2.57e-05	0.00019
contig_7964	1	0	0	1	Arginine and proline metabolism	ko00330	ec:3.5.3.12	1..837	16.5252	9.99957	2.3e-05	0.000174
contig_22433	102	0	1	1	Steroid biosynthesis;Sterol biosynthesis;Sterol biosynthesis (R-OSI-1119370);Sterol biosynthesis (R-ATH-1119370);Sterol biosynthesis (R-TUR-1119370);Sterol biosynthesis (R-LAN-1119370);Sterol biosynthesis (R-CAR-1119370);Sterol biosynthesis (R-ATA-1119370);Sterol biosynthesis (R-TAE-1119370);Sterol biosynthesis (R-JCU-1119370);Sterol biosynthesis (R-PHH-1119370);Sterol biosynthesis (R-FVE-1119370…	ko00100;R-CME-1119370;R-OSI-1119370;R-ATH-1119370;R-TUR-1119370;R-LAN-1119370;R-CAR-1119370;R-ATA-1119370;R-TAE-1119370;R-JCU-1119370;R-PHH-1119370;R-FVE-1119370;R-ZMA-1119370;R-CCD-1119370;R-OBA-1119370;R-CSA-1119370;R-PPE-1119370;R-SIT-1119370;R-NAT-1119370;R-CCR-1119370;R-PED-1119370;R-ETE-1119370;R-HLP-1119370;R-MAC-1119370;R-LPE-1119370;R-OSA-1119370;R-SHI-1119370;R-CSI-1119370;R-CLA-1119370…	ec:1.3.1.70	1..755	18.4512	10.0004	2.31e-05	0.000174
contig_28368	3	0	0	2	Pyrimidine metabolism;One carbon pool by folate;Folate biosynthesis	ko00240;ko00670;ko00790	ec:2.1.1.45;ec:1.5.1.3	1..1257	11.1925	10.0114	2.33e-05	0.000175
contig_8422	1	0	0	1	Porphyrin and chlorophyll metabolism	ko00860	ec:1.3.3.3	1..1819	27.698	10.0117	2.99e-14	1.11e-12
contig_15297	5	0	0	1	Styrene degradation;Phenylalanine metabolism;Aminobenzoate degradation;Arginine and proline metabolism;Tryptophan metabolism	ko00643;ko00360;ko00627;ko00330;ko00380	ec:3.5.1.4	1..1539	9.00324	10.0179	2.41e-05	0.000181
contig_4811	1	0	0	1	Pyruvate metabolism	ko00620	ec:4.4.1.5	1..876	57.6254	10.0189	2.81e-14	1.04e-12
contig_9799	3	0	0	2	Various types of N-glycan biosynthesis;Other glycan degradation;N-Glycan biosynthesis	ko00513;ko00511;ko00510	ec:3.2.1.113;ec:3.2.1.24	1..1374	10.1712	10.0289	2.32e-05	0.000175
contig_14871	1	0	0	1	Terpenoid backbone biosynthesis	ko00900	ec:2.1.1.100	1..1535	9.08083	10.0392	2.35e-05	0.000177
contig_8024	2	0	0	1	Various types of N-glycan biosynthesis;N-Glycan biosynthesis	ko00513;ko00510	ec:2.4.1.131	1..1086	13.0252	10.0459	2.17e-05	0.000165
contig_8493	2	0	0	1	Styrene degradation;Tyrosine metabolism	ko00643;ko00350	ec:1.13.11.5	1..1719	8.38357	10.0595	2.16e-05	0.000164
contig_10357	2	0	0	2	N-Glycan biosynthesis;Peptidoglycan biosynthesis	ko00510;ko00550	ec:2.7.8.15;ec:2.7.8.13	1..2097	6.8488	10.0619	2.06e-05	0.000158
contig_26742	2	0	0	1	Purine metabolism;Thiamine metabolism	ko00230;ko00730	ec:3.6.1.15	1..1536	9.2082	10.0724	2.25e-05	0.00017
contig_5888	2	0	0	1	Glutathione metabolism;Arachidonic acid metabolism	ko00480;ko00590	ec:1.11.1.9	1..755	19.1209	10.0766	2.09e-05	0.00016
contig_5255	2	0	0	1	Purine metabolism;Thiamine metabolism	ko00230;ko00730	ec:3.6.1.15	1..845	17.0938	10.0767	2.12e-05	0.000162
contig_582	1	0	0	1	Porphyrin and chlorophyll metabolism	ko00860	ec:1.14.13.122	1..2896	18.1711	10.0809	2.29e-14	8.57e-13
contig_8512	5	0	0	1	Cyanoamino acid metabolism;Glyoxylate and dicarboxylate metabolism;Methane metabolism;Glycine, serine and threonine metabolism;One carbon pool by folate	ko00460;ko00630;ko00680;ko00260;ko00670	ec:2.1.2.1	1..1205	46.6682	10.095	5.44e-14	1.95e-12
contig_7701	3	0	0	1	Starch and sucrose metabolism;Cyanoamino acid metabolism;Phenylpropanoid biosynthesis	ko00500;ko00460;ko00940	ec:3.2.1.21	1..2117	25.5008	10.1222	1.81e-14	6.84e-13
contig_7028	1	0	0	1	Porphyrin and chlorophyll metabolism	ko00860	ec:1.14.13.122	1..961	16.171	10.1292	2.07e-05	0.000159
contig_5607	1	0	0	1	Cysteine and methionine metabolism	ko00270	ec:2.1.1.37	1..2120	24.7701	10.1384	2.68e-14	9.95e-13
contig_11262	3	0	0	1	Amino sugar and nucleotide sugar metabolism;Fructose and mannose metabolism;O-Antigen nucleotide sugar biosynthesis	ko00520;ko00051;ko00541	ec:4.2.1.47	1..258	57.2832	10.1458	2.35e-05	0.000176
contig_7151	1	0	0	1	PD-L1 expression and PD-1 checkpoint pathway in cancer	ko05235	ec:3.1.3.16	1..1139	47.461	10.1554	1.81e-14	6.84e-13
contig_23593	2	0	0	1	Purine metabolism;Thiamine metabolism	ko00230;ko00730	ec:3.6.1.15	1..1473	10.4601	10.1699	1.99e-05	0.000153
contig_9443	1	0	0	1	Other glycan degradation	ko00511	ec:3.2.1.24	1..1343	11.2488	10.1722	1.9e-05	0.000148
contig_18394	2	0	0	1	Purine metabolism;Thiamine metabolism	ko00230;ko00730	ec:3.6.1.15	1..1066	14.726	10.1771	1.78e-05	0.00014
contig_6487	3	0	0	2	Alanine, aspartate and glutamate metabolism;Arginine biosynthesis;Carbon fixation in photosynthetic organisms	ko00250;ko00220;ko00710	ec:2.6.1.2;ec:2.6.1.12	1..2700	65.5288	10.1899	0	0
contig_16162	1	0	0	1	Purine metabolism	ko00230	ec:2.4.2.7	1..831	19.1216	10.1958	1.69e-05	0.000133
contig_6301	4	0	0	1	Butanoate metabolism;Pantothenate and CoA biosynthesis;Valine, leucine and isoleucine biosynthesis;C5-Branched dibasic acid metabolism	ko00650;ko00770;ko00290;ko00660	ec:2.2.1.6	1..1173	45.8583	10.1972	3.12e-14	1.15e-12
contig_13853	5	0	0	1	Propanoate metabolism;Aflatoxin biosynthesis;Pyruvate metabolism;Fatty acid biosynthesis;Carbon fixation pathways in prokaryotes	ko00640;ko00254;ko00620;ko00061;ko00720	ec:6.4.1.2	1..1415	11.3767	10.212	1.62e-05	0.000129
contig_3822	1	0	0	1	Fructose and mannose metabolism	ko00051	ec:2.7.1.105	1..1547	10.3434	10.222	1.64e-05	0.00013
contig_2090	2	0	0	1	Purine metabolism;Thiamine metabolism	ko00230;ko00730	ec:3.6.1.15	1..1527	10.717	10.2252	1.57e-05	0.000126
contig_4933	1	0	0	3	Phenylalanine, tyrosine and tryptophan biosynthesis	ko00400	ec:4.2.1.51;ec:4.2.1.91;ec:5.4.99.5	1..2275	25.4713	10.2259	8.88e-15	3.5e-13
contig_6019	2	0	0	1	Selenocompound metabolism;Cysteine and methionine metabolism	ko00450;ko00270	ec:2.1.1.14	1..557	31.4228	10.2266	2e-05	0.000154
contig_6080	2	0	0	1	Purine metabolism;Thiamine metabolism	ko00230;ko00730	ec:3.6.1.15	1..1694	9.40593	10.2327	1.63e-05	0.000129
contig_11137	1	0	0	1	Porphyrin and chlorophyll metabolism	ko00860	ec:1.16.3.1	1..1150	14.1299	10.2366	1.53e-05	0.000123
contig_6257	5	0	0	1	Propanoate metabolism;beta-Alanine metabolism;Biosynthesis of unsaturated fatty acids;alpha-Linolenic acid metabolism;Fatty acid degradation	ko00640;ko00410;ko01040;ko00592;ko00071	ec:1.3.3.6	1..3368	28.4881	10.2367	0	0
contig_3701	1	0	0	1	Aminoacyl-tRNA biosynthesis	ko00970	ec:6.1.1.11	1..780	20.9899	10.2376	1.53e-05	0.000123
contig_18081	1	0	0	1	Biosynthesis of siderophore group nonribosomal peptides	ko01053	ec:1.3.1.28	1..987	16.6727	10.2511	1.53e-05	0.000123
contig_18648	1	0	0	2	Fructose and mannose metabolism	ko00051	ec:2.7.1.105;ec:3.1.3.46	1..1073	15.4215	10.2587	1.51e-05	0.000122
contig_24285	1	0	0	1	Porphyrin and chlorophyll metabolism	ko00860	ec:4.2.1.75	1..1473	11.1904	10.2651	1.51e-05	0.000122
contig_8930	1	0	0	1	Cysteine and methionine metabolism	ko00270	ec:2.7.1.100	1..1239	13.5105	10.2652	1.52e-05	0.000122
contig_936	1	0	0	1	Phenylalanine, tyrosine and tryptophan biosynthesis	ko00400	ec:4.2.3.5	1..1396	72.0902	10.2689	0	0
contig_17501	2	0	0	1	Purine metabolism;Thiamine metabolism	ko00230;ko00730	ec:3.6.1.15	1..1819	9.21313	10.2745	1.44e-05	0.000117
contig_13697	3	0	0	1	Drug metabolism - other enzymes;Nitrotoluene degradation;Caffeine metabolism	ko00983;ko00633;ko00232	ec:2.3.1.5	1..1774	9.48363	10.278	1.38e-05	0.000112
contig_10452	1	0	0	1	Terpenoid backbone biosynthesis	ko00900	ec:2.7.1.148	1..1376	12.5618	10.2819	1.49e-05	0.00012
contig_5237	2	0	0	1	Glycolysis / Gluconeogenesis;Galactose metabolism	ko00010;ko00052	ec:5.1.3.3	1..2637	22.0974	10.2825	1.08e-14	4.18e-13
contig_2973	3	0	0	1	Sulfur metabolism;Selenocompound metabolism;Cysteine and methionine metabolism	ko00920;ko00450;ko00270	ec:2.5.1.48	1..3005	63.0533	10.3021	0	0
contig_6621	1	0	0	1	Glycerophospholipid metabolism	ko00564	ec:2.7.8.5	1..889	19.305	10.3046	1.31e-05	0.000107
contig_20813	4	0	0	1	D-Amino acid metabolism;Arginine and proline metabolism;Glycine, serine and threonine metabolism;Penicillin and cephalosporin biosynthesis	ko00470;ko00330;ko00260;ko00311	ec:1.4.3.3	1..487	33.745	10.3222	1.5e-05	0.00012
contig_1498	5	0	0	2	Aminobenzoate degradation;Sphingolipid metabolism;Ether lipid metabolism;Glycerophospholipid metabolism;Glycerolipid metabolism	ko00627;ko00600;ko00565;ko00564;ko00561	ec:3.1.3.41;ec:3.1.3.4	1..2286	7.74539	10.3352	1.32e-05	0.000108
contig_9248	1	0	0	1	Glycerophospholipid metabolism	ko00564	ec:2.7.7.41	1..770	22.9935	10.344	1.23e-05	0.000102
contig_3192	1	0	0	1	Indole alkaloid biosynthesis	ko00901	ec:4.3.3.2	1..1951	9.07753	10.357	1.22e-05	0.000101
contig_12252	2	0	0	1	Purine metabolism;One carbon pool by folate	ko00230;ko00670	ec:2.1.2.2	1..1673	10.7047	10.3683	1.15e-05	9.62e-05
contig_11472	1	0	0	1	Aminoacyl-tRNA biosynthesis	ko00970	ec:6.1.1.14	1..1815	10.0703	10.371	1.29e-05	0.000106
contig_10030	1	0	0	1	Purine metabolism	ko00230	ec:3.5.4.6	1..1672	10.8951	10.382	1.13e-05	9.48e-05
contig_7250	2	0	0	2	Fatty acid biosynthesis;Biotin metabolism	ko00061;ko00780	ec:1.1.1.100;ec:2.3.1.85	1..1061	15.7636	10.3846	1.53e-05	0.000123
contig_7826	1	0	0	1	Starch and sucrose metabolism	ko00500	ec:2.4.1.11	1..2438	7.45884	10.393	1.14e-05	9.56e-05
contig_12127	104	0	1	0	DNA replication Initiation;DNA replication Initiation (R-ZJA-9675824);DNA replication Initiation (R-ADU-9675824);DNA replication Initiation (R-CSK-9675824);DNA replication Initiation (R-VVN-9675824);DNA replication Initiation (R-OEU-9675824);DNA replication Initiation (R-PPA-9675824);DNA replication Initiation (R-MTR-9675824);DNA replication Initiation (R-MPO-9675824);DNA replication Initiation (…	R-TPR-9675824;R-ZJA-9675824;R-ADU-9675824;R-CSK-9675824;R-VVN-9675824;R-OEU-9675824;R-PPA-9675824;R-MTR-9675824;R-MPO-9675824;R-TCA-9675824;R-ONI-9675824;R-VAN-9675824;R-NNU-9675824;R-BDI-9675824;R-MGU-9675824;R-SSP-9675824;R-ATR-9675824;R-DCA-9675824;R-OPU-9675824;R-GSU-9675824;R-PVE-9675824;R-BNA-9675824;R-HAN-9675824;R-GMA-9675824;R-OGL-9675824;R-COL-9675824;R-OLO-9675824;R-ETE-9675824;R-CCA-9…		1..1484	12.376	10.394	1.28e-05	0.000105
contig_3704	2	0	0	1	Glutathione metabolism;Cysteine and methionine metabolism	ko00480;ko00270	ec:6.3.2.3	1..1991	9.19607	10.4048	1.1e-05	9.27e-05
contig_12447	1	0	0	1	Selenocompound metabolism	ko00450	ec:1.8.1.9	1..1220	15.0823	10.4055	1.09e-05	9.18e-05
contig_16578	1	0	0	1	Terpenoid backbone biosynthesis	ko00900	ec:1.8.3.5	1..1316	13.9238	10.4078	1.1e-05	9.29e-05
contig_10174	1	0	0	1	Aminoacyl-tRNA biosynthesis	ko00970	ec:6.1.1.22	1..2076	31.8573	10.4096	2.78e-15	1.14e-13
contig_10792	2	0	0	2	Pyrimidine metabolism;Drug metabolism - other enzymes	ko00240;ko00983	ec:2.7.4.14;ec:2.7.4.22	1..2296	28.5616	10.411	3.22e-15	1.31e-13
contig_588	4	0	0	1	beta-Alanine metabolism;Butanoate metabolism;Alanine, aspartate and glutamate metabolism;Taurine and hypotaurine metabolism	ko00410;ko00650;ko00250;ko00430	ec:4.1.1.15	1..2989	52.0034	10.4129	0	0
contig_6280	1	0	0	1	Histidine metabolism	ko00340	ec:2.4.2.17	1..1632	40.5628	10.4143	2.89e-15	1.18e-13
contig_6592	1	0	0	1	Selenocompound metabolism	ko00450	ec:2.7.9.3	1..1207	15.2407	10.4163	1.07e-05	9.01e-05
contig_28787	1	0	0	1	Cysteine and methionine metabolism	ko00270	ec:3.1.3.77	1..909	20.3507	10.4172	1.05e-05	8.91e-05
contig_18368	1	0	0	1	PD-L1 expression and PD-1 checkpoint pathway in cancer	ko05235	ec:3.1.3.16	1..564	31.5849	10.4232	1.17e-05	9.78e-05
contig_14570	1	0	0	1	Selenocompound metabolism	ko00450	ec:1.8.1.9	1..1662	11.3013	10.4303	1.04e-05	8.81e-05
contig_24271	2	0	0	1	Carbapenem biosynthesis;Arginine and proline metabolism	ko00332;ko00330	ec:2.7.2.11	1..1222	15.0591	10.4405	1.08e-05	9.1e-05
contig_4755	1	0	0	1	Phenylalanine, tyrosine and tryptophan biosynthesis	ko00400	ec:5.4.99.5	1..1333	14.1089	10.4422	1.03e-05	8.78e-05
contig_29	7	0	0	2	Pantothenate and CoA biosynthesis;Purine metabolism;Glucosinolate biosynthesis;Valine, leucine and isoleucine degradation;Thiamine metabolism;Valine, leucine and isoleucine biosynthesis;Cysteine and methionine metabolism	ko00770;ko00230;ko00966;ko00280;ko00730;ko00290;ko00270	ec:2.6.1.42;ec:3.6.1.15	1..772	25.5133	10.4548	1.17e-05	9.74e-05
contig_12059	2	0	0	1	Drug metabolism - other enzymes;Purine metabolism	ko00983;ko00230	ec:1.1.1.205	1..702	27.6195	10.4751	9.6e-06	8.25e-05
contig_15330	2	0	0	1	Propanoate metabolism;Valine, leucine and isoleucine degradation	ko00640;ko00280	ec:1.2.4.4	1..1735	11.1701	10.4773	9.37e-06	8.08e-05
contig_4987	2	0	0	2	Drug metabolism - other enzymes;Aminoacyl-tRNA biosynthesis	ko00983;ko00970	ec:3.1.1.1;ec:6.1.1.4	1..1226	15.8385	10.4899	9.58e-06	8.24e-05
contig_982	2	0	0	2	Terpenoid backbone biosynthesis;Porphyrin and chlorophyll metabolism	ko00900;ko00860	ec:2.5.1.29;ec:2.5.1.141	1..2256	30.8615	10.4953	1.89e-15	7.89e-14
contig_2299	1	0	0	1	Glycine, serine and threonine metabolism	ko00260	ec:1.4.4.2	1..903	76.1604	10.4995	2.22e-15	9.18e-14
contig_683	2	0	0	1	Purine metabolism;Thiamine metabolism	ko00230;ko00730	ec:3.6.1.15	1..2204	167.049	10.4998	0	0
contig_13678	2	0	0	1	Drug metabolism - other enzymes;Purine metabolism	ko00983;ko00230	ec:2.4.2.8	1..2312	28.4377	10.5023	7.77e-15	3.07e-13
contig_11434	2	0	0	4	Novobiocin biosynthesis;Phenylalanine, tyrosine and tryptophan biosynthesis	ko00401;ko00400	ec:1.3.1.12;ec:1.3.1.79;ec:1.3.1.13;ec:1.3.1.78	1..1305	15.3244	10.5176	8.9e-06	7.73e-05
contig_3627	1	0	0	1	Indole alkaloid biosynthesis	ko00901	ec:4.3.3.2	1..2118	32.7788	10.5229	1.78e-15	7.46e-14
contig_6097	2	0	0	1	Purine metabolism;Thiamine metabolism	ko00230;ko00730	ec:3.6.1.15	1..2534	7.93632	10.5243	9.08e-06	7.86e-05
contig_19874	1	0	0	1	Purine metabolism	ko00230	ec:2.7.4.8	1..1242	15.1094	10.5365	1.05e-05	8.88e-05
contig_11072	1	0	0	1	Porphyrin and chlorophyll metabolism	ko00860	ec:1.3.3.3	1..1888	10.6092	10.5378	8.51e-06	7.43e-05
contig_19485	2	0	0	1	Glutathione metabolism;Cysteine and methionine metabolism	ko00480;ko00270	ec:6.3.2.2	1..1181	17.127	10.5385	8.54e-06	7.44e-05
contig_16406	1	0	0	1	Purine metabolism	ko00230	ec:3.5.2.5	1..1327	15.3481	10.5457	8.19e-06	7.17e-05
contig_2571	1	0	0	1	Nitrogen metabolism	ko00910	ec:4.2.1.1	1..2769	43.952	10.5548	0	0
contig_3640	2	0	0	1	Purine metabolism;Thiamine metabolism	ko00230;ko00730	ec:3.6.1.15	1..1350	54.3023	10.5562	1.11e-15	4.76e-14
contig_11328	2	0	0	1	Amino sugar and nucleotide sugar metabolism;Galactose metabolism	ko00520;ko00052	ec:2.7.1.6	1..1491	13.6606	10.5585	8.11e-06	7.12e-05
contig_6401	2	0	0	1	Streptomycin biosynthesis;Inositol phosphate metabolism	ko00521;ko00562	ec:3.1.3.25	1..1073	18.9133	10.5687	8.08e-06	7.1e-05
contig_16600	3	0	0	2	Sesquiterpenoid and triterpenoid biosynthesis;Terpenoid backbone biosynthesis;Steroid biosynthesis	ko00909;ko00900;ko00100	ec:2.5.1.21;ec:2.5.1.29	1..1299	15.8934	10.5769	7.73e-06	6.82e-05
contig_13948	1	0	0	1	Glycerolipid metabolism	ko00561	ec:2.7.1.30	1..1881	11.0115	10.5775	7.57e-06	6.7e-05
contig_8205	106	0	1	1	Pyruvate metabolism;Carbon fixation pathways in prokaryotes;Citrate cycle (TCA cycle);TCA cycle (plant);TCA cycle (plant) (R-DRO-1119533);TCA cycle (plant) (R-AOF-1119533);TCA cycle (plant) (R-PAB-1119533);TCA cycle (plant) (R-MES-1119533);TCA cycle (plant) (R-OAU-1119533);TCA cycle (plant) (R-SHI-1119533);TCA cycle (plant) (R-CBA-1119533);TCA cycle (plant) (R-PPE-1119533);TCA cycle (plant) (R-CC…	ko00620;ko00720;ko00020;R-PTI-1119533;R-DRO-1119533;R-AOF-1119533;R-PAB-1119533;R-MES-1119533;R-OAU-1119533;R-SHI-1119533;R-CBA-1119533;R-PPE-1119533;R-CCL-1119533;R-OOF-1119533;R-CSC-1119533;R-BOL-1119533;R-OLU-1119533;R-CCA-1119533;R-VRA-1119533;R-ATH-1119533;R-ALY-1119533;R-BNA-1119533;R-CRU-1119533;R-CAN-1119533;R-GRA-1119533;R-AIP-1119533;R-CSI-1119533;R-CLA-1119533;R-ITR-1119533;R-OMI-11195…	ec:4.2.1.2	1..1220	59.5375	10.5846	1.67e-15	7.02e-14
contig_6517	5	0	0	2	D-Amino acid metabolism;Lysine biosynthesis;Glycine, serine and threonine metabolism;Lysine degradation;Cysteine and methionine metabolism	ko00470;ko00300;ko00260;ko00310;ko00270	ec:5.1.1.10;ec:5.1.1.7	1..1728	43.3701	10.5862	9.99e-16	4.3e-14
contig_16558	1	0	0	1	Nitrogen metabolism	ko00910	ec:4.2.1.1	1..1544	13.4211	10.5912	7.62e-06	6.74e-05
contig_6543	2	0	0	1	Biosynthesis of unsaturated fatty acids;Fatty acid elongation	ko01040;ko00062	ec:4.2.1.134	1..1587	13.3217	10.6	7.26e-06	6.46e-05
contig_11334	1	0	0	1	Sulfur metabolism	ko00920	ec:2.8.1.1	1..1005	20.4835	10.6134	7.7e-06	6.8e-05
contig_2083	1	0	0	1	Riboflavin metabolism	ko00740	ec:4.1.99.12	1..2589	28.1127	10.6232	1.78e-15	7.46e-14
contig_7171	1	0	0	1	Drug metabolism - cytochrome P450	ko00982	ec:1.14.13.8	1..2284	9.15765	10.6392	7.28e-06	6.48e-05
contig_6335	15	0	0	2	Ethylbenzene degradation;Benzoate degradation;Butanoate metabolism;Biosynthesis of unsaturated fatty acids;Terpenoid backbone biosynthesis;Pyruvate metabolism;Fatty acid elongation;Glyoxylate and dicarboxylate metabolism;alpha-Linolenic acid metabolism;Fatty acid degradation;Carbon fixation pathways in prokaryotes;Geraniol degradation;Valine, leucine and isoleucine degradation;Tryptophan metaboli…	ko00642;ko00362;ko00650;ko01040;ko00900;ko00620;ko00062;ko00630;ko00592;ko00071;ko00720;ko00281;ko00280;ko00380;ko00310	ec:2.3.1.16;ec:2.3.1.9	1..1203	17.3415	10.6498	7.46e-06	6.62e-05
contig_20674	1	0	0	1	PD-L1 expression and PD-1 checkpoint pathway in cancer	ko05235	ec:3.1.3.16	1..1588	14.032	10.6921	6.32e-06	5.73e-05
contig_4378	1	0	0	1	Porphyrin and chlorophyll metabolism	ko00860	ec:6.6.1.1	1..2773	30.7018	10.6981	8.88e-16	3.85e-14
contig_14115	102	0	2	0	Brassinosteroid signaling;Brassinosteroid signaling (R-NAT-5632095);Brassinosteroid signaling (R-ATH-5632095);Brassinosteroid signaling (R-ALY-5632095);Brassinosteroid signaling (R-OSI-5632095);Brassinosteroid signaling (R-FVE-5632095);Brassinosteroid signaling (R-CRU-5632095);Brassinosteroid signaling (R-TUR-5632095);Brassinosteroid signaling (R-VRA-5632095);Brassinosteroid signaling (R-TDI-5632…	R-HLP-5632095;R-NAT-5632095;R-ATH-5632095;R-ALY-5632095;R-OSI-5632095;R-FVE-5632095;R-CRU-5632095;R-TUR-5632095;R-VRA-5632095;R-TDI-5632095;R-ATA-5632095;R-OOF-5632095;R-PTA-5632095;R-PAB-5632095;R-CAR-5632095;R-OBR-5632095;R-SHI-5632095;R-GRA-5632095;R-OME-5632095;R-ORU-5632095;R-HVU-5632095;R-BOL-5632095;R-ECU-5632095;R-CSC-5632095;R-PVE-5632095;R-SLY-5632095;R-CSI-5632095;R-CLA-5632095;R-CCP-5…		1..1544	14.5638	10.6982	6.07e-06	5.53e-05
contig_6099	2	0	0	1	Glycolysis / Gluconeogenesis;Pentose phosphate pathway	ko00010;ko00030	ec:1.2.1.9	1..1355	16.6847	10.702	5.81e-06	5.33e-05
contig_14168	3	0	0	2	Nicotinate and nicotinamide metabolism;Glycerophospholipid metabolism;Glycerolipid metabolism	ko00760;ko00564;ko00561	ec:2.7.1.23;ec:2.7.1.107	1..1738	13.0531	10.7098	5.91e-06	5.41e-05
contig_11484	1	0	0	1	Aminoacyl-tRNA biosynthesis	ko00970	ec:6.1.1.2	1..1284	17.784	10.7161	5.92e-06	5.41e-05
contig_15485	4	0	0	1	Alanine, aspartate and glutamate metabolism;Arginine biosynthesis;Nitrogen metabolism;Glyoxylate and dicarboxylate metabolism	ko00250;ko00220;ko00910;ko00630	ec:6.3.1.2	1..2130	10.8336	10.7315	5.46e-06	5.05e-05
contig_1232	1	0	0	1	One carbon pool by folate	ko00670	ec:1.5.1.20	1..1619	14.3895	10.7326	5.91e-06	5.41e-05
contig_9861	105	1	0	1	Terpenoid backbone biosynthesis;Carotenoid biosynthesis;Carotenoid biosynthesis (R-GRA-1119449);Carotenoid biosynthesis (R-TUR-1119449);Carotenoid biosynthesis (R-CRU-1119449);Carotenoid biosynthesis (R-OBA-1119449);Carotenoid biosynthesis (R-JCU-1119449);Carotenoid biosynthesis (R-FVE-1119449);Carotenoid biosynthesis (R-MAC-1119449);Carotenoid biosynthesis (R-SPC-1119449);Carotenoid biosynthesis…	ko00900;R-VRA-1119449;R-GRA-1119449;R-TUR-1119449;R-CRU-1119449;R-OBA-1119449;R-JCU-1119449;R-FVE-1119449;R-MAC-1119449;R-SPC-1119449;R-CCR-1119449;R-ALY-1119449;R-SIT-1119449;R-AOF-1119449;R-ITR-1119449;R-OKA-1119449;R-CSA-1119449;R-OAU-1119449;R-CME-1119449;R-MES-1119449;R-DRO-1119449;R-PPE-1119449;R-CCL-1119449;R-ATH-1119449;R-TAE-1119449;R-PHH-1119449;R-LAN-1119449;R-OGR-1119449;R-CCD-1119449…	ec:4.6.1.12	1..884	27.2597	10.7487	5.92e-06	5.41e-05
contig_3475	1	0	0	1	Oxidative phosphorylation	ko00190	ec:7.1.2.1	1..1953	12.0026	10.7531	5.52e-06	5.1e-05
contig_1582	107	0	1	1	Pyruvate metabolism;Glyoxylate and dicarboxylate metabolism;Carbon fixation pathways in prokaryotes;Methane metabolism;Citrate cycle (TCA cycle);Carbon fixation in photosynthetic organisms;Cysteine and methionine metabolism;TCA cycle (plant);TCA cycle (plant) (R-DRO-1119533);TCA cycle (plant) (R-AOF-1119533);TCA cycle (plant) (R-PAB-1119533);TCA cycle (plant) (R-MES-1119533);TCA cycle (plant) (R-…	ko00620;ko00630;ko00720;ko00680;ko00020;ko00710;ko00270;R-PTI-1119533;R-DRO-1119533;R-AOF-1119533;R-PAB-1119533;R-MES-1119533;R-OAU-1119533;R-SHI-1119533;R-CBA-1119533;R-PPE-1119533;R-CCL-1119533;R-OOF-1119533;R-BOL-1119533;R-OLU-1119533;R-CCA-1119533;R-VRA-1119533;R-ATH-1119533;R-ALY-1119533;R-BNA-1119533;R-CRU-1119533;R-CAN-1119533;R-GRA-1119533;R-AIP-1119533;R-CSI-1119533;R-CLA-1119533;R-ITR-1…	ec:1.1.1.37	1..1085	183.656	10.7857	0	0
contig_14191	1	0	0	1	PD-L1 expression and PD-1 checkpoint pathway in cancer	ko05235	ec:3.1.3.16	1..2075	41.0845	10.7994	2.22e-16	1.02e-14
contig_3883	2	0	0	1	Pyruvate metabolism;Glyoxylate and dicarboxylate metabolism	ko00620;ko00630	ec:2.3.3.9	1..1162	72.3025	10.8002	4.44e-16	1.98e-14
contig_6121	2	0	0	1	Sulfur metabolism;Cysteine and methionine metabolism	ko00920;ko00270	ec:2.5.1.47	1..2158	39.9663	10.8077	2.22e-16	1.02e-14
contig_20709	2	0	0	1	Carbapenem biosynthesis;Arginine and proline metabolism	ko00332;ko00330	ec:1.2.1.41	1..2387	10.2262	10.8089	4.84e-06	4.55e-05
contig_7236	1	0	0	1	Purine metabolism	ko00230	ec:3.5.4.4	1..435	56.1419	10.8122	4.81e-06	4.53e-05
contig_377	2	0	0	1	Purine metabolism;Thiamine metabolism	ko00230;ko00730	ec:3.6.1.15	1..1753	14.0832	10.8207	5.06e-06	4.72e-05
contig_5240	2	0	0	1	Pantothenate and CoA biosynthesis;Valine, leucine and isoleucine biosynthesis	ko00770;ko00290	ec:4.2.1.9	1..1539	16.1722	10.8314	4.91e-06	4.61e-05
contig_1015	2	0	0	1	Purine metabolism;Thiamine metabolism	ko00230;ko00730	ec:3.6.1.15	1..829	27.6404	10.8319	6.13e-06	5.58e-05
contig_10440	1	0	0	1	Aminoacyl-tRNA biosynthesis	ko00970	ec:6.1.1.20	1..1838	13.4508	10.8342	4.47e-06	4.27e-05
contig_4274	2	0	0	1	Alanine, aspartate and glutamate metabolism;Purine metabolism	ko00250;ko00230	ec:2.4.2.14	1..3032	28.3998	10.8356	2.22e-16	1.02e-14
contig_6383	2	0	0	1	Purine metabolism;Thiamine metabolism	ko00230;ko00730	ec:3.6.1.15	1..476	52.6684	10.8561	4.42e-06	4.23e-05
contig_14378	1	0	0	1	Starch and sucrose metabolism	ko00500	ec:2.4.1.34	1..2557	9.86392	10.8614	4.24e-06	4.07e-05
contig_8833	19	0	0	2	Phenylalanine metabolism;beta-Alanine metabolism;Pantothenate and CoA biosynthesis;Glycolysis / Gluconeogenesis;Limonene and pinene degradation;Chloroalkane and chloroalkene degradation;Pyruvate metabolism;Drug metabolism - cytochrome P450;Insect hormone biosynthesis;Metabolism of xenobiotics by cytochrome P450;Histidine metabolism;Tyrosine metabolism;Fatty acid degradation;Glycerolipid metabolis…	ko00360;ko00410;ko00770;ko00010;ko00903;ko00625;ko00620;ko00982;ko00981;ko00980;ko00340;ko00350;ko00071;ko00561;ko00280;ko00330;ko00053;ko00380;ko00310	ec:1.2.1.5;ec:1.2.1.3	1..2096	40.8556	10.8799	5.55e-16	2.45e-14
contig_5315	2	0	0	1	Methane metabolism;Glycine, serine and threonine metabolism	ko00680;ko00260	ec:3.1.3.3	1..638	40.2357	10.8876	4.03e-06	3.9e-05
contig_10687	1	0	0	1	Glycerophospholipid metabolism	ko00564	ec:2.7.8.5	1..1262	20.6253	10.898	3.93e-06	3.81e-05
contig_7107	108	0	1	1	D-Amino acid metabolism;Lysine biosynthesis;Lysine biosynthesis VI;Lysine biosynthesis VI (R-GRA-1119419);Lysine biosynthesis VI (R-VRA-1119419);Lysine biosynthesis VI (R-ALY-1119419);Lysine biosynthesis VI (R-OBA-1119419);Lysine biosynthesis VI (R-CRU-1119419);Lysine biosynthesis VI (R-ATH-1119419);Lysine biosynthesis VI (R-SPC-1119419);Lysine biosynthesis VI (R-TUR-1119419);Lysine biosynthesis …	ko00470;ko00300;R-FVE-1119419;R-GRA-1119419;R-VRA-1119419;R-ALY-1119419;R-OBA-1119419;R-CRU-1119419;R-ATH-1119419;R-SPC-1119419;R-TUR-1119419;R-JCU-1119419;R-NAT-1119419;R-CCR-1119419;R-HLP-1119419;R-MAC-1119419;R-SIT-1119419;R-DRO-1119419;R-AOF-1119419;R-TAE-1119419;R-MES-1119419;R-OAU-1119419;R-CSA-1119419;R-OKA-1119419;R-PPE-1119419;R-CME-1119419;R-LAN-1119419;R-ZMA-1119419;R-CCL-1119419;R-PHH…	ec:4.1.1.20	1..1849	85.3515	10.9086	0	0
contig_8162	4	0	0	1	Vitamin B6 metabolism;Methane metabolism;Glycine, serine and threonine metabolism;Cysteine and methionine metabolism	ko00750;ko00680;ko00260;ko00270	ec:2.6.1.52	1..2084	75.3428	10.9191	0	0
contig_11611	1	0	0	2	Folate biosynthesis	ko00790	ec:2.7.7.75;ec:2.10.1.1	1..1243	20.9392	10.9237	4.09e-06	3.95e-05
contig_5049	5	0	0	1	Propanoate metabolism;Aflatoxin biosynthesis;Pyruvate metabolism;Fatty acid biosynthesis;Carbon fixation pathways in prokaryotes	ko00640;ko00254;ko00620;ko00061;ko00720	ec:6.4.1.2	1..2336	41.1789	10.9313	1.11e-16	5.26e-15
contig_8710	1	0	0	1	Porphyrin and chlorophyll metabolism	ko00860	ec:3.1.1.14	1..2199	11.9983	10.9372	3.63e-06	3.56e-05
contig_21722	5	0	0	1	Propanoate metabolism;Pyruvate metabolism;Carbon fixation pathways in prokaryotes;Methane metabolism;Taurine and hypotaurine metabolism	ko00640;ko00620;ko00720;ko00680;ko00430	ec:2.3.1.8	1..314	79.3783	10.9403	4.45e-06	4.25e-05
contig_1550	1	0	0	1	Purine metabolism	ko00230	ec:4.3.2.3	1..1775	54.0586	10.9458	1.11e-16	5.26e-15
contig_3095	1	0	0	1	Purine metabolism	ko00230	ec:2.7.4.8	1..1519	17.9144	10.9681	3.59e-06	3.53e-05
contig_6985	3	0	0	1	Pyrimidine metabolism;Drug metabolism - other enzymes;Purine metabolism	ko00240;ko00983;ko00230	ec:2.7.4.6	1..874	33.4901	10.9719	4.43e-06	4.23e-05
contig_4055	2	0	0	1	Purine metabolism;Thiamine metabolism	ko00230;ko00730	ec:3.6.1.15	1..2437	40.0999	10.9789	1.11e-16	5.26e-15
contig_9996	1	0	0	1	Sulfur metabolism	ko00920	ec:7.3.2.3	1..1216	22.4313	10.979	3.42e-06	3.38e-05
contig_570	1	0	0	1	Aminoacyl-tRNA biosynthesis	ko00970	ec:6.1.1.12	1..2131	46.1207	10.9979	1.11e-16	5.26e-15
contig_3235	4	0	1	1	Glycolysis / Gluconeogenesis;Pyruvate metabolism;Cytosolic glycolysis;Plastid glycolysis	ko00010;ko00620;R-OSA-1119570;R-OSA-1119424	ec:2.7.1.40	1..3197	119.578	10.9994	0	0
contig_2327	5	0	0	1	Glycolysis / Gluconeogenesis;Methane metabolism;Galactose metabolism;Fructose and mannose metabolism;Pentose phosphate pathway	ko00010;ko00680;ko00052;ko00051;ko00030	ec:2.7.1.11	1..1707	58.6748	11.0076	1.11e-16	5.26e-15
contig_14805	1	0	0	1	Starch and sucrose metabolism	ko00500	ec:2.4.1.11	1..2075	13.4616	11.0158	3.22e-06	3.21e-05
contig_17471	3	0	0	1	Lysine biosynthesis;Glycine, serine and threonine metabolism;Cysteine and methionine metabolism	ko00300;ko00260;ko00270	ec:1.1.1.3	1..1206	23.3526	11.0209	3.13e-06	3.14e-05
contig_8365	2	0	0	1	Purine metabolism;Thiamine metabolism	ko00230;ko00730	ec:3.6.1.15	1..703	40.1798	11.0216	3.14e-06	3.14e-05
contig_8345	2	0	0	1	Purine metabolism;Thiamine metabolism	ko00230;ko00730	ec:3.6.1.15	1..1877	15.1194	11.0294	3.08e-06	3.1e-05
contig_7851	2	0	0	2	Fatty acid biosynthesis;Biotin metabolism	ko00061;ko00780	ec:1.1.1.100;ec:2.3.1.85	1..1298	21.5098	11.0304	3.22e-06	3.21e-05
contig_14332	11	0	0	1	Novobiocin biosynthesis;Phenylalanine, tyrosine and tryptophan biosynthesis;Phenylalanine metabolism;Alanine, aspartate and glutamate metabolism;Arginine biosynthesis;Tyrosine metabolism;Tropane, piperidine and pyridine alkaloid biosynthesis;Arginine and proline metabolism;Carbon fixation in photosynthetic organisms;Isoquinoline alkaloid biosynthesis;Cysteine and methionine metabolism	ko00401;ko00400;ko00360;ko00250;ko00220;ko00350;ko00960;ko00330;ko00710;ko00950;ko00270	ec:2.6.1.1	1..1342	20.9584	11.0339	3.12e-06	3.13e-05
contig_766	2	0	0	1	Purine metabolism;Thiamine metabolism	ko00230;ko00730	ec:3.6.1.15	1..410	69.1259	11.0356	3.14e-06	3.14e-05
contig_8141	1	0	0	1	Aminoacyl-tRNA biosynthesis	ko00970	ec:6.1.1.3	1..1721	17.2885	11.0414	3.32e-06	3.3e-05
contig_19124	1	0	0	1	Porphyrin and chlorophyll metabolism	ko00860	ec:4.2.1.75	1..1215	24.35	11.049	3.15e-06	3.16e-05
contig_16311	3	0	0	1	Nicotinate and nicotinamide metabolism;Pyrimidine metabolism;Purine metabolism	ko00760;ko00240;ko00230	ec:3.1.3.5	1..1054	25.5498	11.0495	3.48e-06	3.43e-05
contig_8780	2	0	0	1	Purine metabolism;Thiamine metabolism	ko00230;ko00730	ec:3.6.1.15	1..1962	14.6958	11.0684	2.89e-06	2.93e-05
contig_6347	2	0	1	0	Cytosolic glycolysis;Plastid glycolysis	R-OSA-1119570;R-OSA-1119424		1..6582	26.6812	11.0705	0	0
contig_13971	2	0	0	1	Alanine, aspartate and glutamate metabolism;Arginine and proline metabolism	ko00250;ko00330	ec:1.2.1.88	1..865	33.2516	11.0865	2.88e-06	2.92e-05
contig_4199	1	0	0	2	Starch and sucrose metabolism	ko00500	ec:2.4.1.11;ec:2.4.1.21	1..2923	36.165	11.0877	0	0
contig_1645	1	0	0	1	Aminobenzoate degradation	ko00627	ec:3.1.3.41	1..1611	18.353	11.0908	2.66e-06	2.73e-05
contig_14229	1	0	0	1	Nicotinate and nicotinamide metabolism	ko00760	ec:2.7.1.23	1..678	41.3941	11.0915	3.07e-06	3.08e-05
contig_3563	1	0	0	1	Arginine biosynthesis	ko00220	ec:2.3.1.1	1..2818	10.7196	11.0939	2.82e-06	2.86e-05
contig_2563	2	0	0	1	Carbon fixation pathways in prokaryotes;Citrate cycle (TCA cycle)	ko00720;ko00020	ec:2.3.3.8	1..2115	121.382	11.1051	0	0
contig_2493	1	0	0	1	Steroid biosynthesis	ko00100	ec:5.5.1.9	1..806	37.4366	11.1126	2.61e-06	2.69e-05
contig_9803	3	0	0	2	Pyruvate metabolism;Glyoxylate and dicarboxylate metabolism;Glycine, serine and threonine metabolism	ko00620;ko00630;ko00260	ec:1.1.1.79;ec:1.1.1.81	1..2542	71.3701	11.1139	0	0
contig_219	1	0	0	1	Porphyrin and chlorophyll metabolism	ko00860	ec:5.4.3.8	1..1575	72.16	11.1153	1.11e-16	5.26e-15
contig_109	4	0	0	1	Alanine, aspartate and glutamate metabolism;Arginine biosynthesis;Nitrogen metabolism;Glyoxylate and dicarboxylate metabolism	ko00250;ko00220;ko00910;ko00630	ec:6.3.1.2	1..1686	202.98	11.12	0	0
contig_11205	2	0	0	1	Purine metabolism;Thiamine metabolism	ko00230;ko00730	ec:3.6.1.15	1..2234	13.5433	11.124	2.65e-06	2.72e-05
contig_10017	2	0	0	1	Purine metabolism;Thiamine metabolism	ko00230;ko00730	ec:3.6.1.15	1..1862	16.306	11.1243	2.7e-06	2.76e-05
contig_4651	10	0	0	1	Aminobenzoate degradation;Drug metabolism - cytochrome P450;Metabolism of xenobiotics by cytochrome P450;Caffeine metabolism;Linoleic acid metabolism;Arachidonic acid metabolism;Fatty acid degradation;Steroid hormone biosynthesis;Tryptophan metabolism;Retinol metabolism	ko00627;ko00982;ko00980;ko00232;ko00591;ko00590;ko00071;ko00140;ko00380;ko00830	ec:1.14.14.1	1..4257	25.031	11.1293	0	0
contig_10734	55	1	1	0	Vitamin E biosynthesis;Vitamin E biosynthesis (R-ATA-1119287);Vitamin E biosynthesis (R-OBR-1119287);Vitamin E biosynthesis (R-HVU-1119287);Vitamin E biosynthesis (R-OKA-1119287);Vitamin E biosynthesis (R-ETE-1119287);Vitamin E biosynthesis (R-OME-1119287);Vitamin E biosynthesis (R-PED-1119287);Vitamin E biosynthesis (R-PTA-1119287);Vitamin E biosynthesis (R-HLH-1119287);Vitamin E biosynthesis (R…	R-LAN-1119287;R-ATA-1119287;R-OBR-1119287;R-HVU-1119287;R-OKA-1119287;R-ETE-1119287;R-OME-1119287;R-PED-1119287;R-PTA-1119287;R-HLH-1119287;R-EGR-1119287;R-OSI-1119287;R-CAR-1119287;R-FVE-1119287;R-CRU-1119287;R-JCU-1119287;R-SBI-1119287;R-OOF-1119287;R-ZJA-1119287;R-ONI-1119287;R-CSK-1119287;R-ADU-1119287;R-BDI-1119287;R-CSI-1119287;R-OAU-1119287;R-OSA-1119287;R-ECU-1119287;R-NNU-1119287;R-ZMY-1…		1..1883	16.0683	11.131	2.55e-06	2.64e-05
contig_6635	2	0	0	1	Nicotinate and nicotinamide metabolism;Purine metabolism	ko00760;ko00230	ec:3.2.2.1	1..2172	13.5831	11.1312	2.65e-06	2.72e-05
contig_13758	4	0	0	1	Styrene degradation;Fluorobenzoate degradation;Aminobenzoate degradation;Tryptophan metabolism	ko00643;ko00364;ko00627;ko00380	ec:4.2.1.84	1..1374	22.3266	11.1418	2.45e-06	2.55e-05
contig_3859	2	0	0	1	Glutathione metabolism;Arginine and proline metabolism	ko00480;ko00330	ec:4.1.1.17	1..587	52.143	11.1425	2.41e-06	2.51e-05
contig_17684	1	0	0	1	Amino sugar and nucleotide sugar metabolism	ko00520	ec:2.3.1.4	1..754	39.9052	11.145	2.51e-06	2.6e-05
contig_5001	107	0	1	1	Citrate cycle (TCA cycle);TCA cycle (plant);TCA cycle (plant) (R-DRO-1119533);TCA cycle (plant) (R-AOF-1119533);TCA cycle (plant) (R-PAB-1119533);TCA cycle (plant) (R-MES-1119533);TCA cycle (plant) (R-OAU-1119533);TCA cycle (plant) (R-SHI-1119533);TCA cycle (plant) (R-CBA-1119533);TCA cycle (plant) (R-PPE-1119533);TCA cycle (plant) (R-CCL-1119533);TCA cycle (plant) (R-OOF-1119533);TCA cycle (plan…	ko00020;R-PTI-1119533;R-DRO-1119533;R-AOF-1119533;R-PAB-1119533;R-MES-1119533;R-OAU-1119533;R-SHI-1119533;R-CBA-1119533;R-PPE-1119533;R-CCL-1119533;R-OOF-1119533;R-CSC-1119533;R-BOL-1119533;R-CCA-1119533;R-VRA-1119533;R-ATH-1119533;R-ALY-1119533;R-BNA-1119533;R-CRU-1119533;R-CAN-1119533;R-GRA-1119533;R-AIP-1119533;R-CSI-1119533;R-CLA-1119533;R-ITR-1119533;R-OMI-1119533;R-CAR-1119533;R-SSP-1119533…	ec:1.1.1.41	1..1402	129.658	11.1484	0	0
contig_13506	2	0	0	1	Selenocompound metabolism;Cysteine and methionine metabolism	ko00450;ko00270	ec:2.1.1.14	1..1603	21.2975	11.1585	3.74e-06	3.65e-05
contig_3876	7	0	0	2	Pantothenate and CoA biosynthesis;Purine metabolism;Glucosinolate biosynthesis;Valine, leucine and isoleucine degradation;Thiamine metabolism;Valine, leucine and isoleucine biosynthesis;Cysteine and methionine metabolism	ko00770;ko00230;ko00966;ko00280;ko00730;ko00290;ko00270	ec:2.6.1.42;ec:3.6.1.15	1..1804	61.5546	11.1704	0	0
contig_12384	1	0	0	1	Indole alkaloid biosynthesis	ko00901	ec:4.3.3.2	1..3286	9.52119	11.1836	2.27e-06	2.38e-05
contig_5103	2	0	0	1	Purine metabolism;Thiamine metabolism	ko00230;ko00730	ec:3.6.1.15	1..2988	10.5445	11.1912	2.19e-06	2.32e-05
contig_9531	1	0	0	1	Arginine and proline metabolism	ko00330	ec:3.5.3.12	1..1645	19.182	11.193	2.27e-06	2.39e-05
contig_1004	58	0	1	2	Neomycin, kanamycin and gentamicin biosynthesis;Streptomycin biosynthesis;Amino sugar and nucleotide sugar metabolism;Glycolysis / Gluconeogenesis;Starch and sucrose metabolism;Galactose metabolism;Fructose and mannose metabolism;Plastid glycolysis;Plastid glycolysis (R-OBA-1119424);Plastid glycolysis (R-CRU-1119424);Plastid glycolysis (R-ATH-1119424);Plastid glycolysis (R-JCU-1119424);Plastid gl…	ko00524;ko00521;ko00520;ko00010;ko00500;ko00052;ko00051;R-FVE-1119424;R-OBA-1119424;R-CRU-1119424;R-ATH-1119424;R-JCU-1119424;R-NAT-1119424;R-HLP-1119424;R-AOF-1119424;R-CSA-1119424;R-PPE-1119424;R-CCL-1119424;R-OGU-1119424;R-HVU-1119424;R-OBR-1119424;R-ACH-1119424;R-CLA-1119424;R-CSI-1119424;R-OGR-1119424;R-ORU-1119424;R-CCN-1119424;R-SHI-1119424;R-OSI-1119424;R-CAR-1119424;R-OOF-1119424;R-ADU-1…	ec:2.7.1.2;ec:2.7.1.1	1..1777	62.1932	11.1942	0	0
contig_6226	1	0	0	1	Amino sugar and nucleotide sugar metabolism	ko00520	ec:4.1.1.35	1..2059	53.9711	11.2022	0	0
contig_16449	6	0	0	1	Phenylalanine metabolism;beta-Alanine metabolism;Tyrosine metabolism;Tropane, piperidine and pyridine alkaloid biosynthesis;Glycine, serine and threonine metabolism;Isoquinoline alkaloid biosynthesis	ko00360;ko00410;ko00350;ko00960;ko00260;ko00950	ec:1.4.3.21	1..1622	19.7034	11.2137	2.16e-06	2.29e-05
contig_10954	2	0	0	1	Purine metabolism;Thiamine metabolism	ko00230;ko00730	ec:3.6.1.15	1..2928	10.8804	11.2138	2.16e-06	2.29e-05
contig_6802	3	0	0	1	Phenylalanine metabolism;Ubiquinone and other terpenoid-quinone biosynthesis;Tyrosine metabolism	ko00360;ko00130;ko00350	ec:1.13.11.27	1..1409	22.7466	11.2174	2.15e-06	2.28e-05
contig_8005	19	0	0	2	Phenylalanine metabolism;beta-Alanine metabolism;Pantothenate and CoA biosynthesis;Glycolysis / Gluconeogenesis;Limonene and pinene degradation;Chloroalkane and chloroalkene degradation;Pyruvate metabolism;Drug metabolism - cytochrome P450;Insect hormone biosynthesis;Metabolism of xenobiotics by cytochrome P450;Histidine metabolism;Tyrosine metabolism;Fatty acid degradation;Glycerolipid metabolis…	ko00360;ko00410;ko00770;ko00010;ko00903;ko00625;ko00620;ko00982;ko00981;ko00980;ko00340;ko00350;ko00071;ko00561;ko00280;ko00330;ko00053;ko00380;ko00310	ec:1.2.1.5;ec:1.2.1.3	1..2084	15.9725	11.2573	2e-06	2.14e-05
contig_1854	2	0	0	1	Riboflavin metabolism;Thiamine metabolism	ko00740;ko00730	ec:3.1.3.2	1..3207	37.1028	11.2594	0	0
contig_11151	1	0	0	1	Lipoic acid metabolism	ko00785	ec:2.8.1.8	1..689	48.423	11.2964	1.83e-06	1.99e-05
contig_12393	1	0	0	1	Starch and sucrose metabolism	ko00500	ec:3.2.1.2	1..3041	10.8318	11.309	1.93e-06	2.08e-05
contig_814	1	0	0	1	Starch and sucrose metabolism	ko00500	ec:2.4.1.34	1..6661	18.1098	11.3116	0	0
contig_11956	2	0	0	1	Purine metabolism;Thiamine metabolism	ko00230;ko00730	ec:3.6.1.15	1..3154	10.8409	11.3234	1.73e-06	1.9e-05
contig_2993	1	0	0	1	Porphyrin and chlorophyll metabolism	ko00860	ec:1.14.14.18	1..2136	57.0015	11.3256	0	0
contig_13689	2	0	0	2	Thiamine metabolism;Selenocompound metabolism	ko00730;ko00450	ec:2.8.1.7;ec:4.4.1.16	1..1641	21.2339	11.3381	1.65e-06	1.82e-05
contig_6664	2	0	0	1	Pentose and glucuronate interconversions;Fructose and mannose metabolism	ko00040;ko00051	ec:5.3.1.5	1..2065	60.0868	11.3435	0	0
contig_7181	2	0	0	1	Purine metabolism;Thiamine metabolism	ko00230;ko00730	ec:3.6.1.15	1..2207	16.0603	11.3499	1.66e-06	1.83e-05
contig_7800	7	0	0	2	Amino sugar and nucleotide sugar metabolism;Starch and sucrose metabolism;Glycerolipid metabolism;Pentose and glucuronate interconversions;Ascorbate and aldarate metabolism;Galactose metabolism;O-Antigen nucleotide sugar biosynthesis	ko00520;ko00500;ko00561;ko00040;ko00053;ko00052;ko00541	ec:2.7.7.64;ec:2.7.7.9	1..1554	22.2244	11.3631	1.65e-06	1.82e-05
contig_20811	4	0	0	1	D-Amino acid metabolism;Arginine and proline metabolism;Glycine, serine and threonine metabolism;Penicillin and cephalosporin biosynthesis	ko00470;ko00330;ko00260;ko00311	ec:1.4.3.3	1..1524	21.777	11.3697	1.94e-06	2.09e-05
contig_4861	2	0	0	1	Purine metabolism;Thiamine metabolism	ko00230;ko00730	ec:3.6.1.15	1..1359	26.46	11.3925	1.54e-06	1.72e-05
contig_2209	104	0	1	0	DNA replication Initiation;DNA replication Initiation (R-ZJA-9675824);DNA replication Initiation (R-ADU-9675824);DNA replication Initiation (R-CSK-9675824);DNA replication Initiation (R-VVN-9675824);DNA replication Initiation (R-OEU-9675824);DNA replication Initiation (R-PPA-9675824);DNA replication Initiation (R-MTR-9675824);DNA replication Initiation (R-MPO-9675824);DNA replication Initiation (…	R-TPR-9675824;R-ZJA-9675824;R-ADU-9675824;R-CSK-9675824;R-VVN-9675824;R-OEU-9675824;R-PPA-9675824;R-MTR-9675824;R-MPO-9675824;R-TCA-9675824;R-ONI-9675824;R-VAN-9675824;R-NNU-9675824;R-BDI-9675824;R-MGU-9675824;R-SSP-9675824;R-ATR-9675824;R-DCA-9675824;R-OPU-9675824;R-GSU-9675824;R-PVE-9675824;R-BNA-9675824;R-HAN-9675824;R-GMA-9675824;R-OGL-9675824;R-COL-9675824;R-OLO-9675824;R-ETE-9675824;R-CCA-9…		1..1790	20.4881	11.4095	1.48e-06	1.66e-05
contig_13194	3	0	0	1	Glycolysis / Gluconeogenesis;Pyruvate metabolism;Citrate cycle (TCA cycle)	ko00010;ko00620;ko00020	ec:4.1.1.32	1..1315	27.5555	11.4122	1.52e-06	1.7e-05
contig_6546	107	0	1	1	Pyruvate metabolism;Glyoxylate and dicarboxylate metabolism;Carbon fixation pathways in prokaryotes;Methane metabolism;Citrate cycle (TCA cycle);Carbon fixation in photosynthetic organisms;Cysteine and methionine metabolism;TCA cycle (plant);TCA cycle (plant) (R-DRO-1119533);TCA cycle (plant) (R-AOF-1119533);TCA cycle (plant) (R-PAB-1119533);TCA cycle (plant) (R-MES-1119533);TCA cycle (plant) (R-…	ko00620;ko00630;ko00720;ko00680;ko00020;ko00710;ko00270;R-PTI-1119533;R-DRO-1119533;R-AOF-1119533;R-PAB-1119533;R-MES-1119533;R-OAU-1119533;R-SHI-1119533;R-CBA-1119533;R-PPE-1119533;R-CCL-1119533;R-OOF-1119533;R-BOL-1119533;R-OLU-1119533;R-CCA-1119533;R-VRA-1119533;R-ATH-1119533;R-ALY-1119533;R-BNA-1119533;R-CRU-1119533;R-CAN-1119533;R-GRA-1119533;R-AIP-1119533;R-CSI-1119533;R-CLA-1119533;R-ITR-1…	ec:1.1.1.37	1..2865	44.1187	11.4191	0	0
contig_10826	1	0	0	1	Porphyrin and chlorophyll metabolism	ko00860	ec:1.14.13.122	1..1858	20.0935	11.4198	1.39e-06	1.58e-05
contig_93	2	0	0	1	Purine metabolism;Thiamine metabolism	ko00230;ko00730	ec:3.6.1.15	1..2897	77.9795	11.426	0	0
contig_15898	3	0	0	2	Purine metabolism;Sphingolipid metabolism;Thiamine metabolism	ko00230;ko00600;ko00730	ec:3.6.1.15;ec:3.1.4.12	1..827	44.6822	11.4277	1.41e-06	1.59e-05
contig_25758	4	0	0	1	Amino sugar and nucleotide sugar metabolism;Pentose and glucuronate interconversions;Ascorbate and aldarate metabolism;O-Antigen nucleotide sugar biosynthesis	ko00520;ko00040;ko00053;ko00541	ec:1.1.1.22	1..780	45.641	11.4308	1.53e-06	1.71e-05
contig_8218	1	0	0	1	Starch and sucrose metabolism	ko00500	ec:2.4.1.14	1..1351	27.7285	11.433	1.35e-06	1.54e-05
contig_6757	55	1	1	0	Vitamin E biosynthesis;Vitamin E biosynthesis (R-ATA-1119287);Vitamin E biosynthesis (R-OBR-1119287);Vitamin E biosynthesis (R-HVU-1119287);Vitamin E biosynthesis (R-OKA-1119287);Vitamin E biosynthesis (R-ETE-1119287);Vitamin E biosynthesis (R-OME-1119287);Vitamin E biosynthesis (R-PED-1119287);Vitamin E biosynthesis (R-PTA-1119287);Vitamin E biosynthesis (R-HLH-1119287);Vitamin E biosynthesis (R…	R-LAN-1119287;R-ATA-1119287;R-OBR-1119287;R-HVU-1119287;R-OKA-1119287;R-ETE-1119287;R-OME-1119287;R-PED-1119287;R-PTA-1119287;R-HLH-1119287;R-EGR-1119287;R-OSI-1119287;R-CAR-1119287;R-FVE-1119287;R-CRU-1119287;R-JCU-1119287;R-SBI-1119287;R-OOF-1119287;R-ZJA-1119287;R-ONI-1119287;R-CSK-1119287;R-ADU-1119287;R-BDI-1119287;R-CSI-1119287;R-OAU-1119287;R-OSA-1119287;R-ECU-1119287;R-NNU-1119287;R-ZMY-1…		1..2260	58.5803	11.4352	0	0
contig_6959	1	0	0	1	Pyrimidine metabolism	ko00240	ec:1.3.5.2	1..1784	20.9459	11.4395	1.38e-06	1.56e-05
contig_13488	1	0	0	1	Glutathione metabolism	ko00480	ec:1.8.1.7	1..1527	24.7497	11.4404	1.34e-06	1.52e-05
contig_7915	4	0	1	1	Glycolysis / Gluconeogenesis;Pyruvate metabolism;Cytosolic glycolysis;Plastid glycolysis	ko00010;ko00620;R-OSA-1119570;R-OSA-1119424	ec:2.7.1.40	1..1407	26.7553	11.4424	1.34e-06	1.53e-05
contig_7049	4	0	0	1	Propanoate metabolism;Glyoxylate and dicarboxylate metabolism;Carbon fixation pathways in prokaryotes;Valine, leucine and isoleucine degradation	ko00640;ko00630;ko00720;ko00280	ec:5.4.99.2	1..2519	51.0375	11.4527	0	0
contig_20579	1	0	0	1	Starch and sucrose metabolism	ko00500	ec:3.2.1.28	1..2103	17.3329	11.4538	1.43e-06	1.62e-05
contig_1323	1	0	0	1	Porphyrin and chlorophyll metabolism	ko00860	ec:4.99.1.1	1..2573	53.0643	11.4568	0	0
contig_5682	2	0	0	1	Purine metabolism;Thiamine metabolism	ko00230;ko00730	ec:3.6.1.15	1..1098	123.224	11.4579	0	0
contig_7360	2	0	0	1	Purine metabolism;Thiamine metabolism	ko00230;ko00730	ec:3.6.1.15	1..1289	105.178	11.4594	0	0
contig_1958	4	0	0	1	Glutathione metabolism;Drug metabolism - other enzymes;Drug metabolism - cytochrome P450;Metabolism of xenobiotics by cytochrome P450	ko00480;ko00983;ko00982;ko00980	ec:2.5.1.18	1..1351	27.4474	11.4622	1.36e-06	1.55e-05
contig_63	108	1	0	0	TCA cycle (plant);TCA cycle (plant) (R-DRO-1119533);TCA cycle (plant) (R-AOF-1119533);TCA cycle (plant) (R-PAB-1119533);TCA cycle (plant) (R-MES-1119533);TCA cycle (plant) (R-OAU-1119533);TCA cycle (plant) (R-SHI-1119533);TCA cycle (plant) (R-CBA-1119533);TCA cycle (plant) (R-PPE-1119533);TCA cycle (plant) (R-CCL-1119533);TCA cycle (plant) (R-OOF-1119533);TCA cycle (plant) (R-CSC-1119533);TCA cyc…	R-PTI-1119533;R-DRO-1119533;R-AOF-1119533;R-PAB-1119533;R-MES-1119533;R-OAU-1119533;R-SHI-1119533;R-CBA-1119533;R-PPE-1119533;R-CCL-1119533;R-OOF-1119533;R-CSC-1119533;R-BOL-1119533;R-OLU-1119533;R-CCA-1119533;R-VRA-1119533;R-ATH-1119533;R-ALY-1119533;R-BNA-1119533;R-CRU-1119533;R-CAN-1119533;R-GRA-1119533;R-AIP-1119533;R-CSI-1119533;R-CLA-1119533;R-ITR-1119533;R-OMI-1119533;R-CAR-1119533;R-SSP-1…		1..577	231.528	11.4628	0	0
contig_25340	1	0	0	1	Glycerophospholipid metabolism	ko00564	ec:2.7.1.32	1..1932	19.5491	11.4803	1.29e-06	1.48e-05
contig_1915	5	0	0	1	Pantothenate and CoA biosynthesis;Glucosinolate biosynthesis;Valine, leucine and isoleucine degradation;Valine, leucine and isoleucine biosynthesis;Cysteine and methionine metabolism	ko00770;ko00966;ko00280;ko00290;ko00270	ec:2.6.1.42	1..1719	79.438	11.4809	0	0
contig_7684	191	0	1	1	Arginine and proline metabolism;Proline biosynthesis I;Proline biosynthesis I (R-PDA-1119631);Proline biosynthesis I (R-OLO-1119631);Proline biosynthesis V (from arginine);Proline biosynthesis V (from arginine) (R-CSA-1119318);Proline biosynthesis V (from arginine) (R-ORU-1119318);Proline biosynthesis I (R-CCA-1119631);Proline biosynthesis I (R-BNA-1119631);Proline biosynthesis I (R-ACH-1119631);…	ko00330;R-OLU-1119631;R-PDA-1119631;R-OLO-1119631;R-CME-1119318;R-CSA-1119318;R-ORU-1119318;R-CCA-1119631;R-BNA-1119631;R-ACH-1119631;R-STU-1119631;R-SLY-1119631;R-ATA-1119318;R-AIP-1119631;R-CSI-1119631;R-CLA-1119631;R-ZMA-1119318;R-OAU-1119631;R-OSI-1119318;R-OGR-1119631;R-TAE-1119318;R-AOF-1119631;R-PHH-1119318;R-CAR-1119318;R-PTI-1119631;R-LAN-1119318;R-ITR-1119631;R-FVE-1119318;R-BVU-1119631…	ec:1.5.1.2	1..1263	31.0535	11.4947	1.23e-06	1.41e-05
contig_11114	1	0	0	1	Aminobenzoate degradation	ko00627	ec:3.1.3.41	1..1667	23.6334	11.5099	1.18e-06	1.37e-05
contig_2325	7	0	0	1	Pyruvate metabolism;Glyoxylate and dicarboxylate metabolism;Carbon fixation pathways in prokaryotes;Methane metabolism;Citrate cycle (TCA cycle);Carbon fixation in photosynthetic organisms;Cysteine and methionine metabolism	ko00620;ko00630;ko00720;ko00680;ko00020;ko00710;ko00270	ec:1.1.1.37	1..742	44.2075	11.5111	5.85e-06	5.36e-05
contig_1538	1	0	0	1	Glycerophospholipid metabolism	ko00564	ec:1.1.5.3	1..1774	22.4655	11.5124	1.18e-06	1.37e-05
contig_415	1	0	0	1	Aminoacyl-tRNA biosynthesis	ko00970	ec:6.1.1.5	1..2786	14.5139	11.5136	1.25e-06	1.44e-05
contig_9328	1	0	0	1	Histidine metabolism	ko00340	ec:4.2.1.19	1..1511	25.7578	11.5153	1.2e-06	1.39e-05
contig_12050	2	0	0	1	Glutathione metabolism;Cysteine and methionine metabolism	ko00480;ko00270	ec:6.3.2.2	1..1082	36.2209	11.5209	1.18e-06	1.37e-05
contig_8756	4	0	0	1	Sulfur metabolism;Purine metabolism;Selenocompound metabolism;Monobactam biosynthesis	ko00920;ko00230;ko00450;ko00261	ec:2.7.7.4	1..1107	35.7397	11.5213	1.18e-06	1.37e-05
contig_2040	1	0	0	1	Starch and sucrose metabolism	ko00500	ec:2.4.1.11	1..4193	33.7266	11.5286	0	0
contig_14062	207	0	1	1	Terpenoid backbone biosynthesis;Mevalonate pathway;Polyisoprenoid biosynthesis;Mevalonate pathway (R-CCA-1119615);Polyisoprenoid biosynthesis (R-CSA-1119367);Mevalonate pathway (R-BNA-1119615);Polyisoprenoid biosynthesis (R-ORU-1119367);Mevalonate pathway (R-CAN-1119615);Mevalonate pathway (R-ACH-1119615);Polyisoprenoid biosynthesis (R-OSI-1119367);Polyisoprenoid biosynthesis (R-ATH-1119367);Meva…	ko00900;R-PDA-1119615;R-CME-1119367;R-CCA-1119615;R-CSA-1119367;R-BNA-1119615;R-ORU-1119367;R-CAN-1119615;R-ACH-1119615;R-OSI-1119367;R-ATH-1119367;R-CLA-1119615;R-TUR-1119367;R-OAU-1119615;R-CSI-1119615;R-CBA-1119615;R-AOF-1119615;R-OLO-1119615;R-ITR-1119615;R-LAN-1119367;R-AIP-1119615;R-ATA-1119367;R-OGR-1119615;R-CAR-1119367;R-PTI-1119615;R-SLY-1119615;R-TAE-1119367;R-JCU-1119367;R-PAB-1119615…	ec:5.3.3.2	1..1158	34.6657	11.5315	1.12e-06	1.31e-05
contig_7581	1	0	0	1	Oxidative phosphorylation	ko00190	ec:3.6.1.1	1..1416	28.8716	11.5586	1.08e-06	1.26e-05
contig_12314	1	0	0	1	Pantothenate and CoA biosynthesis	ko00770	ec:2.7.1.24	1..1939	20.2558	11.5588	1.15e-06	1.33e-05
contig_4463	1	0	0	1	Oxidative phosphorylation	ko00190	ec:7.1.2.1	1..4767	8.63732	11.562	1.07e-06	1.25e-05
contig_16335	2	0	0	2	Drug metabolism - other enzymes;Glycerolipid metabolism	ko00983;ko00561	ec:3.1.1.1;ec:3.1.1.3	1..1391	30.4114	11.5695	1.12e-06	1.31e-05
contig_8877	2	0	0	2	Ubiquinone and other terpenoid-quinone biosynthesis;Oxidative phosphorylation	ko00130;ko00190	ec:1.6.5.2;ec:7.1.1.2	1..1321	111.777	11.5761	0	0
contig_3229	1	0	0	1	Oxidative phosphorylation	ko00190	ec:7.1.1.9	1..968	471.097	11.5787	0	0
contig_2927	3	0	0	1	Selenocompound metabolism;One carbon pool by folate;Cysteine and methionine metabolism	ko00450;ko00670;ko00270	ec:2.1.1.13	1..2058	20.7368	11.586	1.07e-06	1.26e-05
contig_974	2	0	0	1	Purine metabolism;Thiamine metabolism	ko00230;ko00730	ec:3.6.1.15	1..2076	20.1461	11.5926	1.01e-06	1.2e-05
contig_3380	2	0	0	1	Purine metabolism;Pentose phosphate pathway	ko00230;ko00030	ec:2.7.6.1	1..1051	38.3152	11.5979	1.08e-06	1.26e-05
contig_8777	1	0	0	2	Fatty acid biosynthesis	ko00061	ec:2.3.1.39;ec:2.3.1.85	1..1129	38.0315	11.5989	1.01e-06	1.2e-05
contig_3805	2	0	0	2	Purine metabolism;One carbon pool by folate	ko00230;ko00670	ec:2.1.2.3;ec:3.5.4.10	1..2199	68.1799	11.604	0	0
contig_3350	3	0	0	1	Amino sugar and nucleotide sugar metabolism;Fructose and mannose metabolism;O-Antigen nucleotide sugar biosynthesis	ko00520;ko00051;ko00541	ec:5.3.1.8	1..1104	38.0718	11.6072	9.67e-07	1.15e-05
contig_160	2	0	0	1	Purine metabolism;Thiamine metabolism	ko00230;ko00730	ec:3.6.1.15	1..3356	142.163	11.6083	0	0
contig_178	2	0	0	1	Purine metabolism;Thiamine metabolism	ko00230;ko00730	ec:3.6.1.15	1..3011	85.8132	11.6085	0	0
contig_2286	1	0	0	1	Glutathione metabolism	ko00480	ec:3.4.19.13	1..3054	13.7893	11.6091	9.87e-07	1.17e-05
contig_15592	7	0	0	1	Neomycin, kanamycin and gentamicin biosynthesis;Streptomycin biosynthesis;Amino sugar and nucleotide sugar metabolism;Glycolysis / Gluconeogenesis;Starch and sucrose metabolism;Galactose metabolism;Fructose and mannose metabolism	ko00524;ko00521;ko00520;ko00010;ko00500;ko00052;ko00051	ec:2.7.1.1	1..1525	26.3275	11.6177	1.09e-06	1.28e-05
contig_9049	2	0	0	1	Purine metabolism;Thiamine metabolism	ko00230;ko00730	ec:3.6.1.15	1..1591	26.8365	11.6267	9.11e-07	1.1e-05
contig_17867	5	0	0	1	Glycerolipid metabolism;Pentose and glucuronate interconversions;Galactose metabolism;Fructose and mannose metabolism;Folate biosynthesis	ko00561;ko00040;ko00052;ko00051;ko00790	ec:1.1.1.21	1..1850	22.9801	11.6277	9.35e-07	1.12e-05
contig_555	2	0	0	1	Purine metabolism;Thiamine metabolism	ko00230;ko00730	ec:3.6.1.15	1..826	53.3509	11.6372	9.52e-07	1.14e-05
contig_1486	1	0	0	1	Glycolysis / Gluconeogenesis	ko00010	ec:5.1.3.15	1..1235	129.106	11.6501	0	0
contig_8733	2	0	0	2	Porphyrin and chlorophyll metabolism;Aminoacyl-tRNA biosynthesis	ko00860;ko00970	ec:6.1.1.17;ec:6.1.1.18	1..1344	30.3076	11.651	1.05e-06	1.24e-05
contig_917	1	0	0	1	Porphyrin and chlorophyll metabolism	ko00860	ec:1.3.1.33	1..2592	195.918	11.6576	0	0
contig_5971	2	0	0	1	Sulfur metabolism;Purine metabolism	ko00920;ko00230	ec:2.7.1.25	1..1562	101.22	11.6724	0	0
contig_1310	6	0	0	1	Propanoate metabolism;Glycolysis / Gluconeogenesis;Pyruvate metabolism;Glyoxylate and dicarboxylate metabolism;Carbon fixation pathways in prokaryotes;Methane metabolism	ko00640;ko00010;ko00620;ko00630;ko00720;ko00680	ec:6.2.1.1	1..3264	284.478	11.6759	0	0
contig_7066	103	0	1	1	Pyruvate metabolism;Valine, leucine and isoleucine biosynthesis;Leucine biosynthesis;Leucine biosynthesis (R-PTI-1119540);Leucine biosynthesis (R-AOF-1119540);Leucine biosynthesis (R-OAU-1119540);Leucine biosynthesis (R-MES-1119540);Leucine biosynthesis (R-CBA-1119540);Leucine biosynthesis (R-SHI-1119540);Leucine biosynthesis (R-PPE-1119540);Leucine biosynthesis (R-BOL-1119540);Leucine biosynthes…	ko00620;ko00290;R-DRO-1119540;R-PTI-1119540;R-AOF-1119540;R-OAU-1119540;R-MES-1119540;R-CBA-1119540;R-SHI-1119540;R-PPE-1119540;R-BOL-1119540;R-CCL-1119540;R-CSC-1119540;R-OOF-1119540;R-OLU-1119540;R-GRA-1119540;R-VRA-1119540;R-CCA-1119540;R-ALY-1119540;R-BNA-1119540;R-ATH-1119540;R-CRU-1119540;R-AIP-1119540;R-CAN-1119540;R-CLA-1119540;R-CSI-1119540;R-ITR-1119540;R-TAE-1119540;R-SSP-1119540;R-TCA…	ec:2.3.3.13	1..2015	21.9859	11.6784	8.27e-07	1.01e-05
contig_7100	2	0	0	1	Glyoxylate and dicarboxylate metabolism;Tryptophan metabolism	ko00630;ko00380	ec:1.11.1.6	1..1373	32.6188	11.6935	8.1e-07	9.92e-06
contig_4977	2	0	0	2	Pyruvate metabolism;Carbon fixation in photosynthetic organisms	ko00620;ko00710	ec:1.1.1.39;ec:1.1.1.38	1..1684	25.7132	11.7049	8.58e-07	1.04e-05
contig_2457	2	0	0	1	Purine metabolism;Thiamine metabolism	ko00230;ko00730	ec:2.7.4.3	1..859	54.5821	11.7054	8.27e-07	1.01e-05
contig_957	1	0	0	1	Sulfur metabolism	ko00920	ec:1.8.7.1	1..2716	102.002	11.7169	0	0
contig_6479	1	0	0	1	Phenylalanine, tyrosine and tryptophan biosynthesis	ko00400	ec:4.1.1.48	1..1495	30.7914	11.7257	7.4e-07	9.19e-06
contig_11546	16	0	0	1	Propanoate metabolism;Benzoate degradation;Phenylalanine metabolism;Caprolactam degradation;beta-Alanine metabolism;Butanoate metabolism;Limonene and pinene degradation;Aminobenzoate degradation;Fatty acid elongation;alpha-Linolenic acid metabolism;Fatty acid degradation;Carbon fixation pathways in prokaryotes;Geraniol degradation;Valine, leucine and isoleucine degradation;Tryptophan metabolism;L…	ko00640;ko00362;ko00360;ko00930;ko00410;ko00650;ko00903;ko00627;ko00062;ko00592;ko00071;ko00720;ko00281;ko00280;ko00380;ko00310	ec:4.2.1.17	1..1379	33.4838	11.734	7.22e-07	8.99e-06
contig_16065	2	0	0	1	Pyrimidine metabolism;Alanine, aspartate and glutamate metabolism	ko00240;ko00250	ec:2.1.3.2	1..1653	27.021	11.7356	7.76e-07	9.57e-06
contig_6691	3	0	0	1	Nicotinate and nicotinamide metabolism;Pyrimidine metabolism;Purine metabolism	ko00760;ko00240;ko00230	ec:2.4.2.1	1..1638	26.2412	11.7433	9.06e-07	1.09e-05
contig_6264	2	0	0	2	Glycolysis / Gluconeogenesis;Carbon fixation in photosynthetic organisms	ko00010;ko00710	ec:1.2.1.59;ec:1.2.1.12	1..1734	27.4121	11.7488	7.31e-07	9.09e-06
contig_6588	107	0	1	1	Pyruvate metabolism;Glyoxylate and dicarboxylate metabolism;Carbon fixation pathways in prokaryotes;Methane metabolism;Citrate cycle (TCA cycle);Carbon fixation in photosynthetic organisms;Cysteine and methionine metabolism;TCA cycle (plant);TCA cycle (plant) (R-DRO-1119533);TCA cycle (plant) (R-AOF-1119533);TCA cycle (plant) (R-PAB-1119533);TCA cycle (plant) (R-MES-1119533);TCA cycle (plant) (R-…	ko00620;ko00630;ko00720;ko00680;ko00020;ko00710;ko00270;R-PTI-1119533;R-DRO-1119533;R-AOF-1119533;R-PAB-1119533;R-MES-1119533;R-OAU-1119533;R-SHI-1119533;R-CBA-1119533;R-PPE-1119533;R-CCL-1119533;R-OOF-1119533;R-BOL-1119533;R-OLU-1119533;R-CCA-1119533;R-VRA-1119533;R-ATH-1119533;R-ALY-1119533;R-BNA-1119533;R-CRU-1119533;R-CAN-1119533;R-GRA-1119533;R-AIP-1119533;R-CSI-1119533;R-CLA-1119533;R-ITR-1…	ec:1.1.1.37	1..618	75.8121	11.7502	7.03e-07	8.78e-06
contig_4856	3	0	0	2	Alanine, aspartate and glutamate metabolism;Glycine, serine and threonine metabolism;Cysteine and methionine metabolism	ko00250;ko00260;ko00270	ec:2.6.1.44;ec:2.6.1.51	1..4621	34.9668	11.7513	0	0
contig_2060	1	0	0	1	Porphyrin and chlorophyll metabolism	ko00860	ec:1.3.3.4	1..1254	134.274	11.7672	0	0
contig_4392	5	0	0	1	Acarbose and validamycin biosynthesis;Polyketide sugar unit biosynthesis;Streptomycin biosynthesis;Biosynthesis of vancomycin group antibiotics;O-Antigen nucleotide sugar biosynthesis	ko00525;ko00523;ko00521;ko01055;ko00541	ec:4.2.1.46	1..1215	38.3956	11.7687	7.09e-07	8.84e-06
contig_13364	2	0	0	1	Purine metabolism;Thiamine metabolism	ko00230;ko00730	ec:3.6.1.15	1..1594	29.4343	11.7729	7.26e-07	9.04e-06
contig_8666	2	0	0	1	Amino sugar and nucleotide sugar metabolism;Alanine, aspartate and glutamate metabolism	ko00520;ko00250	ec:2.6.1.16	1..1576	29.3767	11.7736	6.98e-07	8.73e-06
contig_1304	3	0	0	1	Glycolysis / Gluconeogenesis;Pyruvate metabolism;Citrate cycle (TCA cycle)	ko00010;ko00620;ko00020	ec:2.3.1.12	1..777	63.1093	11.7737	7.21e-07	8.99e-06
contig_144	38	0	1	1	Steroid biosynthesis;Sterol biosynthesis;Sterol biosynthesis (R-OSI-1119370);Sterol biosynthesis (R-JCU-1119370);Sterol biosynthesis (R-PHH-1119370);Sterol biosynthesis (R-ZMA-1119370);Sterol biosynthesis (R-OBA-1119370);Sterol biosynthesis (R-OKA-1119370);Sterol biosynthesis (R-CCR-1119370);Sterol biosynthesis (R-PED-1119370);Sterol biosynthesis (R-ETE-1119370);Sterol biosynthesis (R-LPE-1119370…	ko00100;R-CME-1119370;R-OSI-1119370;R-JCU-1119370;R-PHH-1119370;R-ZMA-1119370;R-OBA-1119370;R-OKA-1119370;R-CCR-1119370;R-PED-1119370;R-ETE-1119370;R-LPE-1119370;R-OSA-1119370;R-OAU-1119370;R-ZMY-1119370;R-SBI-1119370;R-OLU-1119370;R-OGU-1119370;R-OBR-1119370;R-ORU-1119370;R-ONI-1119370;R-ECU-1119370;R-GSU-1119370;R-PPA-1119370;R-SSP-1119370;R-CRE-1119370;R-OMI-1119370;R-OGL-1119370;R-OGR-1119370…	ec:1.14.14.154	1..2371	20.0518	11.7742	6.74e-07	8.48e-06
contig_8382	2	0	0	2	Drug metabolism - other enzymes;Aminoacyl-tRNA biosynthesis	ko00983;ko00970	ec:3.1.1.1;ec:6.1.1.4	1..2254	20.9501	11.7742	6.66e-07	8.39e-06
contig_6108	207	0	1	1	Terpenoid backbone biosynthesis;Mevalonate pathway;Polyisoprenoid biosynthesis;Mevalonate pathway (R-CCA-1119615);Polyisoprenoid biosynthesis (R-CSA-1119367);Mevalonate pathway (R-BNA-1119615);Polyisoprenoid biosynthesis (R-ORU-1119367);Mevalonate pathway (R-CAN-1119615);Mevalonate pathway (R-ACH-1119615);Polyisoprenoid biosynthesis (R-OSI-1119367);Polyisoprenoid biosynthesis (R-ATH-1119367);Meva…	ko00900;R-PDA-1119615;R-CME-1119367;R-CCA-1119615;R-CSA-1119367;R-BNA-1119615;R-ORU-1119367;R-CAN-1119615;R-ACH-1119615;R-OSI-1119367;R-ATH-1119367;R-CLA-1119615;R-TUR-1119367;R-OAU-1119615;R-CSI-1119615;R-CBA-1119615;R-AOF-1119615;R-OLO-1119615;R-ITR-1119615;R-LAN-1119367;R-AIP-1119615;R-ATA-1119367;R-OGR-1119615;R-CAR-1119367;R-PTI-1119615;R-SLY-1119615;R-TAE-1119367;R-JCU-1119367;R-PAB-1119615…	ec:5.3.3.2	1..1677	29.2419	11.7899	6.73e-07	8.47e-06
contig_2611	3	0	0	1	Pyrimidine metabolism;Drug metabolism - other enzymes;Purine metabolism	ko00240;ko00983;ko00230	ec:2.7.4.6	1..702	590.586	11.7917	0	0
contig_7561	2	0	0	2	Drug metabolism - other enzymes;Methane metabolism	ko00983;ko00680	ec:3.1.1.1;ec:3.1.2.12	1..1931	24.135	11.797	6.75e-07	8.49e-06
contig_8941	3	0	0	1	Starch and sucrose metabolism;Cyanoamino acid metabolism;Phenylpropanoid biosynthesis	ko00500;ko00460;ko00940	ec:3.2.1.21	1..2357	19.5762	11.8001	7e-07	8.75e-06
contig_4220	2	0	0	1	Aminoacyl-tRNA biosynthesis;Selenocompound metabolism	ko00970;ko00450	ec:6.1.1.10	1..3259	14.8985	11.8021	6.29e-07	7.98e-06
contig_1843	4	0	0	2	Nicotinate and nicotinamide metabolism;Pyrimidine metabolism;Aminobenzoate degradation;Purine metabolism	ko00760;ko00240;ko00627;ko00230	ec:3.1.3.5;ec:3.1.3.41	1..2616	17.3081	11.8029	7.64e-07	9.45e-06
contig_18850	2	0	0	2	Propanoate metabolism;Nicotinate and nicotinamide metabolism	ko00640;ko00760	ec:4.2.3.3;ec:2.7.1.23	1..1714	26.8944	11.8029	7.22e-07	8.99e-06
contig_1894	6	0	0	2	Glycolysis / Gluconeogenesis;Pyruvate metabolism;Carbon fixation pathways in prokaryotes;Methane metabolism;Citrate cycle (TCA cycle);Carbon fixation in photosynthetic organisms	ko00010;ko00620;ko00720;ko00680;ko00020;ko00710	ec:4.1.1.32;ec:4.1.1.31	1..4499	65.1302	11.8045	0	0
contig_4558	2	0	0	1	Biosynthesis of various secondary metabolites - part 3;Cysteine and methionine metabolism	ko00997;ko00270	ec:2.5.1.6	1..472	104.093	11.8219	6.05e-07	7.73e-06
contig_9257	1	0	0	1	Lipoic acid metabolism	ko00785	ec:2.3.1.181	1..902	52.9231	11.8399	6.38e-07	8.08e-06
contig_5496	1	0	0	1	Nitrogen metabolism	ko00910	ec:1.7.1.4	1..1497	34.1422	11.8621	5.81e-07	7.47e-06
contig_7433	2	0	0	1	Purine metabolism;Thiamine metabolism	ko00230;ko00730	ec:3.6.1.15	1..2769	18.4065	11.8738	5.4e-07	7.01e-06
contig_7477	1	0	0	1	Aminoacyl-tRNA biosynthesis	ko00970	ec:6.1.1.3	1..2123	23.8725	11.8746	5.41e-07	7.02e-06
contig_2776	3	0	0	2	Sulfur metabolism;Purine metabolism;Thiamine metabolism	ko00920;ko00230;ko00730	ec:7.3.2.3;ec:3.6.1.15	1..3395	14.5973	11.8793	5.6e-07	7.23e-06
contig_4598	2	0	0	1	Purine metabolism;Thiamine metabolism	ko00230;ko00730	ec:3.6.1.15	1..2255	22.7624	11.8874	5.3e-07	6.89e-06
contig_6991	1	0	0	1	Porphyrin and chlorophyll metabolism	ko00860	ec:4.2.1.24	1..1353	135.947	11.8889	0	0
contig_8430	2	0	0	1	Purine metabolism;Thiamine metabolism	ko00230;ko00730	ec:3.6.1.15	1..2572	19.8541	11.89	5.31e-07	6.9e-06
contig_5128	3	0	0	1	Citrate cycle (TCA cycle);Tryptophan metabolism;Lysine degradation	ko00020;ko00380;ko00310	ec:2.3.1.61	1..1516	117.507	11.9015	0	0
contig_1201	6	0	0	1	Propanoate metabolism;Glycolysis / Gluconeogenesis;Pyruvate metabolism;Glyoxylate and dicarboxylate metabolism;Carbon fixation pathways in prokaryotes;Methane metabolism	ko00640;ko00010;ko00620;ko00630;ko00720;ko00680	ec:6.2.1.1	1..3020	405.84	11.9032	0	0
contig_18018	1	0	0	2	Glycerophospholipid metabolism	ko00564	ec:1.1.1.8;ec:1.1.1.94	1..1985	26.0425	11.9144	5.05e-07	6.62e-06
contig_346	1	0	0	1	Photosynthesis	ko00195	ec:1.18.1.2	1..1267	1204	11.9191	0	0
contig_741	1	0	0	1	Purine metabolism	ko00230	ec:6.3.5.3	1..5064	89.8322	11.9193	0	0
contig_4101	2	0	0	1	Various types of N-glycan biosynthesis;N-Glycan biosynthesis	ko00513;ko00510	ec:2.4.99.18	1..834	63.4896	11.9255	4.86e-07	6.4e-06
contig_1374	8	0	0	1	Propanoate metabolism;Glycolysis / Gluconeogenesis;Pyruvate metabolism;Valine, leucine and isoleucine degradation;Citrate cycle (TCA cycle);Glycine, serine and threonine metabolism;Tryptophan metabolism;Lysine degradation	ko00640;ko00010;ko00620;ko00280;ko00020;ko00260;ko00380;ko00310	ec:1.8.1.4	1..3054	105.341	11.9365	0	0
contig_1411	1	0	0	1	Porphyrin and chlorophyll metabolism	ko00860	ec:6.6.1.1	1..5879	105.842	11.9539	0	0
contig_9077	1	0	0	1	Pyruvate metabolism	ko00620	ec:4.4.1.5	1..1169	45.6035	11.9635	4.54e-07	6.03e-06
contig_11848	2	0	0	2	Pyrimidine metabolism;Drug metabolism - other enzymes	ko00240;ko00983	ec:2.4.2.10;ec:4.1.1.23	1..1031	49.6222	11.9746	5.14e-07	6.72e-06
contig_16234	76	0	1	1	Phenylalanine, tyrosine and tryptophan biosynthesis;Chorismate biosynthesis;Chorismate biosynthesis (R-VRA-1119430);Chorismate biosynthesis (R-GRA-1119430);Chorismate biosynthesis (R-CRU-1119430);Chorismate biosynthesis (R-ATH-1119430);Chorismate biosynthesis (R-OBA-1119430);Chorismate biosynthesis (R-JCU-1119430);Chorismate biosynthesis (R-MAC-1119430);Chorismate biosynthesis (R-SPC-1119430);Cho…	ko00400;R-FVE-1119430;R-VRA-1119430;R-GRA-1119430;R-CRU-1119430;R-ATH-1119430;R-OBA-1119430;R-JCU-1119430;R-MAC-1119430;R-SPC-1119430;R-HLP-1119430;R-NAT-1119430;R-ALY-1119430;R-AOF-1119430;R-CSA-1119430;R-MES-1119430;R-OAU-1119430;R-DRO-1119430;R-PPE-1119430;R-LAN-1119430;R-CCL-1119430;R-OGU-1119430;R-BNA-1119430;R-ACH-1119430;R-BRA-1119430;R-DCA-1119430;R-CSI-1119430;R-CLA-1119430;R-CCP-1119430…	ec:2.5.1.19	1..1419	38.5926	11.9849	4.25e-07	5.69e-06
contig_1458	1	0	0	1	Phenylpropanoid biosynthesis	ko00940	ec:1.11.1.7	1..1012	57.5633	11.9875	4.93e-07	6.48e-06
contig_52	1	1	0	0	Translation elongation	R-OSA-1112987		1..453	2882.61	11.9897	0	0
contig_1061	2	0	0	1	Terpenoid backbone biosynthesis;Thiamine metabolism	ko00900;ko00730	ec:2.2.1.7	1..3588	97.995	12.022	0	0
contig_9767	1	0	0	1	Inositol phosphate metabolism	ko00562	ec:2.7.1.137	1..2496	22.1246	12.0237	4.04e-07	5.44e-06
contig_18075	1	0	0	1	Porphyrin and chlorophyll metabolism	ko00860	ec:6.6.1.1	1..2829	19.6722	12.0427	4.03e-07	5.43e-06
contig_2918	1	0	0	1	Porphyrin and chlorophyll metabolism	ko00860	ec:4.1.1.37	1..1424	41.8545	12.0452	4.09e-07	5.5e-06
contig_6495	1	0	0	1	Porphyrin and chlorophyll metabolism	ko00860	ec:1.3.3.4	1..995	58.6154	12.0521	3.77e-07	5.11e-06
contig_2528	5	0	0	1	Cyanoamino acid metabolism;Glyoxylate and dicarboxylate metabolism;Methane metabolism;Glycine, serine and threonine metabolism;One carbon pool by folate	ko00460;ko00630;ko00680;ko00260;ko00670	ec:2.1.2.1	1..1362	41.6185	12.0575	3.72e-07	5.06e-06
contig_15411	1	0	0	1	Glycine, serine and threonine metabolism	ko00260	ec:2.3.1.29	1..2612	21.7097	12.0657	3.71e-07	5.04e-06
contig_361	1	0	0	1	Porphyrin and chlorophyll metabolism	ko00860	ec:1.14.13.81	1..2606	255.493	12.0667	0	0
contig_4376	1	0	0	1	Pyruvate metabolism	ko00620	ec:3.1.2.6	1..1078	54.1643	12.0747	3.54e-07	4.84e-06
contig_1210	6	0	0	1	Phenylalanine metabolism;beta-Alanine metabolism;Tyrosine metabolism;Tropane, piperidine and pyridine alkaloid biosynthesis;Glycine, serine and threonine metabolism;Isoquinoline alkaloid biosynthesis	ko00360;ko00410;ko00350;ko00960;ko00260;ko00950	ec:1.4.3.21	1..5055	71.5058	12.0755	0	0
contig_7397	3	0	0	1	Amino sugar and nucleotide sugar metabolism;Fructose and mannose metabolism;O-Antigen nucleotide sugar biosynthesis	ko00520;ko00051;ko00541	ec:5.4.2.8	1..1207	48.5273	12.0766	3.53e-07	4.84e-06
contig_2315	1	0	0	1	Pyrimidine metabolism	ko00240	ec:2.4.2.9	1..1324	44.7435	12.0953	3.37e-07	4.63e-06
contig_1833	6	0	0	3	Nicotinate and nicotinamide metabolism;Pyrimidine metabolism;Pantothenate and CoA biosynthesis;Starch and sucrose metabolism;Riboflavin metabolism;Purine metabolism	ko00760;ko00240;ko00770;ko00500;ko00740;ko00230	ec:3.6.1.9;ec:3.6.1.18;ec:3.6.1.13	1..1378	44.0145	12.1219	3.16e-07	4.38e-06
contig_1885	2	0	0	1	Purine metabolism;Thiamine metabolism	ko00230;ko00730	ec:3.6.1.15	1..1411	591.844	12.1282	0	0
contig_3593	6	0	0	2	Glycolysis / Gluconeogenesis;Pyruvate metabolism;Carbon fixation pathways in prokaryotes;Methane metabolism;Citrate cycle (TCA cycle);Carbon fixation in photosynthetic organisms	ko00010;ko00620;ko00720;ko00680;ko00020;ko00710	ec:4.1.1.32;ec:4.1.1.31	1..4102	53.4089	12.1356	0	0
contig_3867	1	0	0	1	Selenocompound metabolism	ko00450	ec:1.8.1.9	1..2091	29.3844	12.1469	3.02e-07	4.21e-06
contig_7601	3	0	0	1	Glyoxylate and dicarboxylate metabolism;Methane metabolism;Glycine, serine and threonine metabolism	ko00630;ko00680;ko00260	ec:2.6.1.45	1..1398	44.2295	12.1557	2.93e-07	4.1e-06
contig_6488	1	0	0	1	Purine metabolism	ko00230	ec:3.5.4.6	1..2134	27.8839	12.157	3.19e-07	4.42e-06
contig_3688	2	0	0	1	Amino sugar and nucleotide sugar metabolism;Glycerolipid metabolism	ko00520;ko00561	ec:3.13.1.1	1..3464	65.9873	12.1672	0	0
contig_7688	1	0	0	1	Nicotinate and nicotinamide metabolism	ko00760	ec:2.7.1.23	1..3839	16.1395	12.1765	2.84e-07	3.98e-06
contig_1794	1	0	1	0	Ribosomal scanning and start codon recognition	R-OSA-1112968		1..1136	54.9263	12.1778	2.79e-07	3.92e-06
contig_4004	1	0	0	1	Pentose and glucuronate interconversions	ko00040	ec:2.7.1.17	1..1173	53.295	12.1845	2.79e-07	3.92e-06
contig_3690	2	0	0	1	Purine metabolism;Thiamine metabolism	ko00230;ko00730	ec:3.6.1.15	1..2531	24.9825	12.1855	2.69e-07	3.8e-06
contig_892	107	0	1	1	Amino sugar and nucleotide sugar metabolism;Starch and sucrose metabolism;Starch biosynthesis;Starch biosynthesis (R-GRA-1119477);Starch biosynthesis (R-TUR-1119477);Starch biosynthesis (R-FVE-1119477);Starch biosynthesis (R-CRU-1119477);Starch biosynthesis (R-VRA-1119477);Starch biosynthesis (R-OBA-1119477);Starch biosynthesis (R-HLP-1119477);Starch biosynthesis (R-PPE-1119477);Starch biosynthes…	ko00520;ko00500;R-JCU-1119477;R-GRA-1119477;R-TUR-1119477;R-FVE-1119477;R-CRU-1119477;R-VRA-1119477;R-OBA-1119477;R-HLP-1119477;R-PPE-1119477;R-ALY-1119477;R-SPC-1119477;R-SIT-1119477;R-NAT-1119477;R-MAC-1119477;R-AOF-1119477;R-ITR-1119477;R-DRO-1119477;R-OKA-1119477;R-AIP-1119477;R-CSA-1119477;R-MES-1119477;R-OAU-1119477;R-CCL-1119477;R-ATH-1119477;R-TAE-1119477;R-LAN-1119477;R-OBR-1119477;R-OGR…	ec:2.7.7.27	1..2320	168.852	12.1905	0	0
contig_7661	5	0	0	1	Styrene degradation;Phenylalanine metabolism;Aminobenzoate degradation;Arginine and proline metabolism;Tryptophan metabolism	ko00643;ko00360;ko00627;ko00330;ko00380	ec:3.5.1.4	1..2022	31.4013	12.1922	2.64e-07	3.74e-06
contig_2474	3	0	0	1	Glycolysis / Gluconeogenesis;Pyruvate metabolism;Citrate cycle (TCA cycle)	ko00010;ko00620;ko00020	ec:1.2.4.1	1..2170	108.551	12.1968	0	0
contig_805	2	0	0	1	Purine metabolism;Thiamine metabolism	ko00230;ko00730	ec:3.6.1.15	1..1235	712.059	12.1981	0	0
contig_7056	100	0	1	1	Arginine biosynthesis;Ornithine biosynthesis;Ornithine biosynthesis (R-DRO-1119539);Ornithine biosynthesis (R-AOF-1119539);Ornithine biosynthesis (R-PAB-1119539);Ornithine biosynthesis (R-MES-1119539);Ornithine biosynthesis (R-OAU-1119539);Ornithine biosynthesis (R-SHI-1119539);Ornithine biosynthesis (R-CBA-1119539);Ornithine biosynthesis (R-PPE-1119539);Ornithine biosynthesis (R-CCL-1119539);Orn…	ko00220;R-PTI-1119539;R-DRO-1119539;R-AOF-1119539;R-PAB-1119539;R-MES-1119539;R-OAU-1119539;R-SHI-1119539;R-CBA-1119539;R-PPE-1119539;R-CCL-1119539;R-OOF-1119539;R-CSC-1119539;R-BOL-1119539;R-OLU-1119539;R-GRA-1119539;R-CCA-1119539;R-VRA-1119539;R-ALY-1119539;R-BNA-1119539;R-CRU-1119539;R-CAN-1119539;R-ATH-1119539;R-AIP-1119539;R-CLA-1119539;R-CSI-1119539;R-ITR-1119539;R-OMI-1119539;R-CAR-1119539…	ec:3.5.1.16	1..2119	29.1808	12.2042	2.77e-07	3.9e-06
contig_979	2	0	0	1	Purine metabolism;Thiamine metabolism	ko00230;ko00730	ec:3.6.1.15	1..1219	1387.44	12.2045	0	0
contig_2945	1	0	0	1	Glycine, serine and threonine metabolism	ko00260	ec:1.4.4.2	1..2370	27.3692	12.2082	2.62e-07	3.72e-06
contig_8269	3	0	0	2	Purine metabolism;Sphingolipid metabolism;Thiamine metabolism	ko00230;ko00600;ko00730	ec:3.6.1.15;ec:3.1.4.12	1..2322	27.4595	12.2108	2.58e-07	3.66e-06
contig_1300	109	0	1	1	Phenazine biosynthesis;Phenylalanine, tyrosine and tryptophan biosynthesis;Tryptophan biosynthesis;Tryptophan biosynthesis (R-CRU-1119494);Tryptophan biosynthesis (R-GRA-1119494);Tryptophan biosynthesis (R-FVE-1119494);Tryptophan biosynthesis (R-VRA-1119494);Tryptophan biosynthesis (R-ALY-1119494);Tryptophan biosynthesis (R-OBA-1119494);Tryptophan biosynthesis (R-SPC-1119494);Tryptophan biosynthe…	ko00405;ko00400;R-JCU-1119494;R-CRU-1119494;R-GRA-1119494;R-FVE-1119494;R-VRA-1119494;R-ALY-1119494;R-OBA-1119494;R-SPC-1119494;R-PPE-1119494;R-SIT-1119494;R-NAT-1119494;R-CCR-1119494;R-HLP-1119494;R-MAC-1119494;R-OAU-1119494;R-CSI-1119494;R-CLA-1119494;R-ITR-1119494;R-CME-1119494;R-DRO-1119494;R-AOF-1119494;R-AIP-1119494;R-MES-1119494;R-ATH-1119494;R-LAN-1119494;R-CCL-1119494;R-TAE-1119494;R-BNA…	ec:4.1.3.27	1..3743	16.7414	12.2181	2.64e-07	3.74e-06
contig_19790	4	0	0	2	Glycolysis / Gluconeogenesis;Pyruvate metabolism;Citrate cycle (TCA cycle);Carbon fixation in photosynthetic organisms	ko00010;ko00620;ko00020;ko00710	ec:4.1.1.32;ec:4.1.1.49	1..1679	35.7259	12.2221	3.15e-07	4.37e-06
contig_7844	5	0	0	1	Propanoate metabolism;Aflatoxin biosynthesis;Pyruvate metabolism;Fatty acid biosynthesis;Carbon fixation pathways in prokaryotes	ko00640;ko00254;ko00620;ko00061;ko00720	ec:6.4.1.2	1..626	104.212	12.2374	2.42e-07	3.47e-06
contig_8762	2	0	0	1	Pyrimidine metabolism;Drug metabolism - other enzymes	ko00240;ko00983	ec:2.7.1.48	1..2840	22.6608	12.2463	2.44e-07	3.49e-06
contig_12466	2	0	2	1	Terpenoid backbone biosynthesis;Trans,trans-farnesyl diphosphate biosynthesis	ko00900;R-OSA-1119526	ec:2.5.1.10	1..1140	58.7544	12.2473	2.41e-07	3.46e-06
contig_70	1	0	0	1	Starch and sucrose metabolism	ko00500	ec:3.2.1.1	1..3820	61.4927	12.2487	0	0
contig_931	1	0	0	1	Porphyrin and chlorophyll metabolism	ko00860	ec:1.2.1.70	1..2016	122.01	12.2591	0	0
contig_8088	1	0	0	1	Purine metabolism	ko00230	ec:3.1.4.17	1..2696	24.5804	12.2637	2.29e-07	3.31e-06
contig_1206	2	0	0	1	Purine metabolism;Thiamine metabolism	ko00230;ko00730	ec:3.6.1.15	1..4248	50.4819	12.267	0	0
contig_2430	1	0	0	1	Valine, leucine and isoleucine biosynthesis	ko00290	ec:4.2.1.33	1..1587	146.957	12.2672	0	0
contig_8200	1	0	0	1	Carotenoid biosynthesis	ko00906	ec:1.23.5.1	1..2196	29.7524	12.2677	2.34e-07	3.36e-06
contig_1314	4	0	0	3	Drug metabolism - other enzymes;Arginine biosynthesis;Nitrotoluene degradation;Caffeine metabolism	ko00983;ko00220;ko00633;ko00232	ec:2.3.1.5;ec:2.3.1.35;ec:2.3.1.1	1..1388	166.635	12.2683	0	0
contig_7647	1	0	0	1	Fatty acid elongation	ko00062	ec:1.3.1.38	1..1746	36.1709	12.2731	2.59e-07	3.67e-06
contig_792	107	0	1	2	Pyruvate metabolism;Glyoxylate and dicarboxylate metabolism;Carbon fixation pathways in prokaryotes;Methane metabolism;Citrate cycle (TCA cycle);Carbon fixation in photosynthetic organisms;Cysteine and methionine metabolism;TCA cycle (plant);TCA cycle (plant) (R-DRO-1119533);TCA cycle (plant) (R-AOF-1119533);TCA cycle (plant) (R-PAB-1119533);TCA cycle (plant) (R-MES-1119533);TCA cycle (plant) (R-…	ko00620;ko00630;ko00720;ko00680;ko00020;ko00710;ko00270;R-PTI-1119533;R-DRO-1119533;R-AOF-1119533;R-PAB-1119533;R-MES-1119533;R-OAU-1119533;R-SHI-1119533;R-CBA-1119533;R-PPE-1119533;R-CCL-1119533;R-OOF-1119533;R-BOL-1119533;R-OLU-1119533;R-CCA-1119533;R-VRA-1119533;R-ATH-1119533;R-ALY-1119533;R-BNA-1119533;R-CRU-1119533;R-CAN-1119533;R-GRA-1119533;R-AIP-1119533;R-CSI-1119533;R-CLA-1119533;R-ITR-1…	ec:1.1.1.37;ec:1.1.1.82	1..1470	43.3915	12.2746	2.5e-07	3.57e-06
contig_2169	2	0	0	1	Purine metabolism;Thiamine metabolism	ko00230;ko00730	ec:3.6.1.15	1..2961	79.9982	12.2747	0	0
contig_2997	3	0	0	1	Pentose and glucuronate interconversions;Carbon fixation in photosynthetic organisms;Pentose phosphate pathway	ko00040;ko00710;ko00030	ec:5.1.3.1	1..1127	507.316	12.2826	0	0
contig_3353	1	0	0	1	Pentose phosphate pathway	ko00030	ec:2.2.1.2	1..623	104.922	12.2835	2.33e-07	3.36e-06
contig_16566	1	0	0	1	PD-L1 expression and PD-1 checkpoint pathway in cancer	ko05235	ec:3.1.3.16	1..2841	22.797	12.2898	2.41e-07	3.46e-06
contig_1397	2	0	0	1	Purine metabolism;Thiamine metabolism	ko00230;ko00730	ec:3.6.1.15	1..3880	60.6948	12.2964	0	0
contig_9450	1	0	0	1	Arginine and proline metabolism	ko00330	ec:1.14.11.2	1..2643	25.1193	12.3136	2.2e-07	3.19e-06
contig_754	2	0	0	1	Arginine biosynthesis;Atrazine degradation	ko00220;ko00791	ec:6.3.4.6	1..4391	55.1853	12.3145	0	0
contig_9650	5	0	0	1	Cyanoamino acid metabolism;Glyoxylate and dicarboxylate metabolism;Methane metabolism;Glycine, serine and threonine metabolism;One carbon pool by folate	ko00460;ko00630;ko00680;ko00260;ko00670	ec:2.1.2.1	1..983	72.3117	12.331	1.99e-07	2.93e-06
contig_3476	1	0	0	1	Starch and sucrose metabolism	ko00500	ec:2.4.1.11	1..4778	51.5515	12.3457	0	0
contig_1373	1	0	0	2	Starch and sucrose metabolism	ko00500	ec:2.4.1.11;ec:2.4.1.21	1..3359	299.668	12.3464	0	0
contig_6596	4	0	0	1	Glutathione metabolism;Drug metabolism - other enzymes;Drug metabolism - cytochrome P450;Metabolism of xenobiotics by cytochrome P450	ko00480;ko00983;ko00982;ko00980	ec:2.5.1.18	1..941	75.029	12.3502	1.88e-07	2.78e-06
contig_4549	1	0	0	1	Porphyrin and chlorophyll metabolism	ko00860	ec:2.1.1.11	1..1182	62.8573	12.36	1.94e-07	2.86e-06
contig_1311	1	0	0	1	PD-L1 expression and PD-1 checkpoint pathway in cancer	ko05235	ec:3.1.3.16	1..2873	85.7454	12.3662	0	0
contig_399	2	0	0	1	Purine metabolism;Thiamine metabolism	ko00230;ko00730	ec:3.6.1.15	1..1785	352.366	12.3775	0	0
contig_7418	1	0	0	1	Aminoacyl-tRNA biosynthesis	ko00970	ec:6.1.1.7	1..2715	26.7768	12.3852	1.72e-07	2.57e-06
contig_1697	1	0	0	1	Porphyrin and chlorophyll metabolism	ko00860	ec:1.3.3.3	1..2604	101.859	12.3908	0	0
contig_1584	1	0	0	1	Aminoacyl-tRNA biosynthesis	ko00970	ec:6.1.1.20	1..893	81.6148	12.3961	1.68e-07	2.52e-06
contig_92	2	0	0	1	Glyoxylate and dicarboxylate metabolism;Carbon fixation in photosynthetic organisms	ko00630;ko00710	ec:4.1.1.39	1..1151	14030.3	12.4046	0	0
contig_3606	11	0	0	1	Benzoate degradation;Caprolactam degradation;Butanoate metabolism;Toluene degradation;Fatty acid elongation;Fatty acid degradation;Carbon fixation pathways in prokaryotes;Geraniol degradation;Valine, leucine and isoleucine degradation;Tryptophan metabolism;Lysine degradation	ko00362;ko00930;ko00650;ko00623;ko00062;ko00071;ko00720;ko00281;ko00280;ko00380;ko00310	ec:1.1.1.35	1..2650	96.6667	12.4059	0	0
contig_3044	104	0	1	1	Phenylalanine, tyrosine and tryptophan biosynthesis;Chorismate biosynthesis;Chorismate biosynthesis (R-VRA-1119430);Chorismate biosynthesis (R-GRA-1119430);Chorismate biosynthesis (R-CRU-1119430);Chorismate biosynthesis (R-ATH-1119430);Chorismate biosynthesis (R-OBA-1119430);Chorismate biosynthesis (R-TUR-1119430);Chorismate biosynthesis (R-JCU-1119430);Chorismate biosynthesis (R-MAC-1119430);Cho…	ko00400;R-FVE-1119430;R-VRA-1119430;R-GRA-1119430;R-CRU-1119430;R-ATH-1119430;R-OBA-1119430;R-TUR-1119430;R-JCU-1119430;R-MAC-1119430;R-CCR-1119430;R-HLP-1119430;R-ALY-1119430;R-SIT-1119430;R-ITR-1119430;R-TAE-1119430;R-AOF-1119430;R-CSA-1119430;R-MES-1119430;R-CME-1119430;R-OAU-1119430;R-DRO-1119430;R-OKA-1119430;R-PPE-1119430;R-LAN-1119430;R-CCL-1119430;R-ZMA-1119430;R-PHH-1119430;R-OGU-1119430…	ec:2.5.1.54	1..2668	96.6255	12.4185	0	0
contig_7960	1	0	1	0	Anthocyanin biosynthesis (delphinidin 3-O-glucoside)	R-OSA-1119514		1..4426	16.8141	12.4226	1.55e-07	2.35e-06
contig_7649	3	0	0	2	Drug metabolism - other enzymes;Caffeine metabolism;Purine metabolism	ko00983;ko00232;ko00230	ec:1.17.3.2;ec:1.17.1.4	1..4292	17.518	12.4295	1.58e-07	2.39e-06
contig_11629	1	0	0	1	Lipopolysaccharide biosynthesis	ko00540	ec:3.5.1.108	1..2133	33.7638	12.4635	1.68e-07	2.52e-06
contig_627	92	0	1	1	Glyoxylate and dicarboxylate metabolism;Carbon fixation pathways in prokaryotes;Citrate cycle (TCA cycle);TCA cycle (plant);TCA cycle (plant) (R-DRO-1119533);TCA cycle (plant) (R-AOF-1119533);TCA cycle (plant) (R-PAB-1119533);TCA cycle (plant) (R-MES-1119533);TCA cycle (plant) (R-OAU-1119533);TCA cycle (plant) (R-SHI-1119533);TCA cycle (plant) (R-CBA-1119533);TCA cycle (plant) (R-PPE-1119533);TCA…	ko00630;ko00720;ko00020;R-PTI-1119533;R-DRO-1119533;R-AOF-1119533;R-PAB-1119533;R-MES-1119533;R-OAU-1119533;R-SHI-1119533;R-CBA-1119533;R-PPE-1119533;R-CCL-1119533;R-OOF-1119533;R-CSC-1119533;R-BOL-1119533;R-CCA-1119533;R-VRA-1119533;R-ATH-1119533;R-BNA-1119533;R-CRU-1119533;R-GRA-1119533;R-AIP-1119533;R-CSI-1119533;R-CLA-1119533;R-OMI-1119533;R-CAR-1119533;R-SSP-1119533;R-TAE-1119533;R-ORU-11195…	ec:4.2.1.3	1..3815	278.573	12.4802	0	0
contig_8334	1	0	0	1	Thiamine metabolism	ko00730	ec:2.8.1.7	1..2889	26.8645	12.4881	1.35e-07	2.07e-06
contig_8543	1	0	0	1	Purine metabolism	ko00230	ec:6.3.2.6	1..1438	52.3285	12.4963	1.42e-07	2.17e-06
contig_2525	2	0	0	1	Drug metabolism - other enzymes;Purine metabolism	ko00983;ko00230	ec:6.3.5.2	1..1996	37.4361	12.5003	1.46e-07	2.23e-06
contig_929	2	0	0	1	Purine metabolism;Thiamine metabolism	ko00230;ko00730	ec:3.6.1.15	1..3347	23.5314	12.5021	1.33e-07	2.05e-06
contig_5328	2	0	0	1	Purine metabolism;Thiamine metabolism	ko00230;ko00730	ec:3.6.1.15	1..4492	17.6097	12.5106	1.25e-07	1.95e-06
contig_10254	2	0	0	1	Purine metabolism;Thiamine metabolism	ko00230;ko00730	ec:3.6.1.15	1..2165	35.514	12.5109	1.32e-07	2.04e-06
contig_9772	7	0	0	2	Nicotinate and nicotinamide metabolism;Pyrimidine metabolism;Pantothenate and CoA biosynthesis;Starch and sucrose metabolism;Drug metabolism - other enzymes;Riboflavin metabolism;Purine metabolism	ko00760;ko00240;ko00770;ko00500;ko00983;ko00740;ko00230	ec:3.6.1.9;ec:3.6.1.23	1..1600	49.2344	12.5206	1.29e-07	2e-06
contig_3096	112	0	1	1	Propanoate metabolism;Carbon fixation pathways in prokaryotes;C5-Branched dibasic acid metabolism;Citrate cycle (TCA cycle);TCA cycle (plant);TCA cycle (plant) (R-DRO-1119533);TCA cycle (plant) (R-AOF-1119533);TCA cycle (plant) (R-PAB-1119533);TCA cycle (plant) (R-MES-1119533);TCA cycle (plant) (R-OAU-1119533);TCA cycle (plant) (R-SHI-1119533);TCA cycle (plant) (R-CBA-1119533);TCA cycle (plant) (…	ko00640;ko00720;ko00660;ko00020;R-PTI-1119533;R-DRO-1119533;R-AOF-1119533;R-PAB-1119533;R-MES-1119533;R-OAU-1119533;R-SHI-1119533;R-CBA-1119533;R-PPE-1119533;R-CCL-1119533;R-OOF-1119533;R-CSC-1119533;R-BOL-1119533;R-OLU-1119533;R-CCA-1119533;R-VRA-1119533;R-ATH-1119533;R-ALY-1119533;R-BNA-1119533;R-CRU-1119533;R-CAN-1119533;R-GRA-1119533;R-AIP-1119533;R-CSI-1119533;R-CLA-1119533;R-ITR-1119533;R-O…	ec:6.2.1.5	1..5987	46.7148	12.525	0	0
contig_2830	2	0	0	1	Purine metabolism;Thiamine metabolism	ko00230;ko00730	ec:3.6.1.15	1..2233	35.4255	12.5276	1.26e-07	1.95e-06
contig_6787	2	0	0	2	Drug metabolism - other enzymes;Pentose phosphate pathway	ko00983;ko00030	ec:3.1.1.1;ec:3.1.1.31	1..1650	48.1395	12.5325	1.2e-07	1.88e-06
contig_2633	2	0	0	1	Purine metabolism;Thiamine metabolism	ko00230;ko00730	ec:3.6.1.15	1..2638	29.2012	12.5375	1.3e-07	2.01e-06
contig_13065	1	0	0	1	Starch and sucrose metabolism	ko00500	ec:2.4.1.25	1..4556	17.7612	12.5403	1.17e-07	1.84e-06
contig_1777	1	0	0	1	Nicotinate and nicotinamide metabolism	ko00760	ec:1.6.1.1	1..4517	226.792	12.5506	0	0
contig_15	100	0	1	2	Glycolysis / Gluconeogenesis;Carbon fixation in photosynthetic organisms;Calvin cycle;Calvin cycle (R-PAB-1119519);Calvin cycle (R-MES-1119519);Calvin cycle (R-SHI-1119519);Calvin cycle (R-CCL-1119519);Calvin cycle (R-PPE-1119519);Calvin cycle (R-CCR-1119519);Calvin cycle (R-CSC-1119519);Calvin cycle (R-OOF-1119519);Calvin cycle (R-BOL-1119519);Calvin cycle (R-OLU-1119519);Calvin cycle (R-VRA-111…	ko00010;ko00710;R-DRO-1119519;R-PAB-1119519;R-MES-1119519;R-SHI-1119519;R-CCL-1119519;R-PPE-1119519;R-CCR-1119519;R-CSC-1119519;R-OOF-1119519;R-BOL-1119519;R-OLU-1119519;R-VRA-1119519;R-CAN-1119519;R-ATH-1119519;R-GRA-1119519;R-CCA-1119519;R-ALY-1119519;R-BNA-1119519;R-CRU-1119519;R-CSI-1119519;R-AIP-1119519;R-OAU-1119519;R-CLA-1119519;R-AOF-1119519;R-ITR-1119519;R-OKA-1119519;R-CAR-1119519;R-ORU…	ec:1.2.1.59;ec:1.2.1.13	1..1520	1278	12.5603	0	0
contig_8004	2	0	0	1	Purine metabolism;Thiamine metabolism	ko00230;ko00730	ec:3.6.1.15	1..1280	62.6281	12.5632	1.15e-07	1.8e-06
contig_8944	110	0	1	1	Butanoate metabolism;Pantothenate and CoA biosynthesis;Valine, leucine and isoleucine biosynthesis;C5-Branched dibasic acid metabolism;Valine biosynthesis;Valine biosynthesis (R-CCA-1119600);Valine biosynthesis (R-ACH-1119600);Valine biosynthesis (R-CAN-1119600);Valine biosynthesis (R-BNA-1119600);Valine biosynthesis (R-CBA-1119600);Valine biosynthesis (R-CSI-1119600);Valine biosynthesis (R-OAU-1…	ko00650;ko00770;ko00290;ko00660;R-PDA-1119600;R-CCA-1119600;R-ACH-1119600;R-CAN-1119600;R-BNA-1119600;R-CBA-1119600;R-CSI-1119600;R-OAU-1119600;R-CLA-1119600;R-OGR-1119600;R-PTI-1119600;R-ITR-1119600;R-AIP-1119600;R-OLO-1119600;R-SLY-1119600;R-AOF-1119600;R-PAB-1119600;R-BVU-1119600;R-TTU-1119600;R-MDO-1119600;R-OMI-1119600;R-PVU-1119600;R-SHI-1119600;R-CRE-1119600;R-CSC-1119600;R-ACO-1119600;R-O…	ec:2.2.1.6	1..3339	86.4394	12.58	0	0
contig_4175	109	0	1	1	Phenylalanine, tyrosine and tryptophan biosynthesis;Glycine, serine and threonine metabolism;Tryptophan biosynthesis;Tryptophan biosynthesis (R-CRU-1119494);Tryptophan biosynthesis (R-GRA-1119494);Tryptophan biosynthesis (R-FVE-1119494);Tryptophan biosynthesis (R-VRA-1119494);Tryptophan biosynthesis (R-ALY-1119494);Tryptophan biosynthesis (R-OBA-1119494);Tryptophan biosynthesis (R-SPC-1119494);Tr…	ko00400;ko00260;R-JCU-1119494;R-CRU-1119494;R-GRA-1119494;R-FVE-1119494;R-VRA-1119494;R-ALY-1119494;R-OBA-1119494;R-SPC-1119494;R-PPE-1119494;R-SIT-1119494;R-NAT-1119494;R-CCR-1119494;R-HLP-1119494;R-MAC-1119494;R-OAU-1119494;R-CSI-1119494;R-CLA-1119494;R-ITR-1119494;R-CME-1119494;R-DRO-1119494;R-AOF-1119494;R-AIP-1119494;R-MES-1119494;R-ATH-1119494;R-LAN-1119494;R-CCL-1119494;R-TAE-1119494;R-BNA…	ec:4.2.1.20	1..1463	57.0136	12.5857	1.06e-07	1.69e-06
contig_1174	1	0	0	1	Porphyrin and chlorophyll metabolism	ko00860	ec:2.5.1.62	1..1178	72.3534	12.5877	1.1e-07	1.73e-06
contig_1956	1	0	0	1	Histidine metabolism	ko00340	ec:4.1.1.22	1..2753	106.83	12.5903	0	0
contig_1340	2	0	0	1	Purine metabolism;Thiamine metabolism	ko00230;ko00730	ec:3.6.1.15	1..3550	23.7858	12.6009	1.03e-07	1.63e-06
contig_5866	1	0	0	1	Phenylpropanoid biosynthesis	ko00940	ec:1.11.1.7	1..1564	192.152	12.6088	0	0
contig_3354	1	0	0	1	Pentose phosphate pathway	ko00030	ec:2.2.1.2	1..1595	176.032	12.612	0	0
contig_2594	1	0	0	1	Arginine biosynthesis	ko00220	ec:2.1.3.3	1..3136	161.098	12.6253	0	0
contig_4586	1	0	0	1	PD-L1 expression and PD-1 checkpoint pathway in cancer	ko05235	ec:3.1.3.16	1..4397	19.6224	12.631	9.62e-08	1.54e-06
contig_2614	2	0	0	1	Purine metabolism;Thiamine metabolism	ko00230;ko00730	ec:3.6.1.15	1..3256	25.9699	12.6384	9.7e-08	1.55e-06
contig_14924	2	0	0	1	Steroid degradation;Steroid hormone biosynthesis	ko00984;ko00140	ec:1.1.1.145	1..2088	41.5686	12.6391	9.51e-08	1.52e-06
contig_2320	4	0	1	1	Glycolysis / Gluconeogenesis;Pyruvate metabolism;Cytosolic glycolysis;Plastid glycolysis	ko00010;ko00620;R-OSA-1119570;R-OSA-1119424	ec:2.7.1.40	1..2411	217.247	12.6412	0	0
contig_1696	2	0	0	1	Purine metabolism;Thiamine metabolism	ko00230;ko00730	ec:3.6.1.15	1..1157	269.41	12.651	0	0
contig_932	3	0	2	1	Purine metabolism;Thiamine metabolism;Translation elongation	ko00230;ko00730;R-OSA-1112987	ec:3.6.1.15	1..3128	172.287	12.6536	0	0
contig_5207	2	0	0	1	Photosynthesis;Oxidative phosphorylation	ko00195;ko00190	ec:7.1.2.2	1..1436	217.439	12.6575	0	0
contig_7979	5	0	0	1	Propanoate metabolism;beta-Alanine metabolism;Biosynthesis of unsaturated fatty acids;alpha-Linolenic acid metabolism;Fatty acid degradation	ko00640;ko00410;ko01040;ko00592;ko00071	ec:1.3.3.6	1..2947	29.794	12.6618	9.09e-08	1.46e-06
contig_1513	1	0	0	1	Purine metabolism	ko00230	ec:6.3.4.13	1..3244	26.0336	12.686	9.75e-08	1.56e-06
contig_9046	109	0	1	1	Phenazine biosynthesis;Phenylalanine, tyrosine and tryptophan biosynthesis;Tryptophan biosynthesis;Tryptophan biosynthesis (R-CRU-1119494);Tryptophan biosynthesis (R-GRA-1119494);Tryptophan biosynthesis (R-FVE-1119494);Tryptophan biosynthesis (R-VRA-1119494);Tryptophan biosynthesis (R-ALY-1119494);Tryptophan biosynthesis (R-OBA-1119494);Tryptophan biosynthesis (R-SPC-1119494);Tryptophan biosynthe…	ko00405;ko00400;R-JCU-1119494;R-CRU-1119494;R-GRA-1119494;R-FVE-1119494;R-VRA-1119494;R-ALY-1119494;R-OBA-1119494;R-SPC-1119494;R-PPE-1119494;R-SIT-1119494;R-NAT-1119494;R-CCR-1119494;R-HLP-1119494;R-MAC-1119494;R-OAU-1119494;R-CSI-1119494;R-CLA-1119494;R-ITR-1119494;R-CME-1119494;R-DRO-1119494;R-AOF-1119494;R-AIP-1119494;R-MES-1119494;R-ATH-1119494;R-LAN-1119494;R-CCL-1119494;R-TAE-1119494;R-BNA…	ec:4.1.3.27	1..1358	65.1991	12.6899	8.64e-08	1.4e-06
contig_532	1	0	0	1	Oxidative phosphorylation	ko00190	ec:7.1.2.1	1..1185	75.5577	12.6905	8.72e-08	1.42e-06
contig_1973	2	0	0	1	Purine metabolism;Thiamine metabolism	ko00230;ko00730	ec:3.6.1.15	1..2128	40.5511	12.6948	8.93e-08	1.44e-06
contig_10391	2	0	0	1	Carbon fixation pathways in prokaryotes;Citrate cycle (TCA cycle)	ko00720;ko00020	ec:2.3.3.8	1..1800	49.4805	12.706	8.47e-08	1.38e-06
contig_240	4	0	0	1	Glycolysis / Gluconeogenesis;Pyruvate metabolism;Carbon fixation pathways in prokaryotes;Carbon fixation in photosynthetic organisms	ko00010;ko00620;ko00720;ko00710	ec:2.7.9.1	1..4338	835.077	12.7099	0	0
contig_12198	1	0	0	1	Terpenoid backbone biosynthesis	ko00900	ec:1.1.1.267	1..2158	44.1015	12.7339	8.2e-08	1.34e-06
contig_1268	1	0	0	1	Aminoacyl-tRNA biosynthesis	ko00970	ec:6.1.1.1	1..2464	37.519	12.7346	7.89e-08	1.3e-06
contig_3625	3	0	0	1	Propanoate metabolism;beta-Alanine metabolism;Valine, leucine and isoleucine degradation	ko00640;ko00410;ko00280	ec:3.1.2.4	1..1551	58.6988	12.7364	7.89e-08	1.3e-06
contig_2103	1	0	0	1	Fatty acid elongation	ko00062	ec:3.1.2.22	1..1808	440.793	12.7372	0	0
contig_6152	2	0	0	1	Purine metabolism;Thiamine metabolism	ko00230;ko00730	ec:3.6.1.15	1..1039	550.385	12.7478	0	0
contig_667	1	0	0	1	Oxidative phosphorylation	ko00190	ec:3.6.1.1	1..3744	715.616	12.7589	0	0
contig_585	1	0	0	1	Photosynthesis	ko00195	ec:7.1.1.6	1..1502	1028.16	12.76	0	0
contig_1862	1	0	0	1	Biosynthesis of 12-, 14- and 16-membered macrolides	ko00522	ec:2.3.1.94	1..1063	92.5392	12.7861	7.48e-08	1.24e-06
contig_2862	2	0	0	1	Alanine, aspartate and glutamate metabolism;Arginine biosynthesis	ko00250;ko00220	ec:6.3.4.5	1..1443	235.964	12.7987	0	0
contig_3785	1	0	0	1	Arachidonic acid metabolism	ko00590	ec:5.3.99.3	1..1464	65.4986	12.8098	6.73e-08	1.13e-06
contig_2258	1	0	0	1	Starch and sucrose metabolism	ko00500	ec:2.4.1.18	1..3852	154.265	12.8188	0	0
contig_5428	2	0	0	1	Purine metabolism;Thiamine metabolism	ko00230;ko00730	ec:3.6.1.15	1..3079	32.1486	12.8224	6.6e-08	1.11e-06
contig_6962	2	0	0	1	Various types of N-glycan biosynthesis;N-Glycan biosynthesis	ko00513;ko00510	ec:2.4.99.18	1..1735	56.436	12.8287	6.36e-08	1.07e-06
contig_962	2	0	0	1	Sphingolipid metabolism;Ether lipid metabolism	ko00600;ko00565	ec:2.8.2.11	1..3240	26.7258	12.8324	1.19e-07	1.86e-06
contig_2729	100	0	1	1	Histidine metabolism;Histidine biosynthesis I;Histidine biosynthesis I (R-MES-1119509);Histidine biosynthesis I (R-DRO-1119509);Histidine biosynthesis I (R-PPE-1119509);Histidine biosynthesis I (R-SHI-1119509);Histidine biosynthesis I (R-CCL-1119509);Histidine biosynthesis I (R-CCR-1119509);Histidine biosynthesis I (R-CSC-1119509);Histidine biosynthesis I (R-OOF-1119509);Histidine biosynthesis I …	ko00340;R-PAB-1119509;R-MES-1119509;R-DRO-1119509;R-PPE-1119509;R-SHI-1119509;R-CCL-1119509;R-CCR-1119509;R-CSC-1119509;R-OOF-1119509;R-BOL-1119509;R-OLU-1119509;R-CAN-1119509;R-GRA-1119509;R-CCA-1119509;R-ALY-1119509;R-BNA-1119509;R-ATH-1119509;R-OAU-1119509;R-CLA-1119509;R-CSI-1119509;R-AIP-1119509;R-CRU-1119509;R-ITR-1119509;R-VRA-1119509;R-AOF-1119509;R-TAE-1119509;R-CAR-1119509;R-OMI-1119509…	ec:1.1.1.23	1..1829	54.3166	12.8386	6.2e-08	1.05e-06
contig_5550	2	0	0	1	Purine metabolism;Thiamine metabolism	ko00230;ko00730	ec:3.6.1.15	1..2966	34.0595	12.8452	6.31e-08	1.07e-06
contig_3236	1	0	0	1	Porphyrin and chlorophyll metabolism	ko00860	ec:1.14.13.81	1..2704	126.572	12.8463	0	0
contig_2986	109	0	1	1	Vitamin B6 metabolism;Glycine, serine and threonine metabolism;Threonine biosynthesis from homoserine;Threonine biosynthesis from homoserine (R-OGU-1119262);Threonine biosynthesis from homoserine (R-TDI-1119262);Threonine biosynthesis from homoserine (R-OBR-1119262);Threonine biosynthesis from homoserine (R-HVU-1119262);Threonine biosynthesis from homoserine (R-CCD-1119262);Threonine biosynthesis…	ko00750;ko00260;R-PHH-1119262;R-OGU-1119262;R-TDI-1119262;R-OBR-1119262;R-HVU-1119262;R-CCD-1119262;R-ZMA-1119262;R-ORU-1119262;R-CSA-1119262;R-OME-1119262;R-CCP-1119262;R-ECU-1119262;R-LPE-1119262;R-PTA-1119262;R-ETE-1119262;R-PED-1119262;R-SMO-1119262;R-BRA-1119262;R-PHA-1119262;R-HLH-1119262;R-OSI-1119262;R-EGR-1119262;R-CAR-1119262;R-TUR-1119262;R-ATA-1119262;R-AHA-1119262;R-GMA-1119262;R-CRU…	ec:4.2.3.1	1..3168	31.2867	12.8486	6.15e-08	1.04e-06
contig_9197	6	0	0	1	Phenylalanine metabolism;beta-Alanine metabolism;Tyrosine metabolism;Tropane, piperidine and pyridine alkaloid biosynthesis;Glycine, serine and threonine metabolism;Isoquinoline alkaloid biosynthesis	ko00360;ko00410;ko00350;ko00960;ko00260;ko00950	ec:1.4.3.21	1..2646	35.7211	12.8542	6.89e-08	1.15e-06
contig_4952	2	0	0	1	Purine metabolism;Thiamine metabolism	ko00230;ko00730	ec:3.6.1.15	1..2020	298.796	12.8748	0	0
contig_728	2	0	0	1	Glutathione metabolism;Pentose phosphate pathway	ko00480;ko00030	ec:1.1.1.44	1..2807	311.928	12.8798	0	0
contig_55	1	0	0	1	Phenylalanine, tyrosine and tryptophan biosynthesis	ko00400	ec:4.2.1.51	1..1396	1939.92	12.8821	0	0
contig_1055	2	0	0	1	Purine metabolism;Thiamine metabolism	ko00230;ko00730	ec:3.6.1.15	1..3164	281.055	12.8892	0	0
contig_2992	2	0	0	2	Ubiquinone and other terpenoid-quinone biosynthesis;Oxidative phosphorylation	ko00130;ko00190	ec:1.6.5.2;ec:7.1.1.2	1..950	108.739	12.9034	5.38e-08	9.25e-07
contig_312	1	0	0	1	Glyoxylate and dicarboxylate metabolism	ko00630	ec:4.1.3.1	1..2272	1209.16	12.9035	0	0
contig_3519	2	0	0	1	Glycine, serine and threonine metabolism;One carbon pool by folate	ko00260;ko00670	ec:2.1.2.10	1..1698	61.5385	12.9122	5.22e-08	9e-07
contig_1442	2	0	0	1	Purine metabolism;Thiamine metabolism	ko00230;ko00730	ec:3.6.1.15	1..1570	736.546	12.9209	0	0
contig_2651	1	0	0	1	Starch and sucrose metabolism	ko00500	ec:2.4.1.25	1..2040	51.7473	12.9241	5.09e-08	8.8e-07
contig_11790	2	0	0	1	Drug metabolism - other enzymes;Purine metabolism	ko00983;ko00230	ec:1.1.1.205	1..1613	61.3292	12.9247	5.9e-08	1.01e-06
contig_7760	1	0	0	1	Porphyrin and chlorophyll metabolism	ko00860	ec:4.1.1.37	1..1806	57.7523	12.9268	5.22e-08	9.01e-07
contig_990	2	0	0	1	Purine metabolism;Thiamine metabolism	ko00230;ko00730	ec:3.6.1.15	1..2870	131.075	12.9449	0	0
contig_1338	109	0	1	1	Phenylalanine, tyrosine and tryptophan biosynthesis;Glycine, serine and threonine metabolism;Tryptophan biosynthesis;Tryptophan biosynthesis (R-CRU-1119494);Tryptophan biosynthesis (R-GRA-1119494);Tryptophan biosynthesis (R-FVE-1119494);Tryptophan biosynthesis (R-VRA-1119494);Tryptophan biosynthesis (R-ALY-1119494);Tryptophan biosynthesis (R-OBA-1119494);Tryptophan biosynthesis (R-SPC-1119494);Tr…	ko00400;ko00260;R-JCU-1119494;R-CRU-1119494;R-GRA-1119494;R-FVE-1119494;R-VRA-1119494;R-ALY-1119494;R-OBA-1119494;R-SPC-1119494;R-PPE-1119494;R-SIT-1119494;R-NAT-1119494;R-CCR-1119494;R-HLP-1119494;R-MAC-1119494;R-OAU-1119494;R-CSI-1119494;R-CLA-1119494;R-ITR-1119494;R-CME-1119494;R-DRO-1119494;R-AOF-1119494;R-AIP-1119494;R-MES-1119494;R-ATH-1119494;R-LAN-1119494;R-CCL-1119494;R-TAE-1119494;R-BNA…	ec:4.2.1.20	1..1607	573.613	12.9449	0	0
contig_8120	1	0	0	1	Porphyrin and chlorophyll metabolism	ko00860	ec:2.5.1.61	1..1924	58.2375	12.9598	5.01e-08	8.69e-07
contig_374	4	0	0	1	Alanine, aspartate and glutamate metabolism;Arginine biosynthesis;Nitrogen metabolism;Glyoxylate and dicarboxylate metabolism	ko00250;ko00220;ko00910;ko00630	ec:6.3.1.2	1..2665	1263.54	12.9633	0	0
contig_3001	3	0	0	3	Glycerophospholipid metabolism;Methane metabolism;Glycine, serine and threonine metabolism	ko00564;ko00680;ko00260	ec:1.1.1.8;ec:1.1.1.94;ec:3.1.3.3	1..3018	34.8988	12.9638	4.82e-08	8.39e-07
contig_1059	1	0	0	1	PD-L1 expression and PD-1 checkpoint pathway in cancer	ko05235	ec:3.1.3.16	1..2961	36.0658	12.9717	4.67e-08	8.15e-07
contig_482	8	0	0	1	Propanoate metabolism;Glycolysis / Gluconeogenesis;Pyruvate metabolism;Valine, leucine and isoleucine degradation;Citrate cycle (TCA cycle);Glycine, serine and threonine metabolism;Tryptophan metabolism;Lysine degradation	ko00640;ko00010;ko00620;ko00280;ko00020;ko00260;ko00380;ko00310	ec:1.8.1.4	1..1742	2895.36	12.977	0	0
contig_1647	2	0	0	1	Alanine, aspartate and glutamate metabolism;Purine metabolism	ko00250;ko00230	ec:4.3.2.2	1..2343	45.1047	12.9801	4.73e-08	8.24e-07
contig_4542	2	0	0	2	Fatty acid biosynthesis;Biotin metabolism	ko00061;ko00780	ec:1.1.1.100;ec:2.3.1.85	1..1418	80.0001	13.0067	4.34e-08	7.63e-07
contig_3091	2	0	0	1	Streptomycin biosynthesis;Inositol phosphate metabolism	ko00521;ko00562	ec:5.5.1.4	1..2829	141.286	13.0251	0	0
contig_2564	109	0	1	1	Phenylalanine, tyrosine and tryptophan biosynthesis;Glycine, serine and threonine metabolism;Tryptophan biosynthesis;Tryptophan biosynthesis (R-CRU-1119494);Tryptophan biosynthesis (R-GRA-1119494);Tryptophan biosynthesis (R-FVE-1119494);Tryptophan biosynthesis (R-VRA-1119494);Tryptophan biosynthesis (R-ALY-1119494);Tryptophan biosynthesis (R-OBA-1119494);Tryptophan biosynthesis (R-SPC-1119494);Tr…	ko00400;ko00260;R-JCU-1119494;R-CRU-1119494;R-GRA-1119494;R-FVE-1119494;R-VRA-1119494;R-ALY-1119494;R-OBA-1119494;R-SPC-1119494;R-PPE-1119494;R-SIT-1119494;R-NAT-1119494;R-CCR-1119494;R-HLP-1119494;R-MAC-1119494;R-OAU-1119494;R-CSI-1119494;R-CLA-1119494;R-ITR-1119494;R-CME-1119494;R-DRO-1119494;R-AOF-1119494;R-AIP-1119494;R-MES-1119494;R-ATH-1119494;R-LAN-1119494;R-CCL-1119494;R-TAE-1119494;R-BNA…	ec:4.2.1.20	1..2089	51.8851	13.0317	4.31e-08	7.59e-07
contig_4772	3	0	0	1	Amino sugar and nucleotide sugar metabolism;Galactose metabolism;O-Antigen nucleotide sugar biosynthesis	ko00520;ko00052;ko00541	ec:5.1.3.2	1..1617	67.8887	13.0319	4.17e-08	7.38e-07
contig_6325	2	0	0	1	Glyoxylate and dicarboxylate metabolism;One carbon pool by folate	ko00630;ko00670	ec:3.5.1.10	1..2099	51.969	13.0394	4.23e-08	7.45e-07
contig_809	1	0	0	2	Fatty acid biosynthesis	ko00061	ec:1.3.1.9;ec:2.3.1.85	1..2025	58.6821	13.0446	4.21e-08	7.44e-07
contig_442	3	0	0	1	Propanoate metabolism;Butanoate metabolism;Pyruvate metabolism	ko00640;ko00650;ko00620	ec:2.3.1.54	1..4333	288.397	13.0472	0	0
contig_846	2	0	0	1	Biosynthesis of unsaturated fatty acids;Linoleic acid metabolism	ko01040;ko00591	ec:1.14.19.3	1..2938	37.8338	13.0492	4.03e-08	7.16e-07
contig_2271	2	0	0	1	Lysine biosynthesis;Monobactam biosynthesis	ko00300;ko00261	ec:4.3.3.7	1..2271	50.4558	13.0586	3.82e-08	6.82e-07
contig_367	4	0	0	2	Amino sugar and nucleotide sugar metabolism;Ubiquinone and other terpenoid-quinone biosynthesis;Fructose and mannose metabolism;O-Antigen nucleotide sugar biosynthesis	ko00520;ko00130;ko00051;ko00541	ec:5.3.1.8;ec:4.1.3.36	1..3645	31.9911	13.0985	3.61e-08	6.48e-07
contig_4875	2	0	0	1	Purine metabolism;Thiamine metabolism	ko00230;ko00730	ec:3.6.1.15	1..4292	27.0638	13.1072	3.82e-08	6.83e-07
contig_2501	3	0	0	1	Fructose and mannose metabolism;Carbon fixation in photosynthetic organisms;Pentose phosphate pathway	ko00051;ko00710;ko00030	ec:5.3.1.6	1..1444	294.989	13.1181	0	0
contig_1737	1	0	0	1	Arginine and proline metabolism	ko00330	ec:2.6.1.13	1..2799	42.3255	13.129	3.36e-08	6.07e-07
contig_5702	1	0	0	1	Methane metabolism	ko00680	ec:1.1.1.284	1..1737	70.0574	13.1546	3.1e-08	5.64e-07
contig_4153	2	0	0	1	Glyoxylate and dicarboxylate metabolism;Tryptophan metabolism	ko00630;ko00380	ec:1.11.1.6	1..1612	75.5594	13.1572	3.1e-08	5.64e-07
contig_82	8	0	0	2	Amino sugar and nucleotide sugar metabolism;Glycosaminoglycan degradation;Various types of N-glycan biosynthesis;Other glycan degradation;Purine metabolism;Glycosphingolipid biosynthesis - ganglio series;Glycosphingolipid biosynthesis - globo and isoglobo series;Thiamine metabolism	ko00520;ko00531;ko00513;ko00511;ko00230;ko00604;ko00603;ko00730	ec:3.2.1.52;ec:3.6.1.15	1..2227	3897.82	13.1637	0	0
contig_886	1	0	0	1	Starch and sucrose metabolism	ko00500	ec:2.4.1.13	1..3514	32.9142	13.1644	3.6e-08	6.46e-07
contig_6167	5	0	0	1	Propanoate metabolism;Pyruvate metabolism;Carbon fixation pathways in prokaryotes;Methane metabolism;Taurine and hypotaurine metabolism	ko00640;ko00620;ko00720;ko00680;ko00430	ec:2.7.2.1	1..2490	48.1159	13.1959	3.18e-08	5.78e-07
contig_9113	1	0	0	1	PD-L1 expression and PD-1 checkpoint pathway in cancer	ko05235	ec:3.1.3.16	1..1966	64.7768	13.1972	2.76e-08	5.09e-07
contig_230	2	0	0	1	Arginine and proline metabolism;Cysteine and methionine metabolism	ko00330;ko00270	ec:4.1.1.50	1..2395	47.8714	13.2023	4.27e-08	7.53e-07
contig_1816	2	0	0	1	Purine metabolism;Thiamine metabolism	ko00230;ko00730	ec:3.6.1.15	1..4237	30.2054	13.2141	2.67e-08	4.94e-07
contig_3166	4	0	1	1	Glycolysis / Gluconeogenesis;Pyruvate metabolism;Cytosolic glycolysis;Plastid glycolysis	ko00010;ko00620;R-OSA-1119570;R-OSA-1119424	ec:2.7.1.40	1..3525	37.3535	13.2724	2.34e-08	4.37e-07
contig_12	105	0	1	1	Glycolysis / Gluconeogenesis;Methane metabolism;Fructose and mannose metabolism;Carbon fixation in photosynthetic organisms;Pentose phosphate pathway;Cytosolic glycolysis;Cytosolic glycolysis (R-ITR-1119570);Cytosolic glycolysis (R-SHI-1119570);Cytosolic glycolysis (R-PTI-1119570);Cytosolic glycolysis (R-MES-1119570);Cytosolic glycolysis (R-OAU-1119570);Cytosolic glycolysis (R-CCL-1119570);Cytoso…	ko00010;ko00680;ko00051;ko00710;ko00030;R-AOF-1119570;R-ITR-1119570;R-SHI-1119570;R-PTI-1119570;R-MES-1119570;R-OAU-1119570;R-CCL-1119570;R-OOF-1119570;R-BOL-1119570;R-PAB-1119570;R-CSC-1119570;R-CCA-1119570;R-VRA-1119570;R-OLU-1119570;R-BNA-1119570;R-GRA-1119570;R-CRU-1119570;R-AIP-1119570;R-ALY-1119570;R-CAN-1119570;R-MDO-1119570;R-BVU-1119570;R-CSI-1119570;R-CLA-1119570;R-SSP-1119570;R-TCA-111…	ec:4.1.2.13	1..1858	2288.28	13.2759	0	0
contig_4786	1	0	0	2	Pyruvate metabolism	ko00620	ec:1.1.1.28;ec:1.1.2.4	1..3949	33.8783	13.2813	2.28e-08	4.29e-07
contig_1013	1	0	0	1	Butanoate metabolism	ko00650	ec:1.1.1.30	1..1263	105.533	13.2887	2.25e-08	4.24e-07
contig_9343	3	0	0	1	Glycolysis / Gluconeogenesis;Pyruvate metabolism;Citrate cycle (TCA cycle)	ko00010;ko00620;ko00020	ec:2.3.1.12	1..1584	84.1059	13.3171	2.21e-08	4.16e-07
contig_9557	2	0	0	1	Various types of N-glycan biosynthesis;N-Glycan biosynthesis	ko00513;ko00510	ec:2.4.99.18	1..2309	59.0117	13.3228	2.07e-08	3.94e-07
contig_3416	3	0	0	1	Pyruvate metabolism;Carbon fixation pathways in prokaryotes;Citrate cycle (TCA cycle)	ko00620;ko00720;ko00020	ec:6.4.1.1	1..5520	24.6855	13.3235	2.08e-08	3.95e-07
contig_6794	2	0	0	2	Ubiquinone and other terpenoid-quinone biosynthesis;Oxidative phosphorylation	ko00130;ko00190	ec:1.6.5.2;ec:7.1.1.2	1..2084	60.5107	13.3251	2.98e-08	5.46e-07
contig_1169	4	0	0	1	Glutathione metabolism;Drug metabolism - other enzymes;Drug metabolism - cytochrome P450;Metabolism of xenobiotics by cytochrome P450	ko00480;ko00983;ko00982;ko00980	ec:2.5.1.18	1..2339	59.1426	13.3439	1.97e-08	3.75e-07
contig_302	1	0	0	1	Cysteine and methionine metabolism	ko00270	ec:3.3.1.1	1..1935	262.592	13.3493	0	0
contig_3878	1	0	0	2	Purine metabolism	ko00230	ec:6.3.3.1;ec:6.3.4.13	1..2569	51.7145	13.3518	2.22e-08	4.19e-07
contig_88	2	0	0	1	Glycolysis / Gluconeogenesis;Carbon fixation in photosynthetic organisms	ko00010;ko00710	ec:2.7.2.3	1..2143	1782.61	13.3541	0	0
contig_310	2	0	0	1	Purine metabolism;Thiamine metabolism	ko00230;ko00730	ec:3.6.1.15	1..4609	801.223	13.3576	0	0
contig_2283	2	0	0	1	Carbon fixation pathways in prokaryotes;One carbon pool by folate	ko00720;ko00670	ec:1.5.1.5	1..1554	88.2479	13.3652	1.96e-08	3.74e-07
contig_1029	3	0	0	1	Biosynthesis of ansamycins;Carbon fixation in photosynthetic organisms;Pentose phosphate pathway	ko01051;ko00710;ko00030	ec:2.2.1.1	1..3191	730.146	13.3691	0	0
contig_7540	1	0	0	1	Starch and sucrose metabolism	ko00500	ec:3.2.1.1	1..3565	39.172	13.3781	1.86e-08	3.57e-07
contig_2529	5	0	0	1	Cyanoamino acid metabolism;Glyoxylate and dicarboxylate metabolism;Methane metabolism;Glycine, serine and threonine metabolism;One carbon pool by folate	ko00460;ko00630;ko00680;ko00260;ko00670	ec:2.1.2.1	1..1654	83.5347	13.3824	1.92e-08	3.66e-07
contig_3558	2	0	0	2	Ubiquinone and other terpenoid-quinone biosynthesis;Oxidative phosphorylation	ko00130;ko00190	ec:1.6.5.2;ec:7.1.1.2	1..1838	81.0949	13.4261	1.56e-08	3.02e-07
contig_105	108	0	1	1	Pantothenate and CoA biosynthesis;Valine, leucine and isoleucine biosynthesis;Valine biosynthesis;Valine biosynthesis (R-CCA-1119600);Valine biosynthesis (R-ACH-1119600);Valine biosynthesis (R-CAN-1119600);Valine biosynthesis (R-BNA-1119600);Valine biosynthesis (R-CBA-1119600);Valine biosynthesis (R-CSI-1119600);Valine biosynthesis (R-OAU-1119600);Valine biosynthesis (R-CLA-1119600);Valine biosyn…	ko00770;ko00290;R-PDA-1119600;R-CCA-1119600;R-ACH-1119600;R-CAN-1119600;R-BNA-1119600;R-CBA-1119600;R-CSI-1119600;R-OAU-1119600;R-CLA-1119600;R-OGR-1119600;R-PTI-1119600;R-ITR-1119600;R-AIP-1119600;R-OLO-1119600;R-SLY-1119600;R-AOF-1119600;R-PAB-1119600;R-BVU-1119600;R-TTU-1119600;R-MDO-1119600;R-OMI-1119600;R-PVU-1119600;R-SHI-1119600;R-CRE-1119600;R-CSC-1119600;R-OOF-1119600;R-BOL-1119600;R-PAV…	ec:1.1.1.86	1..1806	505.692	13.4338	0	0
contig_2620	2	0	0	1	Purine metabolism;Pentose phosphate pathway	ko00230;ko00030	ec:2.7.6.1	1..3274	42.8843	13.447	1.87e-08	3.57e-07
contig_581	111	1	1	1	Glycolysis / Gluconeogenesis;Methane metabolism;Cytosolic glycolysis;Cytosolic glycolysis (R-ITR-1119570);Cytosolic glycolysis (R-SHI-1119570);Cytosolic glycolysis (R-PTI-1119570);Cytosolic glycolysis (R-MES-1119570);Cytosolic glycolysis (R-DRO-1119570);Cytosolic glycolysis (R-OAU-1119570);Cytosolic glycolysis (R-CBA-1119570);Cytosolic glycolysis (R-CCL-1119570);Cytosolic glycolysis (R-OOF-111957…	ko00010;ko00680;R-AOF-1119570;R-ITR-1119570;R-SHI-1119570;R-PTI-1119570;R-MES-1119570;R-DRO-1119570;R-OAU-1119570;R-CBA-1119570;R-CCL-1119570;R-OOF-1119570;R-BOL-1119570;R-PAB-1119570;R-CSC-1119570;R-CCA-1119570;R-VRA-1119570;R-OLU-1119570;R-BNA-1119570;R-GRA-1119570;R-CRU-1119570;R-AIP-1119570;R-ALY-1119570;R-CAN-1119570;R-MDO-1119570;R-BVU-1119570;R-CSI-1119570;R-CLA-1119570;R-SSP-1119570;R-TCA…	ec:4.2.1.11	1..2149	432.842	13.4497	0	0
contig_7530	2	0	0	1	Biosynthesis of various secondary metabolites - part 3;Cysteine and methionine metabolism	ko00997;ko00270	ec:2.5.1.6	1..1075	141.98	13.4634	1.44e-08	2.81e-07
contig_1653	3	0	0	1	Sulfur metabolism;Biosynthesis of various secondary metabolites - part 3;Cysteine and methionine metabolism	ko00920;ko00997;ko00270	ec:2.3.1.30	1..3600	41.6799	13.4827	1.44e-08	2.81e-07
contig_6698	2	0	0	1	Porphyrin and chlorophyll metabolism;Aminoacyl-tRNA biosynthesis	ko00860;ko00970	ec:6.1.1.17	1..2357	67.1375	13.4834	1.41e-08	2.76e-07
contig_946	1	0	0	1	Starch and sucrose metabolism	ko00500	ec:2.4.1.11	1..4559	34.8122	13.5169	1.27e-08	2.5e-07
contig_7395	103	0	1	1	Pyruvate metabolism;Valine, leucine and isoleucine biosynthesis;Leucine biosynthesis;Leucine biosynthesis (R-PTI-1119540);Leucine biosynthesis (R-AOF-1119540);Leucine biosynthesis (R-OAU-1119540);Leucine biosynthesis (R-MES-1119540);Leucine biosynthesis (R-CBA-1119540);Leucine biosynthesis (R-SHI-1119540);Leucine biosynthesis (R-PPE-1119540);Leucine biosynthesis (R-BOL-1119540);Leucine biosynthes…	ko00620;ko00290;R-DRO-1119540;R-PTI-1119540;R-AOF-1119540;R-OAU-1119540;R-MES-1119540;R-CBA-1119540;R-SHI-1119540;R-PPE-1119540;R-BOL-1119540;R-CCL-1119540;R-CSC-1119540;R-OOF-1119540;R-OLU-1119540;R-GRA-1119540;R-VRA-1119540;R-CCA-1119540;R-ALY-1119540;R-BNA-1119540;R-ATH-1119540;R-CRU-1119540;R-AIP-1119540;R-CAN-1119540;R-CLA-1119540;R-CSI-1119540;R-ITR-1119540;R-TAE-1119540;R-SSP-1119540;R-TCA…	ec:2.3.3.13	1..4558	32.3153	13.5341	1.61e-08	3.12e-07
contig_4569	2	0	0	2	Ubiquinone and other terpenoid-quinone biosynthesis;Oxidative phosphorylation	ko00130;ko00190	ec:1.6.5.2;ec:7.1.1.2	1..1032	153.97	13.5413	1.23e-08	2.43e-07
contig_1241	1	0	0	1	Arginine biosynthesis	ko00220	ec:1.2.1.38	1..1824	317.759	13.5698	0	0
contig_520	16	0	0	2	Benzoate degradation;Phenylalanine metabolism;Butanoate metabolism;Glycolysis / Gluconeogenesis;Naphthalene degradation;Chloroalkane and chloroalkene degradation;Xylene degradation;Dioxin degradation;Pyruvate metabolism;Drug metabolism - cytochrome P450;Metabolism of xenobiotics by cytochrome P450;Tyrosine metabolism;alpha-Linolenic acid metabolism;Fatty acid degradation;Glycine, serine and threo…	ko00362;ko00360;ko00650;ko00010;ko00626;ko00625;ko00622;ko00621;ko00620;ko00982;ko00980;ko00350;ko00592;ko00071;ko00260;ko00830	ec:1.2.1.10;ec:1.1.1.1	1..4273	229.313	13.57	0	0
contig_908	1	0	0	1	Selenocompound metabolism	ko00450	ec:1.8.1.9	1..2630	61.6165	13.5845	1.09e-08	2.18e-07
contig_5343	2	0	0	1	Glycosphingolipid biosynthesis - globo and isoglobo series;Glycosphingolipid biosynthesis - lacto and neolacto series	ko00603;ko00601	ec:2.4.1.69	1..4161	40.4438	13.6393	9.62e-09	1.94e-07
contig_955	4	0	0	2	Glycolysis / Gluconeogenesis;Pyruvate metabolism;Citrate cycle (TCA cycle);Carbon fixation in photosynthetic organisms	ko00010;ko00620;ko00020;ko00710	ec:4.1.1.32;ec:4.1.1.49	1..4358	133.12	13.6481	0	0
contig_3509	3	0	0	1	Citrate cycle (TCA cycle);Tryptophan metabolism;Lysine degradation	ko00020;ko00380;ko00310	ec:1.2.4.2	1..3147	54.4713	13.6497	9.26e-09	1.87e-07
contig_1876	5	0	0	1	Propanoate metabolism;beta-Alanine metabolism;Biosynthesis of unsaturated fatty acids;alpha-Linolenic acid metabolism;Fatty acid degradation	ko00640;ko00410;ko01040;ko00592;ko00071	ec:1.3.3.6	1..3793	42.9664	13.655	1.09e-08	2.17e-07
contig_1263	2	0	0	1	Propanoate metabolism;Valine, leucine and isoleucine degradation	ko00640;ko00280	ec:1.2.1.27	1..2601	64.9212	13.6586	9.54e-09	1.92e-07
contig_554	2	0	0	1	Purine metabolism;Thiamine metabolism	ko00230;ko00730	ec:3.6.1.15	1..2541	257.774	13.7324	0	0
contig_3879	1	0	0	1	Terpenoid backbone biosynthesis	ko00900	ec:1.17.7.1	1..2554	74.0402	13.7433	7.23e-09	1.49e-07
contig_4259	1	0	0	1	Alanine, aspartate and glutamate metabolism	ko00250	ec:6.3.5.4	1..3999	45.3703	13.7577	7.21e-09	1.49e-07
contig_934	3	0	0	1	Glycolysis / Gluconeogenesis;Pyruvate metabolism;Citrate cycle (TCA cycle)	ko00010;ko00620;ko00020	ec:1.2.4.1	1..1922	95.9782	13.776	6.75e-09	1.4e-07
contig_475	1	0	0	1	Aminobenzoate degradation	ko00627	ec:3.1.3.41	1..747	1583.29	13.8135	0	0
contig_454	1	0	0	1	Oxidative phosphorylation	ko00190	ec:3.6.1.1	1..1325	904.493	13.8501	0	0
contig_87	34	1	1	1	Alanine, aspartate and glutamate metabolism;Nitrogen metabolism;Ammonia assimilation cycle;Ammonia assimilation cycle (R-FVE-1119443);Ammonia assimilation cycle (R-SPC-1119443);Ammonia assimilation cycle (R-HLP-1119443);Ammonia assimilation cycle (R-AOF-1119443);Ammonia assimilation cycle (R-OAU-1119443);Ammonia assimilation cycle (R-CCL-1119443);Ammonia assimilation cycle (R-COL-1119443);Ammonia…	ko00250;ko00910;R-CRU-1119443;R-FVE-1119443;R-SPC-1119443;R-HLP-1119443;R-AOF-1119443;R-OAU-1119443;R-CCL-1119443;R-COL-1119443;R-OGR-1119443;R-BNA-1119443;R-CSI-1119443;R-ECU-1119443;R-CLA-1119443;R-PDA-1119443;R-SHI-1119443;R-OMI-1119443;R-HLH-1119443;R-OOF-1119443;R-CAR-1119443;R-ADU-1119443;R-ZJA-1119443;R-CSK-1119443;R-NNU-1119443;R-MGU-1119443;R-OSA-1119443;R-CCA-1119443;R-PED-1119443;R-PTA…	ec:1.4.1.14	1..8449	197.152	13.8523	0	0
contig_2324	107	0	1	1	Pyruvate metabolism;Glyoxylate and dicarboxylate metabolism;Carbon fixation pathways in prokaryotes;Methane metabolism;Citrate cycle (TCA cycle);Carbon fixation in photosynthetic organisms;Cysteine and methionine metabolism;TCA cycle (plant);TCA cycle (plant) (R-DRO-1119533);TCA cycle (plant) (R-AOF-1119533);TCA cycle (plant) (R-PAB-1119533);TCA cycle (plant) (R-MES-1119533);TCA cycle (plant) (R-…	ko00620;ko00630;ko00720;ko00680;ko00020;ko00710;ko00270;R-PTI-1119533;R-DRO-1119533;R-AOF-1119533;R-PAB-1119533;R-MES-1119533;R-OAU-1119533;R-SHI-1119533;R-CBA-1119533;R-PPE-1119533;R-CCL-1119533;R-OOF-1119533;R-BOL-1119533;R-OLU-1119533;R-CCA-1119533;R-VRA-1119533;R-ATH-1119533;R-ALY-1119533;R-BNA-1119533;R-CRU-1119533;R-CAN-1119533;R-GRA-1119533;R-AIP-1119533;R-CSI-1119533;R-CLA-1119533;R-ITR-1…	ec:1.1.1.37	1..458	394.886	13.8537	8.39e-09	1.71e-07
contig_1683	2	0	0	1	Purine metabolism;Thiamine metabolism	ko00230;ko00730	ec:3.6.1.15	1..2515	295.375	13.8938	0	0
contig_1554	1	0	0	1	Aminobenzoate degradation	ko00627	ec:3.1.3.41	1..4038	50.5551	13.9043	4.78e-09	1.01e-07
contig_1231	2	0	0	1	Purine metabolism;Thiamine metabolism	ko00230;ko00730	ec:3.6.1.15	1..1485	138.109	13.9104	4.73e-09	1e-07
contig_3407	6	0	0	2	Drug metabolism - other enzymes;alpha-Linolenic acid metabolism;Linoleic acid metabolism;Arachidonic acid metabolism;Ether lipid metabolism;Glycerophospholipid metabolism	ko00983;ko00592;ko00591;ko00590;ko00565;ko00564	ec:3.1.1.1;ec:3.1.1.4	1..1593	462.473	13.9157	0	0
contig_59	95	1	0	0	Thiamine biosynthesis;Thiamine biosynthesis (R-OLU-1119629);Thiamine biosynthesis (R-CAN-1119629);Thiamine biosynthesis (R-CCA-1119629);Thiamine biosynthesis (R-BNA-1119629);Thiamine biosynthesis (R-ACH-1119629);Thiamine biosynthesis (R-SLY-1119629);Thiamine biosynthesis (R-STU-1119629);Thiamine biosynthesis (R-OAU-1119629);Thiamine biosynthesis (R-CSI-1119629);Thiamine biosynthesis (R-AIP-111962…	R-PDA-1119629;R-OLU-1119629;R-CAN-1119629;R-CCA-1119629;R-BNA-1119629;R-ACH-1119629;R-SLY-1119629;R-STU-1119629;R-OAU-1119629;R-CSI-1119629;R-AIP-1119629;R-OLO-1119629;R-OGR-1119629;R-AOF-1119629;R-PTI-1119629;R-PAB-1119629;R-OMI-1119629;R-BVU-1119629;R-SHI-1119629;R-MDO-1119629;R-TTU-1119629;R-PVU-1119629;R-ACO-1119629;R-PAV-1119629;R-OOF-1119629;R-BOL-1119629;R-TPR-1119629;R-FVE-1119629;R-OSI-1…		1..1494	862.373	13.9232	0	0
contig_12641	4	0	0	1	Pyrimidine metabolism;Glutathione metabolism;Drug metabolism - other enzymes;Purine metabolism	ko00240;ko00480;ko00983;ko00230	ec:1.17.4.1	1..2092	98.7531	13.948	4.43e-09	9.46e-08
contig_5304	2	0	0	1	Glyoxylate and dicarboxylate metabolism;Citrate cycle (TCA cycle)	ko00630;ko00020	ec:2.3.3.1	1..5178	39.0953	13.9503	4.84e-09	1.03e-07
contig_2960	2	0	0	1	Photosynthesis;Oxidative phosphorylation	ko00195;ko00190	ec:7.1.2.2	1..941	232.3	13.9988	3.7e-09	8e-08
contig_2316	2	0	0	1	Purine metabolism;Thiamine metabolism	ko00230;ko00730	ec:3.6.1.15	1..1304	168.166	14.0069	3.62e-09	7.85e-08
contig_6953	1	0	0	1	Ubiquinone and other terpenoid-quinone biosynthesis	ko00130	ec:1.6.5.2	1..1752	123.69	14.0126	3.68e-09	7.97e-08
contig_1372	112	0	1	1	Propanoate metabolism;Carbon fixation pathways in prokaryotes;C5-Branched dibasic acid metabolism;Citrate cycle (TCA cycle);TCA cycle (plant);TCA cycle (plant) (R-DRO-1119533);TCA cycle (plant) (R-AOF-1119533);TCA cycle (plant) (R-PAB-1119533);TCA cycle (plant) (R-MES-1119533);TCA cycle (plant) (R-OAU-1119533);TCA cycle (plant) (R-SHI-1119533);TCA cycle (plant) (R-CBA-1119533);TCA cycle (plant) (…	ko00640;ko00720;ko00660;ko00020;R-PTI-1119533;R-DRO-1119533;R-AOF-1119533;R-PAB-1119533;R-MES-1119533;R-OAU-1119533;R-SHI-1119533;R-CBA-1119533;R-PPE-1119533;R-CCL-1119533;R-OOF-1119533;R-CSC-1119533;R-BOL-1119533;R-OLU-1119533;R-CCA-1119533;R-VRA-1119533;R-ATH-1119533;R-ALY-1119533;R-BNA-1119533;R-CRU-1119533;R-CAN-1119533;R-GRA-1119533;R-AIP-1119533;R-CSI-1119533;R-CLA-1119533;R-ITR-1119533;R-O…	ec:6.2.1.5	1..2344	93.7952	14.034	3.49e-09	7.58e-08
contig_4326	3	0	0	1	Glutathione metabolism;Carbon fixation pathways in prokaryotes;Citrate cycle (TCA cycle)	ko00480;ko00720;ko00020	ec:1.1.1.42	1..1945	118.192	14.0523	3.19e-09	6.97e-08
contig_4989	5	0	0	1	Propanoate metabolism;Aflatoxin biosynthesis;Pyruvate metabolism;Fatty acid biosynthesis;Carbon fixation pathways in prokaryotes	ko00640;ko00254;ko00620;ko00061;ko00720	ec:6.4.1.2	1..2765	83.7185	14.0596	3.11e-09	6.81e-08
contig_1785	2	0	0	1	Pyrimidine metabolism;Alanine, aspartate and glutamate metabolism	ko00240;ko00250	ec:6.3.5.5	1..2836	287.275	14.0724	0	0
contig_1517	112	1	1	1	Butanoate metabolism;Oxidative phosphorylation;Carbon fixation pathways in prokaryotes;Citrate cycle (TCA cycle);TCA cycle (plant);TCA cycle (plant) (R-DRO-1119533);TCA cycle (plant) (R-AOF-1119533);TCA cycle (plant) (R-PAB-1119533);TCA cycle (plant) (R-MES-1119533);TCA cycle (plant) (R-OAU-1119533);TCA cycle (plant) (R-SHI-1119533);TCA cycle (plant) (R-CBA-1119533);TCA cycle (plant) (R-PPE-11195…	ko00650;ko00190;ko00720;ko00020;R-PTI-1119533;R-DRO-1119533;R-AOF-1119533;R-PAB-1119533;R-MES-1119533;R-OAU-1119533;R-SHI-1119533;R-CBA-1119533;R-PPE-1119533;R-CCL-1119533;R-OOF-1119533;R-CSC-1119533;R-BOL-1119533;R-OLU-1119533;R-CCA-1119533;R-VRA-1119533;R-ATH-1119533;R-ALY-1119533;R-BNA-1119533;R-CRU-1119533;R-CAN-1119533;R-GRA-1119533;R-AIP-1119533;R-CSI-1119533;R-CLA-1119533;R-ITR-1119533;R-O…	ec:1.3.5.1	1..1397	165.716	14.1103	2.89e-09	6.37e-08
contig_1902	6	0	0	2	Glycolysis / Gluconeogenesis;Aminobenzoate degradation;Methane metabolism;Fructose and mannose metabolism;Carbon fixation in photosynthetic organisms;Pentose phosphate pathway	ko00010;ko00627;ko00680;ko00051;ko00710;ko00030	ec:3.1.3.11;ec:3.1.3.41	1..2259	100.672	14.1184	3.21e-09	7.01e-08
contig_1124	5	0	0	1	Cyanoamino acid metabolism;Glyoxylate and dicarboxylate metabolism;Methane metabolism;Glycine, serine and threonine metabolism;One carbon pool by folate	ko00460;ko00630;ko00680;ko00260;ko00670	ec:2.1.2.1	1..2511	97.6429	14.1416	2.51e-09	5.58e-08
contig_3168	7	0	0	1	Pyruvate metabolism;Glyoxylate and dicarboxylate metabolism;Carbon fixation pathways in prokaryotes;Methane metabolism;Citrate cycle (TCA cycle);Carbon fixation in photosynthetic organisms;Cysteine and methionine metabolism	ko00620;ko00630;ko00720;ko00680;ko00020;ko00710;ko00270	ec:1.1.1.37	1..1605	150.85	14.1712	2.46e-09	5.48e-08
contig_2685	107	0	1	1	Citrate cycle (TCA cycle);TCA cycle (plant);TCA cycle (plant) (R-DRO-1119533);TCA cycle (plant) (R-AOF-1119533);TCA cycle (plant) (R-PAB-1119533);TCA cycle (plant) (R-MES-1119533);TCA cycle (plant) (R-OAU-1119533);TCA cycle (plant) (R-SHI-1119533);TCA cycle (plant) (R-CBA-1119533);TCA cycle (plant) (R-PPE-1119533);TCA cycle (plant) (R-CCL-1119533);TCA cycle (plant) (R-OOF-1119533);TCA cycle (plan…	ko00020;R-PTI-1119533;R-DRO-1119533;R-AOF-1119533;R-PAB-1119533;R-MES-1119533;R-OAU-1119533;R-SHI-1119533;R-CBA-1119533;R-PPE-1119533;R-CCL-1119533;R-OOF-1119533;R-CSC-1119533;R-BOL-1119533;R-CCA-1119533;R-VRA-1119533;R-ATH-1119533;R-ALY-1119533;R-BNA-1119533;R-CRU-1119533;R-CAN-1119533;R-GRA-1119533;R-AIP-1119533;R-CSI-1119533;R-CLA-1119533;R-ITR-1119533;R-OMI-1119533;R-CAR-1119533;R-SSP-1119533…	ec:1.1.1.41	1..1924	128.344	14.2058	2.27e-09	5.07e-08
contig_487	105	0	1	2	Glycolysis / Gluconeogenesis;Carbon fixation in photosynthetic organisms;Cytosolic glycolysis;Cytosolic glycolysis (R-ITR-1119570);Cytosolic glycolysis (R-SHI-1119570);Cytosolic glycolysis (R-PTI-1119570);Cytosolic glycolysis (R-MES-1119570);Cytosolic glycolysis (R-DRO-1119570);Cytosolic glycolysis (R-OAU-1119570);Cytosolic glycolysis (R-CBA-1119570);Cytosolic glycolysis (R-CCL-1119570);Cytosolic…	ko00010;ko00710;R-AOF-1119570;R-ITR-1119570;R-SHI-1119570;R-PTI-1119570;R-MES-1119570;R-DRO-1119570;R-OAU-1119570;R-CBA-1119570;R-CCL-1119570;R-OOF-1119570;R-BOL-1119570;R-PAB-1119570;R-CSC-1119570;R-CCA-1119570;R-VRA-1119570;R-OLU-1119570;R-BNA-1119570;R-GRA-1119570;R-CRU-1119570;R-AIP-1119570;R-ALY-1119570;R-MDO-1119570;R-BVU-1119570;R-CSI-1119570;R-CLA-1119570;R-SSP-1119570;R-TCA-1119570;R-OMI…	ec:1.2.1.59;ec:1.2.1.12	1..2178	1286.21	14.217	0	0
contig_2174	1	0	0	1	Oxidative phosphorylation	ko00190	ec:7.1.1.9	1..1220	212.523	14.2232	2.09e-09	4.7e-08
contig_4333	5	0	0	2	Glycolysis / Gluconeogenesis;Methane metabolism;Fructose and mannose metabolism;Carbon fixation in photosynthetic organisms;Pentose phosphate pathway	ko00010;ko00680;ko00051;ko00710;ko00030	ec:3.1.3.11;ec:3.1.3.37	1..1546	618.027	14.2919	0	0
contig_2188	1	0	0	1	Porphyrin and chlorophyll metabolism	ko00860	ec:4.1.1.37	1..1843	154.688	14.2919	1.9e-09	4.3e-08
contig_120	1	0	0	1	Nitrogen metabolism	ko00910	ec:1.7.1.3	1..5654	156.341	14.3312	0	0
contig_4621	2	0	0	1	Starch and sucrose metabolism;Galactose metabolism	ko00500;ko00052	ec:3.2.1.26	1..6599	44.7517	14.3405	1.81e-09	4.12e-08
contig_2342	1	0	0	1	Arginine biosynthesis	ko00220	ec:2.7.2.8	1..1942	152.137	14.4358	1.21e-09	2.81e-08
contig_4023	5	0	0	1	Propanoate metabolism;beta-Alanine metabolism;Biosynthesis of unsaturated fatty acids;alpha-Linolenic acid metabolism;Fatty acid degradation	ko00640;ko00410;ko01040;ko00592;ko00071	ec:1.3.3.6	1..5479	53.8813	14.4501	1.2e-09	2.8e-08
contig_422	1	0	0	1	Starch and sucrose metabolism	ko00500	ec:2.4.1.1	1..4014	273.85	14.4998	0	0
contig_1985	3	0	0	1	Methane metabolism;Glycine, serine and threonine metabolism;Cysteine and methionine metabolism	ko00680;ko00260;ko00270	ec:1.1.1.95	1..2817	113.553	14.5394	9.58e-10	2.26e-08
contig_3470	31	0	1	1	Glutathione metabolism;Arginine and proline metabolism;Putrescine biosynthesis III;Putrescine biosynthesis III (R-AOF-1119551);Putrescine biosynthesis III (R-PAB-1119551);Putrescine biosynthesis III (R-OAU-1119551);Putrescine biosynthesis III (R-CSC-1119551);Putrescine biosynthesis III (R-OOF-1119551);Putrescine biosynthesis III (R-CCA-1119551);Putrescine biosynthesis III (R-CRU-1119551);Putresci…	ko00480;ko00330;R-SHI-1119551;R-AOF-1119551;R-PAB-1119551;R-OAU-1119551;R-CSC-1119551;R-OOF-1119551;R-CCA-1119551;R-CRU-1119551;R-AIP-1119551;R-CSI-1119551;R-CLA-1119551;R-OMI-1119551;R-CAR-1119551;R-COL-1119551;R-FVE-1119551;R-SPC-1119551;R-HLP-1119551;R-PDA-1119551;R-OGR-1119551;R-MGU-1119551;R-OSA-1119551;R-EGR-1119551;R-PTA-1119551;R-NNU-1119551;R-ADU-1119551;R-ZJA-1119551;R-CSK-1119551;R-JCU…	ec:4.1.1.17	1..2918	108.379	14.5854	9.19e-10	2.18e-08
contig_8202	108	1	1	0	TCA cycle (plant);TCA cycle (plant) (R-DRO-1119533);TCA cycle (plant) (R-AOF-1119533);TCA cycle (plant) (R-PAB-1119533);TCA cycle (plant) (R-MES-1119533);TCA cycle (plant) (R-OAU-1119533);TCA cycle (plant) (R-SHI-1119533);TCA cycle (plant) (R-CBA-1119533);TCA cycle (plant) (R-PPE-1119533);TCA cycle (plant) (R-CCL-1119533);TCA cycle (plant) (R-OOF-1119533);TCA cycle (plant) (R-CSC-1119533);TCA cyc…	R-PTI-1119533;R-DRO-1119533;R-AOF-1119533;R-PAB-1119533;R-MES-1119533;R-OAU-1119533;R-SHI-1119533;R-CBA-1119533;R-PPE-1119533;R-CCL-1119533;R-OOF-1119533;R-CSC-1119533;R-BOL-1119533;R-OLU-1119533;R-CCA-1119533;R-VRA-1119533;R-ATH-1119533;R-ALY-1119533;R-BNA-1119533;R-CRU-1119533;R-CAN-1119533;R-GRA-1119533;R-AIP-1119533;R-CSI-1119533;R-CLA-1119533;R-ITR-1119533;R-OMI-1119533;R-CAR-1119533;R-SSP-1…		1..1648	201.387	14.6252	7.68e-10	1.84e-08
contig_3671	2	0	0	1	Amino sugar and nucleotide sugar metabolism;Ascorbate and aldarate metabolism	ko00520;ko00053	ec:5.1.3.18	1..2046	165.746	14.6436	7.21e-10	1.73e-08
contig_976	1	0	0	1	Porphyrin and chlorophyll metabolism	ko00860	ec:1.16.3.1	1..1368	264.249	14.7348	5.77e-10	1.4e-08
contig_1484	112	0	1	1	Glycolysis / Gluconeogenesis;Inositol phosphate metabolism;Fructose and mannose metabolism;Carbon fixation in photosynthetic organisms;Plastid glycolysis;Plastid glycolysis (R-GRA-1119424);Plastid glycolysis (R-VRA-1119424);Plastid glycolysis (R-OBA-1119424);Plastid glycolysis (R-ALY-1119424);Plastid glycolysis (R-CRU-1119424);Plastid glycolysis (R-ATH-1119424);Plastid glycolysis (R-SPC-1119424);…	ko00010;ko00562;ko00051;ko00710;R-FVE-1119424;R-GRA-1119424;R-VRA-1119424;R-OBA-1119424;R-ALY-1119424;R-CRU-1119424;R-ATH-1119424;R-SPC-1119424;R-TUR-1119424;R-JCU-1119424;R-MAC-1119424;R-CCR-1119424;R-NAT-1119424;R-HLP-1119424;R-SIT-1119424;R-DRO-1119424;R-AOF-1119424;R-TAE-1119424;R-OAU-1119424;R-CME-1119424;R-MES-1119424;R-CSA-1119424;R-PPE-1119424;R-OKA-1119424;R-LAN-1119424;R-ZMA-1119424;R-C…	ec:5.3.1.1	1..1621	226.459	14.7481	5.58e-10	1.36e-08
contig_3527	106	0	1	1	Porphyrin and chlorophyll metabolism;Tetrapyrrole biosynthesis I;Tetrapyrrole biosynthesis I (R-ATR-4827054);Tetrapyrrole biosynthesis I (R-MGU-4827054);Tetrapyrrole biosynthesis I (R-HLH-4827054);Tetrapyrrole biosynthesis I (R-SMO-4827054);Tetrapyrrole biosynthesis I (R-PHA-4827054);Tetrapyrrole biosynthesis I (R-OSA-4827054);Tetrapyrrole biosynthesis I (R-PVE-4827054);Tetrapyrrole biosynthesis …	ko00860;R-BDI-4827054;R-ATR-4827054;R-MGU-4827054;R-HLH-4827054;R-SMO-4827054;R-PHA-4827054;R-OSA-4827054;R-PVE-4827054;R-BRA-4827054;R-ECU-4827054;R-SBI-4827054;R-ADU-4827054;R-MPO-4827054;R-OEU-4827054;R-TPR-4827054;R-ETE-4827054;R-OME-4827054;R-HVU-4827054;R-OBR-4827054;R-CCD-4827054;R-ATA-4827054;R-EGR-4827054;R-AHA-4827054;R-OMI-4827054;R-TAE-4827054;R-BVU-4827054;R-TTU-4827054;R-PAV-4827054…	ec:2.5.1.61	1..2121	169.147	14.7583	5.74e-10	1.4e-08
contig_5137	5	0	0	1	Glycolysis / Gluconeogenesis;Methane metabolism;Galactose metabolism;Fructose and mannose metabolism;Pentose phosphate pathway	ko00010;ko00680;ko00052;ko00051;ko00030	ec:2.7.1.11	1..2834	127.883	14.7622	5.55e-10	1.35e-08
contig_1866	3	0	0	2	Glyoxylate and dicarboxylate metabolism;Phenylpropanoid biosynthesis;Tryptophan metabolism	ko00630;ko00940;ko00380	ec:1.11.1.6;ec:1.11.1.7	1..2130	185.245	14.8808	4.18e-10	1.03e-08
contig_1439	60	0	1	1	Alanine, aspartate and glutamate metabolism;Arginine biosynthesis;Arginine biosynthesis II (acetyl cycle);Arginine biosynthesis II (acetyl cycle) (R-CCA-1119622);Arginine biosynthesis II (acetyl cycle) (R-CLA-1119622);Arginine biosynthesis II (acetyl cycle) (R-OAU-1119622);Arginine biosynthesis II (acetyl cycle) (R-AIP-1119622);Arginine biosynthesis II (acetyl cycle) (R-CSI-1119622);Arginine bios…	ko00250;ko00220;R-PDA-1119622;R-CCA-1119622;R-CLA-1119622;R-OAU-1119622;R-AIP-1119622;R-CSI-1119622;R-AOF-1119622;R-PTA-1119263;R-OGR-1119622;R-PED-1119263;R-PAB-1119622;R-OMI-1119622;R-HLH-1119263;R-SHI-1119622;R-CSC-1119622;R-EGR-1119263;R-CAR-1119263;R-OOF-1119622;R-CRU-1119263;R-ADU-1119263;R-FVE-1119622;R-SPC-1119622;R-ZJA-1119263;R-HLP-1119622;R-CSK-1119263;R-OAU-1119263;R-CLA-1119263;R-OSA…	ec:4.3.2.1	1..2710	162.148	15.0338	2.76e-10	6.96e-09
contig_1489	112	1	1	1	Butanoate metabolism;Oxidative phosphorylation;Carbon fixation pathways in prokaryotes;Citrate cycle (TCA cycle);TCA cycle (plant);TCA cycle (plant) (R-DRO-1119533);TCA cycle (plant) (R-AOF-1119533);TCA cycle (plant) (R-PAB-1119533);TCA cycle (plant) (R-MES-1119533);TCA cycle (plant) (R-OAU-1119533);TCA cycle (plant) (R-SHI-1119533);TCA cycle (plant) (R-CBA-1119533);TCA cycle (plant) (R-PPE-11195…	ko00650;ko00190;ko00720;ko00020;R-PTI-1119533;R-DRO-1119533;R-AOF-1119533;R-PAB-1119533;R-MES-1119533;R-OAU-1119533;R-SHI-1119533;R-CBA-1119533;R-PPE-1119533;R-CCL-1119533;R-OOF-1119533;R-CSC-1119533;R-BOL-1119533;R-OLU-1119533;R-CCA-1119533;R-VRA-1119533;R-ATH-1119533;R-ALY-1119533;R-BNA-1119533;R-CRU-1119533;R-CAN-1119533;R-GRA-1119533;R-AIP-1119533;R-CSI-1119533;R-CLA-1119533;R-ITR-1119533;R-O…	ec:1.3.5.1	1..2651	172.58	15.0799	2.4e-10	6.1e-09
contig_843	1	0	0	1	Carbon fixation in photosynthetic organisms	ko00710	ec:2.7.1.19	1..1779	931.496	15.1018	0	0
contig_798	4	0	0	1	Amino sugar and nucleotide sugar metabolism;Glycolysis / Gluconeogenesis;Starch and sucrose metabolism;Pentose phosphate pathway	ko00520;ko00010;ko00500;ko00030	ec:5.3.1.9	1..2043	257.706	15.2586	1.42e-10	3.67e-09
contig_3547	2	0	0	1	Purine metabolism;Thiamine metabolism	ko00230;ko00730	ec:3.6.1.15	1..4513	118.462	15.2974	1.29e-10	3.35e-09
contig_690	6	0	0	2	Glycolysis / Gluconeogenesis;Aminobenzoate degradation;Methane metabolism;Fructose and mannose metabolism;Carbon fixation in photosynthetic organisms;Pentose phosphate pathway	ko00010;ko00627;ko00680;ko00051;ko00710;ko00030	ec:3.1.3.11;ec:3.1.3.41	1..1794	319.803	15.3948	1.01e-10	2.65e-09
contig_7339	9	0	0	2	Phenylalanine, tyrosine and tryptophan biosynthesis;Nicotinate and nicotinamide metabolism;Phenylalanine metabolism;Alanine, aspartate and glutamate metabolism;Tyrosine metabolism;Valine, leucine and isoleucine degradation;Tryptophan metabolism;Isoquinoline alkaloid biosynthesis;Cysteine and methionine metabolism	ko00400;ko00760;ko00360;ko00250;ko00350;ko00280;ko00380;ko00950;ko00270	ec:1.4.3.2;ec:1.4.3.16	1..3133	188.285	15.6018	1.3e-10	3.37e-09

## Sheet: Sheet1
Contig name	#Pathways	#GO CC	#GO MF	#EC	Pathways	Pathways IDs	Enzymes Codes	Region	Max group mean	Log2 fold change	P-value	FDR p-value
contig_13767	1	0	0	1	Nitrogen metabolism	ko00910	ec:4.2.1.1	1..1344	8.62291	9.75268	3.82e-05	0.000267
contig_24559	1	0	0	1	Nitrogen metabolism	ko00910	ec:4.2.1.1	1..2772	32.332	-8.51241	0.00056	0.00259
contig_9763	1	0	0	1	Nitrogen metabolism	ko00910	ec:1.7.99.1	1..3392	422.775	-7.00878	0	0
contig_1493	4	0	0	1	Alanine, aspartate and glutamate metabolism;Arginine biosynthesis;Nitrogen metabolism;Glyoxylate and dicarboxylate metabolism	ko00250;ko00220;ko00910;ko00630	ec:6.3.1.2	1..2336	321.572	-6.76659	5.36e-11	1.46e-09
contig_4334	34	0	1	1	Alanine, aspartate and glutamate metabolism;Nitrogen metabolism;Ammonia assimilation cycle;Ammonia assimilation cycle (R-FVE-1119443);Ammonia assimilation cycle (R-SPC-1119443);Ammonia assimilation cycle (R-HLP-1119443);Ammonia assimilation cycle (R-AOF-1119443);Ammonia assimilation cycle (R-OAU-1119443);Ammonia assimilation cycle (R-CCL-1119443);Ammonia assimilation cycle (R-COL-1119443);Ammonia…	ko00250;ko00910;R-CRU-1119443;R-FVE-1119443;R-SPC-1119443;R-HLP-1119443;R-AOF-1119443;R-OAU-1119443;R-CCL-1119443;R-COL-1119443;R-OGR-1119443;R-BNA-1119443;R-CSI-1119443;R-ECU-1119443;R-CLA-1119443;R-PDA-1119443;R-SHI-1119443;R-OMI-1119443;R-HLH-1119443;R-OOF-1119443;R-CAR-1119443;R-ADU-1119443;R-ZJA-1119443;R-CSK-1119443;R-NNU-1119443;R-MGU-1119443;R-OSA-1119443;R-CCA-1119443;R-PED-1119443;R-PTA…	ec:1.4.1.14	1..8320	86.0115	-6.63629	1.11e-16	5.26e-15
contig_33471	1	0	0	1	Nitrogen metabolism	ko00910	ec:4.2.1.1	1..5168	363.892	-6.58643	0	0
contig_110	4	0	0	1	Alanine, aspartate and glutamate metabolism;Arginine biosynthesis;Nitrogen metabolism;Glyoxylate and dicarboxylate metabolism	ko00250;ko00220;ko00910;ko00630	ec:6.3.1.2	1..1563	290.449	-6.31112	0	0
contig_6451	1	0	0	1	Nitrogen metabolism	ko00910	ec:1.7.1.4	1..1554	33.2485	-5.04402	1.81e-06	1.97e-05
contig_8502	1	0	0	2	Nitrogen metabolism	ko00910	ec:1.7.1.2;ec:1.7.1.1	1..1456	46.1601	-4.90431	1.74e-07	2.6e-06
contig_40121	1	0	0	1	Nitrogen metabolism	ko00910	ec:4.2.1.1	1..4030	5.60749	-4.64635	0.000421	0.00206
contig_20439	1	0	0	1	Nitrogen metabolism	ko00910	ec:1.7.1.4	1..1631	37.907	-3.25492	3.27e-06	3.25e-05
contig_2106	1	0	0	1	Nitrogen metabolism	ko00910	ec:4.2.1.104	1..1044	57.0642	3.35296	1.38e-07	2.12e-06
contig_30863	1	0	0	1	Nitrogen metabolism	ko00910	ec:4.2.1.1	1..359	7.35944	7.63641	0.00119	0.00482
contig_29185	1	0	0	1	Nitrogen metabolism	ko00910	ec:4.2.1.1	1..564	5.79983	7.93546	0.0008	0.00348
contig_2948	1	0	0	1	Nitrogen metabolism	ko00910	ec:1.7.99.1	1..504	19.1588	9.64	7.59e-05	0.00048
contig_2571	1	0	0	1	Nitrogen metabolism	ko00910	ec:4.2.1.1	1..2769	43.952	10.5548	0	0
contig_16558	1	0	0	1	Nitrogen metabolism	ko00910	ec:4.2.1.1	1..1544	13.4211	10.5912	7.62e-06	6.74e-05
contig_15485	4	0	0	1	Alanine, aspartate and glutamate metabolism;Arginine biosynthesis;Nitrogen metabolism;Glyoxylate and dicarboxylate metabolism	ko00250;ko00220;ko00910;ko00630	ec:6.3.1.2	1..2130	10.8336	10.7315	5.46e-06	5.05e-05
contig_109	4	0	0	1	Alanine, aspartate and glutamate metabolism;Arginine biosynthesis;Nitrogen metabolism;Glyoxylate and dicarboxylate metabolism	ko00250;ko00220;ko00910;ko00630	ec:6.3.1.2	1..1686	202.98	11.12	0	0
contig_5496	1	0	0	1	Nitrogen metabolism	ko00910	ec:1.7.1.4	1..1497	34.1422	11.8621	5.81e-07	7.47e-06
contig_374	4	0	0	1	Alanine, aspartate and glutamate metabolism;Arginine biosynthesis;Nitrogen metabolism;Glyoxylate and dicarboxylate metabolism	ko00250;ko00220;ko00910;ko00630	ec:6.3.1.2	1..2665	1263.54	12.9633	0	0
contig_87	34	1	1	1	Alanine, aspartate and glutamate metabolism;Nitrogen metabolism;Ammonia assimilation cycle;Ammonia assimilation cycle (R-FVE-1119443);Ammonia assimilation cycle (R-SPC-1119443);Ammonia assimilation cycle (R-HLP-1119443);Ammonia assimilation cycle (R-AOF-1119443);Ammonia assimilation cycle (R-OAU-1119443);Ammonia assimilation cycle (R-CCL-1119443);Ammonia assimilation cycle (R-COL-1119443);Ammonia…	ko00250;ko00910;R-CRU-1119443;R-FVE-1119443;R-SPC-1119443;R-HLP-1119443;R-AOF-1119443;R-OAU-1119443;R-CCL-1119443;R-COL-1119443;R-OGR-1119443;R-BNA-1119443;R-CSI-1119443;R-ECU-1119443;R-CLA-1119443;R-PDA-1119443;R-SHI-1119443;R-OMI-1119443;R-HLH-1119443;R-OOF-1119443;R-CAR-1119443;R-ADU-1119443;R-ZJA-1119443;R-CSK-1119443;R-NNU-1119443;R-MGU-1119443;R-OSA-1119443;R-CCA-1119443;R-PED-1119443;R-PTA…	ec:1.4.1.14	1..8449	197.152	13.8523	0	0
contig_120	1	0	0	1	Nitrogen metabolism	ko00910	ec:1.7.1.3	1..5654	156.341	14.3312	0	0

## Sheet: Sheet2
Contig name	#Pathways	#GO CC	#GO MF	#EC	Pathways	Pathways IDs	Enzymes Codes	Region	Max group mean	Log2 fold change	P-value	FDR p-value
contig_7582	1	0	0	1	Oxidative phosphorylation	ko00190	ec:3.6.1.1	1..1491	54.0817	-8.37171	0.000537	0.00251
contig_6172	2	0	0	1	Photosynthesis;Oxidative phosphorylation	ko00195;ko00190	ec:7.1.2.2	1..1009	431.265	-8.0974	3.82e-14	1.39e-12
contig_19650	1	0	0	1	Oxidative phosphorylation	ko00190	ec:7.1.2.1	1..4861	9.75338	-7.56018	0.0019	0.00704
contig_668	1	0	0	1	Oxidative phosphorylation	ko00190	ec:3.6.1.1	1..3528	464.478	-7.50861	0	0
contig_2961	2	0	0	1	Photosynthesis;Oxidative phosphorylation	ko00195;ko00190	ec:7.1.2.2	1..894	168.616	-7.36577	3.14e-08	5.71e-07
contig_458	1	0	0	1	Oxidative phosphorylation	ko00190	ec:3.6.1.1	1..1473	1584.84	-6.91879	0	0
contig_15527	1	0	0	1	Oxidative phosphorylation	ko00190	ec:7.1.2.1	1..1607	64.0537	-4.81436	1.32e-09	3.06e-08
contig_16793	1	0	0	1	Oxidative phosphorylation	ko00190	ec:7.1.2.1	1..3474	21.0085	-4.65493	2.55e-08	4.74e-07
contig_66955	1	0	0	1	Oxidative phosphorylation	ko00190	ec:7.1.1.9	1..403	4.37151	7.02552	0.00293	0.00996
contig_6362	1	0	0	1	Oxidative phosphorylation	ko00190	ec:7.1.2.1	1..1173	1.93711	7.45941	0.00173	0.00656
contig_7607	1	0	0	1	Oxidative phosphorylation	ko00190	ec:3.6.1.1	1..777	74.3149	9.40323	0	0
contig_11300	1	0	0	1	Oxidative phosphorylation	ko00190	ec:3.6.1.1	1..458	25.7683	9.79013	3.49e-05	0.000247
contig_3475	1	0	0	1	Oxidative phosphorylation	ko00190	ec:7.1.2.1	1..1953	12.0026	10.7531	5.52e-06	5.1e-05
contig_7581	1	0	0	1	Oxidative phosphorylation	ko00190	ec:3.6.1.1	1..1416	28.8716	11.5586	1.08e-06	1.26e-05
contig_4463	1	0	0	1	Oxidative phosphorylation	ko00190	ec:7.1.2.1	1..4767	8.63732	11.562	1.07e-06	1.25e-05
contig_3229	1	0	0	1	Oxidative phosphorylation	ko00190	ec:7.1.1.9	1..968	471.097	11.5787	0	0
contig_5207	2	0	0	1	Photosynthesis;Oxidative phosphorylation	ko00195;ko00190	ec:7.1.2.2	1..1436	217.439	12.6575	0	0
contig_532	1	0	0	1	Oxidative phosphorylation	ko00190	ec:7.1.2.1	1..1185	75.5577	12.6905	8.72e-08	1.42e-06
contig_667	1	0	0	1	Oxidative phosphorylation	ko00190	ec:3.6.1.1	1..3744	715.616	12.7589	0	0
contig_454	1	0	0	1	Oxidative phosphorylation	ko00190	ec:3.6.1.1	1..1325	904.493	13.8501	0	0
contig_2960	2	0	0	1	Photosynthesis;Oxidative phosphorylation	ko00195;ko00190	ec:7.1.2.2	1..941	232.3	13.9988	3.7e-09	8e-08
contig_2174	1	0	0	1	Oxidative phosphorylation	ko00190	ec:7.1.1.9	1..1220	212.523	14.2232	2.09e-09	4.7e-08
