# Supplementary material for: De novo transcriptome and lipidome analysis of Desmodesmus abundans under model flue gas reveals adaptive changes after ten years of acclimation to high CO2
Source: PLoS One. 2024 May 17;19(5):e0299780. doi: 10.1371/journal.pone.0299780 (PMC11101044; doi:10.1371/journal.pone.0299780)
Supplement: S3 Table — (XLSX) [file pone.0299780.s004.xlsx]

## Sheet: S3 Table Central C metabolism
S3 Table. Annotation results, DEGs log2FC and adjusted p.value, expression level, and RPKM of contigs encoded in central carbon metabolism.
Pathway	Enzyme/Protein				Contig			DEGs			Expression level			RPKM			Annotation details
	Name	Acronym	Enzyme Commission number (EC)		ID	Length		Log2FC	Adjusted p.value		Strain HCA	Strain LCA		Strain HCA	Strain LCA		e-Value	Similarity (%)	Description
H+-pump/ transporters	H+-transporting ATPase	PMA	7.1.2.1		19650	4861		-7.56018	0.00704		0	43		0	4.24876		0	76.09	XP_005647875.1putative plasma membrane-type proton ATPase
					4463	4767		11.562	1.25e-05		109	0		9.70285	0		0	79.03	XP_011396827.1Plasma membrane ATPase
					310	4609		13.3576	0		8515	5		783.963	0.521054		0	76.37	H+-transporting ATPase
					311	8308		-6.87989	0		3	1882		0.15323	108.803		0	81.43	H+-transporting ATPase
	H+-translocating diphosphatase	AVP/V-Type ATPase	7.1.3.1		9677	2190		12.8304	1.07e-06		240	0		46.5034	0		1.35853e-106	86.33	XP_013903235.1V-type H+-transporting ATPase subunit D
					9678	1484		-6.72764	4.51e-06		0	166		0	53.7271		5.21593e-109	88.65	XP_013903235.1V-type H+-transporting ATPase subunit D
					3319	1328		13.292	4.21e-07		309	0		98.7366	0		6.84648e-148	72.72	XP_001696429.1vacuolar H+ ATPase V1 sector, subunit C
					3320	1507		-8.30062	0.00279		0	100		0	31.8717		2.65939e-151	73.17	XP_001696429.1vacuolar H+ ATPase V1 sector, subunit C
					10473	1393		10.7504	1.5e-14		201	1		61.2298	0.344801		3.63776e-55	91.48	XP_013901246.1V-type H+-transporting ATPase subunit F
					10474	1328		-5.90283	8.39e-05		0	83		0	30.0192		3.83873e-55	90.9	XP_013901246.1V-type H+-transporting ATPase subunit F
			7.1.3.1, 7.1.2.1		15527	1607		-4.81436	3.06e-08		0	168		0	50.2126		0	95.09	XP_013898670.1V-type H+-transporting ATPase subunitAC39
					532	1185		12.6905	1.42e-06		228	0		81.6459	0		0	95.44	V-type H+-transporting ATPase subunitAC39
Carbon concentrating mechanisms (CCM)	Carbonic anhydrase	CA	4.2.1.1		13767	1344		9.75268	0.000267		42	0		13.2607	0		3.3849e-36	49.83	XP_013902348.1carbonic anhydrase
					16558	1544		10.5912	6.74e-05		46	0		12.6424	0		4.14781e-75	55.62	XP_002951241.1hypothetical protein VOLCADRAFT_109791
					24559	2772		-8.51241	0.00259		0	211		0	36.5602		3.78703e-98	76.98	XP_001697606.1carbonic anhydrase 8
					2571	2769		10.5548	0		264	0		40.4575	0		1.02115e-101	79.48	carbonic anhydrase
					29185	564		7.93546	0.00348		9.3967	0		7.52383	0		5.74399e-36	63.12	XP_001692291.1carbonic anhydrase
					30863	359		7.63641	0.00482		11.81	0		9.45613	0		2.00987e-13	94.74	alpha carbonic anhydrase
					33471	5168		-6.58643	0		9	3752		0.738989	348.706		1.10172e-49	51.76	XP_002951241.1hypothetical protein VOLCADRAFT_109791
					40121	4030		-4.64635	0.00206		0	57		0	6.79343		1.85135e-72	56.97	XP_002951241.1hypothetical protein VOLCADRAFT_109791
	Low CO2 inducible protein	LCI	-		6473	1949		13.3513	3.72e-07		299	0		65.0994	0		7.92393e-10	51.34	XP_001691792.1low-CO2-inducible protein
					34723	1487		-4.72277	0.00163		0	42		0	13.5662		8.25223e-100	75.02	XP_001695919.1low CO2-induced protein
					6874	2148		8.82608	5.26e-15		115	2		22.7186	0.447213		4.38366e-103	74.88	XP_001695919.1low CO2-induced protein
	Low CO2 inducible protein A	LCIA	-		1274	2018		-7.05059	1.02e-14		1	623		0.210279	148.281		5.79708e-89	67.15	low co2 inducible protein A
					1273	1222		10.2118	0		339	0		117.719	0		8.73722e-91	64.6	low co2 inducible protein A
	Low CO2 and stress-induced one-helix protein	OHP	-		19943	925		-6.58975	1.7e-08		0	378		0	196.277		2.77115e-23	89.01	XP_001696654.1low CO2 and stress-induced one-helix protein
					3775	1070		12.8494	1.05e-06		252	0		99.9389	0		2.74919e-33	84.9	XP_001696654.1low CO2 and stress-induced one-helix protein
CO2 fixation	Ribulose-biphosphate carboxylase	Rubisco	4.1.1.39		92	1151		12	0		39291	38		14485.6	15.8572		4.8671e-76	79.56	ribulose-1,5-bisphosphate carboxylase/oxygenase small subunit
					131	1030		-6.95667	0		46	31570		18.9513	14721.6		8.78841e-78	80.77	ribulose-1,5-bisphosphate carboxylase/oxygenase small subunit
					9877	466		8.41161	0.00235		19	0		17.3016	0		8.73926e-106	97.42	NP_958405.1ribulose-1,5-bisphosphate carboxylase/oxygenase large subunit (chloroplast)
					9963	278		7.71722	0.0044		8	0		12.2113	0		2.77406e-60	94.57	NP_958405.1ribulose-1,5-bisphosphate carboxylase/oxygenase large subunit (chloroplast)
C3 cycle	Phosphoglycerate kinase	PGK	2.7.2.3		88	2143		13.35	0		10799	5		2138.35	1.12064		0	87.5	phosphoglycerate kinase
					89	1980		-7.12	0		3	5386		0.642945	1306.53		0	87.57	Phosphoglycerate kinase, chloroplastic
					2951	1512		3.13	2.4e-05		114	14		31.9942	4.44729		2.38235e-102	68.05	XP_001702049.1phosphoglycerate kinase
					23610	470		8.34	0.00213		16	0		14.4457	0		1.04943e-44	69.49	XP_001702049.1phosphoglycerate kinase
	Glyceraldehyde 3-PO4 dehydrogenase	GAPDH1	1.2.1.12, 1.2.1.59		487	2178		14.217	0		5751	1		1120.48	0.220527		0	84.95	glyceraldehyde-3-phosphate dehydrogenase
					1165	1807		-7.16105	0		2	577		0.469667	153.369		4.06886e-178	87.82	glyceraldehyde-3-phosphate dehydrogenase, type I
					6264	1734		11.7488	9.09e-06		171	0		41.847	0		9.37279e-172	83.4	GBF99581.1glyceraldehyde-3-phosphate dehydrogenase
					6541	1293		4.01	1.71e-05		481	14		157.857	5.20054		1.61299e-142	89.03	XP_013902621.1glyceraldehyde 3-phosphate dehydrogenase
	Glyceraldehyde 3-PO4 dehydrogenase (NADP+) (Phosphorylating)	GAPDH2	1.2.1.13, 1.2.1.59		15	1520		12.5603	0		4736	6		1322.17	1.89595		0	92.69	glyceraldehyde-3-phosphate dehydrogenase
					16	1698		-3.25434	1.11e-08		211	6296		52.7306	1780.93		0	91.04	glyceraldehyde-3-phosphate dehydrogenase
	Transketolase	-	2.2.1.1		1029	3191		13.37	0		5632	4		748.951	0.602077		0	87.83	transketolase
					1033	3089		-7.50132	0		4	4319		0.54949	671.559		0	88.47	transketolase
	Ribose-5-phosphate isomerase	RPI	5.3.1.6		2501	1444		13.1181	0		995	1		292.398	0.332623		1.10805e-154	93.75	ribose-5-phosphate isomerase
					7089	1659		-6.6961	1.19e-12		1	421		0.255783	121.886		6.05129e-158	89.67	XP_001692016.1ribose-5-phosphate isomerase
	Phosphoribulokinase	PRK	2.7.1.19		843	1779		15.1018	0		3792	0		904.503	0		0	89.27	phosphoribulokinase
					844	1883		-7.25739	0		4	3120		0.901421	795.836		0	89.02	phosphoribulokinase
C4 cycle	Phosphoenolpyruvate carboxylase	PPC	4.1.1.31		1893	4545		-5.57486	1.25e-09		0	204		0	21.5583		0	83.6	phosphoenolpyruvate carboxylase
					1894	4499		11.8045	0		687	0		64.7975	0		0	83.92	phosphoenolpyruvate carboxylase
					3593	4102		12.14	0		603	0		62.3792	0		0	74.9	XP_005652003.1PEPCase 1
					3594	4478		-6.79084	1.21e-07		0	129		0	13.8365		0	74.74	XP_005652003.1PEPCase 1
	Aspartate aminotransferase	AAT	2.6.1.1		7379	2101		-5.64443	2.9e-10		0	273		0	62.4102		0	84.91	XP_001700039.1aspartate aminotransferase
					8354	1894		3.58574	2.87e-07		202	78		45.2574	19.7803		4.53214e-52	77.41	XP_005643912.1aspartate aminotransferase
					14332	1342		11.0339	3.13e-05		62	0		19.6046	0		1.14081e-09	94.66	XP_013895180.1aspartate aminotransferase
					24779	443		7.63257	0.00541		11	0		10.5368	0		4.81851e-82	88.19	XP_013893516.1aspartate aminotransferase
					24778	3039		-5.02648	7.99e-07		2	694		0.279265	109.685		0	80.47	NP_180654.1aspartate aminotransferase 1
					25037	533		8.00136	0.00309		9	0		7.16528	0		1.20565e-90	80.99	NP_180654.1aspartate aminotransferase 1
	Malate dehydrogenase	MDH1	1.1.1.37		1581	2370		-7.0337	1.98e-14		1	707		0.179048	143.282		0	89.7	malate dehydrogenase, cytoplasmic
					1582	1085		10.7857	0		343	2		134.147	0.885359		3.80776e-108	90.63	malate dehydrogenase, cytoplasmic
					2324	458		-13.8537	1.71e-07		220	0		203.833	0		1.01117e-51	93.46	malate dehydrogenase, cytoplasmic
					2325	742		11.5111	5.36e-05		7	0		4.00324	0		3.51958e-08	93.75	malate dehydrogenase
					3168	1605		14.1712	5.48e-08		569	0		150.437	0		1.39331e-66	84.98	XP_002957197.1malate dehydrogenase
					6590	1847		-8.32616	0.0027		0	111		0	28.8652		2.26322e-108	84.35	XP_013899727.1malate dehydrogenase
					6546	2865		11.4191	0		236	0		34.9547	0		6.60479e-96	83.04	XP_013899727.1malate dehydrogenase
					6588	618		11.7502	8.78e-06		120	0		82.3968	0		9.66788e-93	87.76	XP_001693118.1malate dehydrogenase
					6589	7348		-6.57653	0		2	1356		0.115499	88.6359		2.50756e-149	86.3	XP_001693118.1malate dehydrogenase
	Malate dehydrogenase (NADP+)	MDH2	1.1.1.82		791	1443		-7.28	0.0096		0	61		0	20.304		0	90.82	NADP-dependent malate dehydrogenase
					792	1470		12.2746	3.57e-06		126	0		36.3723	0		0	91.52	NADP-Malate dehydrogenase
	Malate dehydrogenase (Oxaloacetate-decarboxylating) (NADP+)	MDH3	1.1.1.40		3451	4223		-4.77105	1.07e-08		2	437		0.200968	49.7026		1.4301e-114	88.41	XP_013891272.1malate dehydrogenase (oxaloacetate-decarboxylating)(NADP+)
					17826	1169		9.50536	0.000399		36	0		13.0679	0		8.70507e-124	61.1	XP_013891272.1malate dehydrogenase (oxaloacetate-decarboxylating)(NADP+)
					9946	632		7.93515	0.00336		10	0		6.7143	0		5.35883e-89	90.58	XP_001696415.1NADP-dependent malic enzyme
					12667	1123		8.88784	4.12e-10		45	1		17.004	0.4277		2.03073e-44	75.31	XP_001696415.1NADP-dependent malic enzyme
	Malate dehydrogenase (decarboxylating)	MDH4	1.1.1.39		4977	1684		11.7049	1.04e-05		94	0		23.6866	0		0	76.07	GBF98314.1malic enzyme
					4978	1739		-5.82381	0.000129		0	73		0	20.1624		0	76.17	GBF98314.1malic enzyme
					14288	752		9.7343	0.000266		32	0		18.0572	0		6.02101e-132	80.32	XP_013904436.1malate dehydrogenase (oxaloacetate-decarboxylating)(NADP+)
					31617	383		7.25904	0.00762		5	0		5.53974	0		2.54682e-64	86.61	XP_005647736.1RNB-domain-containing protein
	Phosphoenolpyruvate carboxykinase (ATP)	PEPCK	4.1.1.49		955	4358		13.6481	0		779	1		75.8522	0.110213		0	84.54	phosphoenolpyruvate carboxykinase
					956	4356		-10.7877	8.35e-05		0	1260		0	138.932		0	84.51	phosphoenolpyruvate carboxykinase
					8893	587		8.43893	0.00194		7	0		5.06032	0		3.75802e-66	79.31	XP_013895149.1phosphoenolpyruvate carboxykinase (ATP)
					19790	1679		12.2221	4.37e-06		89	0		22.4935	0		0	74.7	XP_002951381.1phosphoenolpyruvate carboxykinase
	Alanine transaminase	ALT	2.6.1.2		6487	2700		10.1899	0		447	2		70.2525	0.355783		0	85.13	XP_002947519.1alanine aminotransferase
					13741	2431		-7.08144	2.67e-06		0	175		0	34.5758		0	83.22	XP_002947519.1alanine aminotransferase
					29313	482		9.11369	0.000663		10	0		8.80381	0		7.20748e-61	81.04	XP_013900770.1alanine transaminase
	Pyruvate -phosphate dikinase	PPDK	2.7.9.1		240	4338		12.71	0		5449	10		533.022	1.10721		0	80.42	pyruvate phosphate dikinase
					241	4331		-7.34239	0		10	15088		0.979782	1673.26		0	80.29	pyruvate phosphate dikinase
Photosynthesis	Plastoquinol- plastocyanin reductase	-	7.1.1.6		585	1502		12.76	0		3972	4		1122.17	1.27911		6.34848e-79	84.41	Rieske iron-sulfur subunit of the cytochrome b6f complex, chloroplast precursor
					594	1406		-7.10598	0		4	1970		1.20724	672.977		1.12576e-75	82.83	Rieske iron-sulfur subunit of the cytochrome b6f complex, chloroplast precursor
	Ferredoxin- NADP+ reductase	-	1.18.1.2		346	1267		11.9191	0		3793	6		1270.35	2.27454		0	84.11	ferredoxin-NADP+ reductase
					347	1246		-7.32014	0		5	2497		1.70282	962.542		0	84.06	ferredoxin-NADP+ reductase
	H+ Transporting two-sector ATPase	-	7.1.2.2		2960	941		13.9988	8e-08		576	0		259.747	0		4.41934e-25	78.02	XP_001702609.1F1F0 ATP synthase epsilon subunit
					2961	894		-7.36577	5.71e-07		0	245		0	131.628		1.05636e-24	78.02	XP_001702609.1F1F0 ATP synthase epsilon subunit
					5207	1436		12.6575	0		777	0		229.607	0		1.89488e-76	74.48	GBF99996.1ATP synthase subunit delta mitochondrial
					6172	1009		-8.0974	1.39e-12		0	701		0	333.692		6.17309e-81	75.86	XP_001695985.1mitochondrial ATP synthase subunit 5, OSCP subunit
Glycolysis/ Gluconeogenesis	Hexokinase	-	2.7.1.1		1004	1777		11.1942	0		231	1		55.1623	0.270291		5.84711e-121	69.9	hypothetical protein GPECTOR_71g579
					14638	1856		-7.49091	0.00729		0	74		0	19.1502		5.00447e-113	72.78	XP_001689605.1glucokinase
					15592	1525		11.6177	1.28e-05		74	0		20.5911	0		8.72417e-44	59.71	XP_002956604.1hexokinase
					21899	855		9.40883	0.000438		28	0		13.8966	0		2.11758e-47	62.35	XP_001702432.1hexokinase
					21900	2506		-4.43995	0.000221		1	103		0.169331	19.7413		1.59277e-101	61.64	XP_002956604.1hexokinase
					23742	1097		9.67609	0.000295		26	0		10.0574	0		2.72055e-152	72.76	GAQ91706.1GHMP kinase family protein
	Glucokinase	-	2.7.1.2		1004	1777		11.1942	0		231	1		55.1623	0.270291		5.84711e-121	69.9	hypothetical protein GPECTOR_71g579
					14638	1856		-7.49091	0.00729		0	74		0	19.1502		5.00447e-113	72.78	XP_001689605.1glucokinase
					23742	1097		9.67609	0.000295		26	0		10.0574	0		2.72055e-152	72.76	GAQ91706.1GHMP kinase family protein
	Glucose-6-PO4 isomerase	GPI	5.3.1.9		798	2043		15.2586	3.67e-09		1314	0		272.926	0		0	87.31	glucose-6-phosphate isomerase
					799	2061		-6.88198	0		0	1256		0	292.705		0	87.37	glucose-6-phosphate isomerase
	Fructose bisphosphatase	FBP	3.1.3.11		690	1794		15.3948	2.65e-09		1446	0		342.03	0		0	86.1	fructose-1,6-bisphosphatase
					1887	1637		-7.16764	0		2	1860		0.518441	545.737		0	86.47	fructose-1,6-bisphosphatase
					1902	2259		14.1184	7.01e-08		311	0		58.4201	0		3.8387e-170	90.34	fructose 1,6-bisphosphatase
					3143	2494		10.7162	5.29e-05		2	1445		0.340292	278.285		2.25457e-156	83.79	XP_002951804.1hypothetical protein VOLCADRAFT_92325
					4333	1546		-6.63629	5.26e-15		2257	0		619.498	0		0	89.62	XP_002946928.1sedoheptulose-1,7-biphosphatase
					4386	1641		-7.07263	0		3	2556		0.775766	748.12		0	89.62	XP_002946928.1sedoheptulose-1,7-biphosphatase
					22041	620		8.31	0.00238		6	0		4.10655	0		2.5026e-21	72.57	XP_013892053.1fructose-1,6-bisphosphatase I
					31006	855		9.08415	0.000703		20	0		9.92617	0		3.66066e-90	79.56	NP_201243.1Inositol monophosphatase family protein
	6-phosphofructokinase	PFK	2.7.1.11		2327	1707		11.0076	5.26e-15		267	0		66.3736	0		0	84.18	phosphofructokinase family protein
					2328	1817		-8.81224	0.00154		0	141		0	37.272		0	83.3	phosphofructokinase family protein
					5137	2834		14.7622	1.35e-08		740	0		110.803	0		0	84.49	XP_002949213.1phosphofructokinase family protein
					6474	4727		-4.68302	1.14e-12		7	472		0.628391	47.9596		0	85.96	XP_002949213.1phosphofructokinase family protein
					8169	2267		8.17852	0		103	3		19.2798	0.635607		4.46737e-93	73.48	PSC73510.1phosphofructokinase family
					8851	2233		-6.20792	3.44e-05		0	93		0	20.0038		3.33753e-94	73.12	XP_001694148.1phosphofructokinase family protein
					21027	1090		-2.60432	0.000317		5	91		1.94653	40.099		5.41267e-16	93.9	XP_001696306.1phosphofructokinase family protein
					25794	633		8.3662	0.0023		10	0		6.70369	0		2.30934e-50	81.4	XP_001701180.1peptidyl-prolyl cis-trans isomerase, FKBP-type
	Fructose-bisphosphate aldolase	ALDO	4.1.2.13		12	1858		13.2759	0		9985	10		2280.45	2.58508		0	86.73	fructose-bisphosphate aldolase 3, chloroplastic
					13	1961		-6.84684	0		13	6877		2.81309	1684.38		0	86.66	fructose-bisphosphate aldolase 3, chloroplastic
					9904	860		7.99	2.2e-08		40	0		19.7369	0		3.61179e-100	74.47	XP_001701797.1fructose-1,6-bisphosphate aldolase
					12797	1309		-6.31828	3.86e-13		2	493		0.648348	180.895		0	86.66	XP_001700318.1fructose-1,6-bisphosphate aldolase
					12798	1988		7.69561	0		145	1		30.9506	0.241603		0	88.6	XP_001700318.1fructose-1,6-bisphosphate aldolase
	Glyceraldehyde 3-PO4 dehydrogenase (Phosphorylating)	GAPDH1	1.2.1.12		487	2178		14.217	0		5751	1		1120.48	0.220527		0	84.95	glyceraldehyde-3-phosphate dehydrogenase
					1165	1807		-7.16105	0		2	577		0.469667	153.369		4.06886e-178	87.82	glyceraldehyde-3-phosphate dehydrogenase, type I
					6264	1734		11.7488	9.09e-06		171	0		41.847	0		9.37279e-172	83.4	GBF99581.1glyceraldehyde-3-phosphate dehydrogenase
					6541	1293		4.01248	1.71e-05		481	14		157.857	5.20054		1.61299e-142	89.03	XP_013902621.1glyceraldehyde 3-phosphate dehydrogenase
	Glyceraldehyde-3-PO4 dehydrogenase (Phosphorylating) (NADP+)	GAPDH2	1.2.1.59		15	1520		12.5603	0		4736	6		1322.17	1.89595		0	92.69	glyceraldehyde-3-phosphate dehydrogenase
					16	1698		-3.25434	1.11e-08		211	6296		52.7306	1780.93		0	91.04	glyceraldehyde-3-phosphate dehydrogenase
					487	2178		14.217	0		5751	1		1120.48	0.220527		0	84.95	glyceraldehyde-3-phosphate dehydrogenase
					1165	1807		-7.16105	0		2	577		0.469667	153.369		4.06886e-178	87.82	glyceraldehyde-3-phosphate dehydrogenase, type I
					6264	1734		11.7488	9.09e-06		171	0		41.847	0		9.37279e-172	83.4	GBF99581.1glyceraldehyde-3-phosphate dehydrogenase
					6541	1293		4.01248	1.71e-05		481	14		157.857	5.20054		1.61299e-142	89.03	XP_013902621.1glyceraldehyde 3-phosphate dehydrogenase
	Glyceraldehyde-3-PO4 dehydrogenase (NADP+)	GAPDH3	1.2.1.9		6099	1355		10.702	5.33e-05		60	0		18.7901	0		0	89.98	XP_013901106.1glyceraldehyde 3-phosphate dehydrogenase, nonphosphorylating
					11974	2790		-3.20574	0.00101		5	36		0.760473	6.19751		0	89.48	XP_013901106.1glyceraldehyde 3-phosphate dehydrogenase, nonphosphorylating
	Phosphoglycerate kinase	PGK	2.7.2.3		88	2143		13.35	0		10799	5		2138.35	1.12064		0	87.5	phosphoglycerate kinase
					89	1980		-7.12	0		3	5386		0.642945	1306.53		0	87.57	Phosphoglycerate kinase, chloroplastic
					2951	1512		3.13	2.4e-05		114	14		31.9942	4.44729		2.38235e-102	68.05	XP_001702049.1phosphoglycerate kinase
					23610	470		8.34	0.00213		16	0		14.4457	0		1.04943e-44	69.49	XP_001702049.1phosphoglycerate kinase
	Phosphopyruvate hydratase	PPH	4.2.1.11		580	2133		-6.64664	0		2	947		0.397884	213.245		0	86.71	hypothetical protein CEUSTIGMA_g9905.t1
					581	2149		13.45	0		2711	1		535.317	0.223503		0	87.16	hypothetical protein CEUSTIGMA_g9905.t1
	Pyruvate kinase	-	2.7.1.40		2320	2411		12.6412	0		1261	2		221.94	0.39843		0	96.27	cytosolic pyruvate kinase
					2576	2412		-7.06111	0		1	650		0.17593	129.436		0	96.5	cytosolic pyruvate kinase
					3166	3525		13.2724	4.37e-07		309	0		37.1978	0		4.17397e-176	75.67	XP_011398809.1Pyruvate kinase, cytosolic isozyme
					3235	3197		10.9994	0		932	0		123.706	0		5.26548e-173	73.96	XP_001695439.1pyruvate kinase
					6906	2601		-2.03886	0.00474		0	15		0	2.76994		4.33727e-172	76.89	XP_001695439.1pyruvate kinase
					7136	1673		2.34178	4.17e-05		46	22		11.6676	6.31605		0	77.77	XP_005649754.1pyruvate kinase
					7914	3201		-8.28482	1.37e-08		0	667		0	100.083		0	81.05	XP_002954743.1pyruvate kinase
					7915	1407		11.4424	1.53e-05		116	0		34.985	0		0	81.02	XP_002954743.1pyruvate kinase
					10557	2634		-7.8628	7.89e-08		0	520		0	94.8215		2.68538e-178	75.67	XP_011398809.1Pyruvate kinase, cytosolic isozyme
					11171	2672		9.49928	0		116	0		18.4221	0		0	73.83	GBF95398.1pyruvate kinase isozyme chloroplastic
					12155	2402		-4.41243	2.08e-05		0	83		0	16.5968		0	74.69	XP_005648559.1pyruvate kinase
					29410	1193		-7.42545	0.00762		0	75		0	30.1953		0	79.52	XP_005649754.1pyruvate kinase
	Aldose 1-epimerase	-	5.1.3.3		5237	2637		10.28	4.2e-13		123	0		19.7931	0		4.68936e-127	69.89	GBF97855.1aldose 1-epimerase
	Glucose-6-PO4 1-epimerase	-	5.1.3.15		1486	1235		11.65	0		547	0		187.948	0		2.68609e-175	82.28	Putative apospory-associated protein C
					1487	1236		-7.26777	3.95e-10		2	378		0.68664	146.89		1.3339e-173	81.92	Putative apospory-associated protein C
Pyruvate -> Malonyl CoA	Pyruvate dehydrogenase (Acetyl-transferring)	PDH	1.2.4.1		934	1922		13.776	1.4e-07		410	0		90.5208	0		0	88.39	pyruvate dehydrogenase E1 component subunit mitochondrial-like
					2474	2170		12.1968	0		820	0		160.351	0		0	94.15	pyruvate dehydrogenase E1 component subunit alpha
					2475	2042		-7.28662	5.66e-13		0	738		0	173.588		0	94.4	pyruvate dehydrogenase E1 component subunit alpha
					7776	1944		8.40384	0		636	2		138.829	0.494143		0	87.55	XP_001699210.1pyruvate dehydrogenase E1 beta subunit
					9528	1103		-6.20458	1.47e-07		0	144		0	62.7056		1.75301e-178	89.25	XP_001699210.1pyruvate dehydrogenase E1 beta subunit
	Dihydrolipoyllysine- residue acetyltransferase	DRA	2.3.1.12		1304	777		11.7737	8.99e-06		191	0		104.311	0		4.24261e-47	97.27	pyruvate dehydrogenase E2 component (dihydrolipoamide acetyltransferase)
					9343	1584		13.3171	4.16e-07		296	0		79.2966	0		2.15147e-104	81.74	GAX73834.1hypothetical protein CEUSTIGMA_g1284.t1
					19591	1547		-4.04175	1.91e-10		12	431		3.29161	133.815		1.72144e-147	86.63	XP_001697507.1dihydrolipoamide acetyltransferase
	Acetyl-CoA carboxylase	ACC	6.4.1.2		2569	2103		-3.28555	6.86e-08		19	386		3.83382	88.1591		0	93.18	acetyl-CoA carboxylase, biotin carboxylase
					4989	2765		14.0596	6.81e-08		611	0		93.77	0		0	89.44	GBF91106.1acetyl-coenzyme A carboxylase carboxyl transferase subunit, chloroplastic-like
					4990	3083		-4.54837	1.79e-13		8	757		1.10112	117.935		0	88.61	GBF91106.1acetyl-coenzyme A carboxylase carboxyl transferase subunit, chloroplastic-like
					5049	2336		10.9313	5.26e-15		314	1		57.0394	0.205611		0	83.41	XP_002953562.1hypothetical protein VOLCADRAFT_82311
					5050	2903		-6.74463	1.31e-13		2	558		0.292348	92.3222		0	80.85	XP_002953562.1hypothetical protein VOLCADRAFT_82311
					7844	626		12.2374	3.47e-06		197	0		133.539	0		4.363e-44	73.21	XP_005649768.1acetyl-CoA biotin carboxyl carrier
					7845	2826		-3.10349	6.76e-07		7	251		1.0511	42.66		6.99821e-38	74.75	XP_005649768.1acetyl-CoA biotin carboxyl carrier
					13853	1415		-10.212	0.000129		35	0		10.4961	0		0	76.46	GAX83903.1hypothetical protein CEUSTIGMA_g11327.t1
TCA cycle	Citrate synthase	CS	2.3.3.1		5304	5178		13.9503	1.03e-07		391	0		32.043	0		1.29625e-159	85.36	GBF96851.1citrate synthase
	ATP citrate synthase	ATP-CS	2.3.3.8		12087	753		4.96787	4.87e-11		23	1		12.9614	0.637858		1.01041e-11	86.51	XP_013902723.1ATP citrate (pro-S)-lyase
					10392	1734		-6.56523	0.0187584		0	177		0	49.0279		0	81.15	XP_005649153.1ATP-citrate lyase subunit A
					5830	2318		-9.06749	0.000994		0	248		0	51.3875		0	90.41	XP_013904657.1ATP citrate (pro-S)-lyase
					10391	1800		12.706	1.38e-06		200	0		47.1493	0		1.72129e-170	80.88	XP_005649153.1ATP-citrate lyase subunit A
					2563	2115		11.11	0		565	1		113.359	0.227096		0	89.09	ATP citrate (pro-S)-lyase
	Aconitate hydratase	ACH	4.2.1.3		627	3815		12.48	0		2512	4		279.411	0.503599		0	90.85	mitochondrial aconitate hydratase
					628	3586		-6.91571	0		2	3078		0.236667	412.266		0	90.5	mitochondrial aconitate hydratase
	Isocitrate dehydrogenase (NAD+)	IDH	1.1.1.41		12967	1608		-9.90958	0.000301		0	306		0	91.4017		0	84.71	XP_005648076.1isocitrate dehydrogenase, NAD-dependent
					5001	1402		11.1484	0		357	1		108.053	0.342587		0	88.03	GBG00171.1isocitrate dehydrogenase catalytic subunit mitochondrial-like
					5359	2038		-7.07584	3.48e-12		0	346		0	81.5438		0	82.52	XP_001697281.1isocitrate dehydrogenase, NAD-dependent
					2685	1924		14.2058	5.07e-08		534	0		117.775	0		0	87.39	hypothetical protein Rsub_05050
	Isocitrate dehydrogenase	IDP	1.1.1.42		4327	1862		-6.60308	7.41e-11		0	420		0	108.34		0	85.76	XP_001698704.1isocitrate dehydrogenase, NADP-dependent
					4326	1945		14.0523	6.97e-08		585	0		127.63	0		0	86.83	XP_001698704.1isocitrate dehydrogenase, NADP-dependent
	Oxoglutarate dehydrogenase (Succinyl- transferring)	ODO	1.2.4.2		1389	6715		-6.63957	1.98e-14		1	766		0.0631934	54.7901		0	87.57	E1 subunit of 2-oxoglutarate dehydrogenase
					3509	3147		13.6497	1.87e-07		387	0		52.1834	0		0	85.11	XP_002950899.1E1 subunit of 2-oxoglutarate dehydrogenase
					16995	655		8.46173	0.00191		13	0		8.42209	0		2.60786e-70	75.41	GAQ84781.12-oxoglutarate dehydrogenase E1 component
					8241	1654		2.93147	1.11e-05		17	4		4.36145	1.16157		3.18601e-143	67.18	XP_005643764.12-oxoglutarate dehydrogenase, E1 component
	Dihydrolipoyllysine- residue succinyltransferase	DRS	2.3.1.61		5128	1516		11.9015	0		362	0		101.327	0		2.44533e-137	91.67	XP_005651068.1dihydrolipoamide succinyltransferase
					5129	2170		-7.43061	2.03e-10		1	697		0.19555	154.274		6.08146e-133	91.64	XP_005651068.1dihydrolipoamide succinyltransferase
	Succinate- CoA ligase (GDP- forming)	SCL-GDP	6.2.1.4		10503	1066		-5.5572	1.43e-09		1	258		0.398071	116.247		6.22675e-157	91.88	XP_002957241.1succinate-coa ligase alpha chain, succinyl-CoA synthetase mitochondrial precursor
	Succinate- CoA ligase (ADP- forming)	SCL-ADP	6.2.1.5		3294	6619		-4.55679	2.21e-12		13	968		0.833429	70.2428		0	87.75	XP_001691581.1succinate-coa ligase beta chain
					10503	1066		-5.5572	1.43e-09		1	258		0.398071	116.247		6.22675e-157	91.88	XP_002957241.1succinate-coa ligase alpha chain, succinyl-CoA synthetase mitochondrial precursor
					1372	2344		14.034	7.58e-08		454	0		82.1894	0		8.82544e-159	94.92	succinate-coa ligase alpha chain, succinyl-CoA synthetase mitochondrial precursor
					3096	5987		12.53	0		614	1		43.5188	0.080225		0	87.74	XP_001691581.1succinate-coa ligase beta chain
	Succinate dehydrogenase	SDH	1.3.5.1		1517	1397		14.1103	6.37e-08		434	0		131.829	0		2.23646e-127	89.77	iron-sulfur subunit of mitochondrial succinate dehydrogenase
					15044	1357		-7.53464	1.92e-13		0	853		0	301.917		9.16466e-148	88.93	XP_002945780.1iron-sulfur subunit of mitochondrial succinate dehydrogenase
					1490	4142		-4.29377	7.52e-13		33	2598		3.38082	301.265		0	92.05	succinate dehydrogenase subunit A
					1489	2651		15.08	6.1e-09		948	0		151.746	0		0	92.53	succinate dehydrogenase subunit A
	Fumarate hydratase	FH	4.2.1.2		8206	1371		-7.6612	9.86e-12		0	1098		0	384.666		1.51773e-172	84.53	XP_005650930.1fumarate hydratase
					8205	1220		10.5846	7.02e-14		142	0		49.3908	0		5.27671e-173	84.32	XP_005650930.1fumarate hydratase
	Malate deshydrogenase	MDH1	1.1.1.37		791	1443		-7.28	0.0096		0	61		0	20.304		0	90.82	NADP-dependent malate dehydrogenase
					792	1470		12.2746	3.57e-06		126	0		36.3723	0		0	91.52	NADP-Malate dehydrogenase
					1581	2370		-7.0337	1.98e-14		1	707		0.179048	143.282		0	89.7	malate dehydrogenase, cytoplasmic
					1582	1085		10.7857	0		343	2		134.147	0.885359		3.80776e-108	90.63	malate dehydrogenase, cytoplasmic
					2324	458		-13.8537	1.71e-07		220	0		203.833	0		1.01117e-51	93.46	malate dehydrogenase, cytoplasmic
					2325	742		11.5111	5.36e-05		7	0		4.00324	0		3.51958e-08	93.75	malate dehydrogenase
					3168	1605		14.1712	5.48e-08		569	0		150.437	0		1.39331e-66	84.98	XP_002957197.1malate dehydrogenase
					6546	2865		11.4191	0		569	0		150.437	0		6.60479e-96	83.04	XP_013899727.1malate dehydrogenase
					6588	618		11.7502	8.78e-06		120	0		82.3968	0		9.66788e-93	87.76	XP_001693118.1malate dehydrogenase
					6589	7348		-6.57653	0		2	1356		0.115499	88.6359		2.50756e-149	86.3	XP_001693118.1malate dehydrogenase
					6590	1847		-8.32616	0.0027		2	1356		0.115499	88.6359		2.26322e-108	84.35	XP_013899727.1malate dehydrogenase
	Phosphoenolpyruvate carboxykinase (GTP)	PEP	4.1.1.32		13194	1315		11.41	1.7e-05		69	0		22.2659	0		1.83373e-13	70.43	XP_013893589.1phosphoenolpyruvate carboxykinase (ATP)
					1893	4545		-5.57	1.3e-09		0	204		0	21.5583		0	83.6	phosphoenolpyruvate carboxylase
					1894	4499		11.8	0		687	0		64.7975	0		0	83.92	phosphoenolpyruvate carboxylase
					19790	1679		12.22	4.4e-06		89	0		22.4935	0		0	74.7	XP_002951381.1phosphoenolpyruvate carboxykinase
					3593	4102		12.14	0		603	0		62.3792	0		0	74.9	XP_005652003.1PEPCase 1
					3594	4478		-6.79	1.2e-07		0	129		0	13.8365		0	74.74	XP_005652003.1PEPCase 1
					8893	587		8.44	0.0019		7	0		5.06032	0		3.75802e-66	79.31	XP_013895149.1phosphoenolpyruvate carboxykinase (ATP)
					955	4358		13.65	0		779	1		75.8522	0.110213		0	84.54	phosphoenolpyruvate carboxykinase
					956	4356		-10.79	8.4e-05		0	1260		0	138.932		0	84.51	phosphoenolpyruvate carboxykinase
	Phosphoenolpyruvate carboxykinase (ATP)	PEPCK	4.1.1.49		955	4358		13.65	0		779	1		75.8522	0.110213		0	84.54	phosphoenolpyruvate carboxykinase
					956	4356		-10.79	8.4e-05		0	1260		0	138.932		0	84.51	phosphoenolpyruvate carboxykinase
					19790	1679		12.22	4.4e-06		89	0		22.4935	0		0	74.7	XP_002951381.1phosphoenolpyruvate carboxykinase
					8893	587		8.44	0.0019		7	0		5.06032	0		3.75802e-66	79.31	XP_013895149.1phosphoenolpyruvate carboxykinase (ATP)
