# Supplementary material for: De novo transcriptome and lipidome analysis of Desmodesmus abundans under model flue gas reveals adaptive changes after ten years of acclimation to high CO2
Source: PLoS One. 2024 May 17;19(5):e0299780. doi: 10.1371/journal.pone.0299780 (PMC11101044; doi:10.1371/journal.pone.0299780)
Supplement: S4 Table — (XLSX) [file pone.0299780.s005.xlsx]

## Sheet: S4 Table 1C starch TAG metaboli
S4 Table. Annotation results, DEGs log2FC and adjusted p.value, expression level, and RPKM of contigs encoded in one carbon, starch, and TAG metabolism.
Pathway	Enzyme				Contig			DEGs			Expression level			RPKM			Annotation details
	Name	Acronym	Enzyme Commission number (EC)		ID	Length		Log2FC	Adjusted p.value		Strain HCA	Strain LCA		Strain HCA	Strain LCA		e-Value	Similarity (%)	Description
One carbon metabolism	Phosphoribosylglycinamide formyltransferase 1	PGF1	2.1.2.2		12252	1673		10.3683	9.62e-05		50	0		12.6821	0		6.52253e-08	88.44	XP_001694003.1phosphoribosylglycinamide formyltransferase
					30909	355		7.26	0.00792		5	0		5.97667	0		1.4204e-64	86.72	XP_001694003.1phosphoribosylglycinamide formyltransferase
	Phosphoribosylaminoimidazolecarboxamide formyltransferase	PACF	2.1.2.3		3805	2199		11.604	0		340	1		65.6102	0.218421		0	84.88	XP_005648783.1putative phosphoribosylaminoimidazolecarboxamide
					10164	2940		-7.30524	1.26e-06		1	288		0.144335	47.0505		0	84.24	XP_005648783.1putative phosphoribosylaminoimidazolecarboxamide
	Formate- tetrahydrofolate ligase	FTHFL	6.3.4.3		17475	511		7.8655	0.00392		12	0		9.96502	0		2.26311e-44	87.59	XP_013903544.1methylenetetrahydrofolate dehydrogenase (NADP+)
					27427	725		8.62043	0.0014		16	0		9.36483	0		2.89869e-124	88.38	XP_013903544.1methylenetetrahydrofolate dehydrogenase (NADP+)
	Formyltetrahydrofolate deformylase	FTHFD	3.5.1.10		6325	2099		13.0394	7.45e-07		199	0		40.2308	0		9.32797e-137	81.4	XP_001702513.1predicted protein
					6326	1549		-9.26193	0.000798		0	352		0	109.147		3.75348e-139	81.4	XP_001702513.1predicted protein
	Methenyltetrahydrofolate cyclohydrolase	MTHFC	3.5.4.9		27427	725		8.62043	0.0014		16	0		9.36483	0		2.89869e-124	88.38	XP_013903544.1methylenetetrahydrofolate dehydrogenase (NADP+)
					28941	453		5.79541	0.0014		7	0		6.55719	0		7.63162e-18	85.84	XP_013903112.1methylenetetrahydrofolate dehydrogenase(NADP+) / methenyltetrahydrofolate cyclohydrolase
	Methylenetetrahydrofolate dehydrogenase (NADP+)	MTHFD	1.5.1.5		2283	1554		13.3652	3.74e-07		270	0		73.7277	0		7.1105e-159	90.97	5,10-methylenetetrahydrofolate dehydrogenase
					2284	1467		-7.22644	1.44e-06		1	231		0.28926	75.6312		1.60506e-160	91.32	5,10-methylenetetrahydrofolate dehydrogenase
					16785	353		7.25858	0.00773		7	0		8.41475	0		5.16844e-29	84.82	GAX75184.1hypothetical protein CEUSTIGMA_g2628.t1
					30860	740		8.68259	0.00144		25	0		14.3359	0		8.04993e-123	84.33	GAQ78564.1Methylenetetrahydrofolate dehydrogenase
					42664	1145		-2.61178	0.00615		2	35		0.741212	14.6819		4.5433e-168	83.03	GAQ78564.1Methylenetetrahydrofolate dehydrogenase
					42969	2275		-4.14101	0.00658		0	27		0	5.70035		4.27201e-30	55.41	XP_013903112.1methylenetetrahydrofolate dehydrogenase(NADP+) / methenyltetrahydrofolate cyclohydrolase
	Methylenetetrahydrofolate reductase (NADPH)	MTHFR	1.5.1.20		1232	1619		10.7326	5.41e-05		84	0		22.0166	0		0	79.39	5,10-methylenetetrahydrofolate reductase
					4738	1957		-3.90766	1.4e-07		6	188		1.301	46.1409		0	78.17	XP_013906787.15,10-methylenetetrahydrofolate reductase
					10886	842		8.87095	0.00103		24	0		12.0953	0		3.12167e-98	87.48	XP_013906787.15,10-methylenetetrahydrofolate reductase
	Glycine hydroxymethyltransferase	GHT	2.1.2.1		1123	2557		-5.34324	4.88e-13		3	436		0.497861	81.8983		0	88.05	serine hydroxymethyltransferase
					1124	2511		14.1416	5.58e-08		690	0		116.606	0		0	88.19	serine hydroxymethyltransferase
					2528	1362		12.0575	5.06e-06		129	0		40.1911	0		0	88.77	serine hydroxymethyltransferase 3
					2529	1654		13.3824	3.66e-07		283	0		72.6054	0		4.06892e-100	86.39	serine hydroxymethyltransferase 3
					2530	2774		-9.11898	0.000958		0	199		0	34.4561		0	89.06	serine hydroxymethyltransferase 3
					8512	1205		10.095	1.95e-12		204	1		71.8391	0.398595		0	88.12	XP_002946621.1serine hydroxymethyltransferase
					8522	2518		-2.98331	0.000168		21	195		3.53901	37.1961		0	87.4	XP_002946621.1serine hydroxymethyltransferase
					9650	983		12.331	2.93e-06		242	0		104.467	0		3.01187e-18	79.15	XP_002946621.1serine hydroxymethyltransferase
	Dihydrofolate reductase	DHFR	1.5.1.3		28368	1257		10.0114	0.000175		31	0		10.4651	0		2.38437e-26	77.93	XP_001700389.1predicted protein
	Aminomethyltransferase	AMT	2.1.2.10		3519	1698		12.91	9e-07		295	0		73.7229	0		0	84.05	XP_005849287.1hypothetical protein CHLNCDRAFT_30552
					3520	1529		-7.18495	1e-06		0	229		0	71.9361		0	83.95	XP_002957198.1hypothetical protein VOLCADRAFT_107582
	Methionine synthase	MS	2.1.1.13		2927	2058		11.586	1.26e-05		162	0		33.4032	0		2.09842e-146	86.06	XP_001696420.1cobalamin-dependent methionine synthase
	Thymidylate synthase	TS	2.1.1.45		28368	1257		10.0114	0.000175		31	0		10.4651	0		2.38437e-26	77.93	XP_001700389.1predicted protein
Starch anabolism	Glucose-1-phosphate adenylyltransferase	GPAT	2.7.7.27		527	5564		9.63284	0		1928	9		147.041	0.776917		0	78.51	hypothetical protein GPECTOR_21g641
					892	2320		12.1905	0		1178	2		215.464	0.414058		0	83.88	glucose-1-phosphate adenylyltransferase small subunit, chloroplastic
					893	2412		-6.18663	0		2	941		0.35186	187.384		0	82.67	glucose-1-phosphate adenylyltransferase small subunit, chloroplastic
					2085	1703		-6.93844	3e-12		1	564		0.249174	159.068		0	78.9	hypothetical protein GPECTOR_21g641
	UTP-glucose-1-phosphate uridylyltransferase	UGPUT	2.7.7.9		7800	1554		11.3631	1.82e-05		69	0		18.8415	0		2.4735e-179	81.73	XP_001692246.1UDP-glucose pyrophosphorylase
	Starch synthase (glycosyl-transferring)	SS (ADP)	2.4.2.21		1373	3359		12.3464	0		3017	4		381.139	0.571964		0	84.3	granule-bound starch synthase I
					4199	3655		11.0877	0		307	1		44.5684	0.16432		0	87.18	GBF97168.1granule-bound starch synthase chloroplastic
					5585	1176		-9.62561	0.000456		0	329		0	43.2342		1.21568e-158	80.02	XP_001701469.1soluble starch synthase
	Glycogen (starch) synthase	SS (UDP)	2.4.1.11		946	4559		13.5169	2.5e-07		409	0		38.069	0		0	77.34	starch synthase
					1821	3468		-4.84911	1.5e-14		21	1278		2.56956	176.999		0	84.14	hypothetical protein VOLCADRAFT_72820
					2040	4193		11.5286	0		350	1		35.421	0.11455		0	78.55	soluble starch synthase
					3476	4778		12.3457	0		615	0		54.6194	0		0	71.1	XP_002958598.1hypothetical protein VOLCADRAFT_99865
					3477	6352		-5.71707	0		4	1109		0.267219	83.8572		0	69.29	XP_002958598.1hypothetical protein VOLCADRAFT_99865
					3840	5488		-3.76349	7.21e-10		8	488		0.618577	42.7095		0	69.47	XP_011398759.1Soluble starch synthase 3, chloroplastic/amyloplastic
					7826	2438		10.393	9.56e-05		49	0		8.52865	0		0	69.04	XP_013896982.1starch synthase
					10845	1176		9.0423	1.56e-10		85	0		30.6711	0		1.21568e-158	80.02	XP_001701469.1soluble starch synthase
					10846	3254		-5.16633	1.24e-08		1	203		0.130407	29.9638		0	78.42	XP_001701469.1soluble starch synthase
					12648	6371		-7.03054	9.54e-10		0	373		0	28.1203		0	77.94	XP_013901959.1starch synthase
					14805	2075		11.0158	3.21e-05		64	0		13.0882	0		1.78247e-93	77.92	GAQ90692.1starch synthase
	1,4-α-glucan branching enzyme	GBE	2.4.1.18		1630	3010		9.93208	0		200	0		28.1956	0		0	81.54	starch branching enzyme
					1631	3842		-6.88626	3.48e-06		1	231		0.110449	28.8784		0	81.51	starch branching enzyme
					2258	3852		12.8188	0		1482	1		163.26	0.12469		0	89.6	starch branching enzyme
					2591	5736		-6.00159	0		5	1109		0.369895	92.8627		0	86.26	starch branching enzyme II
					23666	731		7.86634	0.0037		9	0		5.22448	0		8.58055e-19	86.56	XP_001690322.1starch branching enzyme
Starch catabolism	β-amylase	-	3.2.1.2		8481	1328		9.43308	0.000423		28	0		8.94701	0		0	88.01	GBF99281.1beta-amylase chloroplastic
					10385	685		8.92197	0.000938		21	0		13.0091	0		2.02221e-77	71.36	XP_013897243.1hypothetical protein MNEG_9736
					12393	3041		11.309	2.08e-05		73	0		10.1865	0		2.7581e-42	81.74	PSC69096.1Beta-amylase chloroplastic isoform B
					27315	626		8.02359	0.00333		15	0		10.168	0		1.63786e-17	81.94	XP_001691373.1ABC1/COQ8 ser/thr kinase
					33234	515		7.4598	0.00588		7	0		5.76778	0		1.44505e-27	98.21	GAX76884.1hypothetical protein CEUSTIGMA_g4330.t1
	α-amylase	-	3.2.1.1		70	3820		12.2487	0		593	0		65.8733	0		0	70.32	glycoside hydrolase
					4489	4089		-6.2528	1.54e-11		0	464		0	54.5029		0	72.44	XP_005646996.1glycoside hydrolase
					7540	3565		13.3781	3.57e-07		313	0		37.2565	0		0	76.88	XP_005649456.1glycoside hydrolase
					10482	3559		-6.0928	1.58e-06		0	56		0	7.55752		4.5628e-164	70.23	XP_005649456.1glycoside hydrolase
	4-α-glucanotransferase	GT	2.4.1.25		2651	2040		12.9241	8.8e-07		283	0		58.8673	0		0	83.68	glycoside hydrolase
					2652	2366		-7.9854	0.00429		0	78		0	15.8343		0	83.52	glycoside hydrolase
					3074	7742		-6.62197	1.11e-08		0	261		0	16.1922		0	74.2	XP_002956849.1cytosolic 4-alpha-glucanotransferase
					13065	4556		12.5403	1.84e-06		217	0		20.2113	0		0	73.61	XP_002956849.1cytosolic 4-alpha-glucanotransferase
	Glycogen phosphorylase	GP	2.4.1.1		527	5564		9.63284	0		1928	9		147.041	0.776917		0	78.51	hypothetical protein GPECTOR_21g641
					892	2320		12.1905	0		1178	2		215.464	0.414058		0	83.88	glucose-1-phosphate adenylyltransferase small subunit, chloroplastic
					893	2412		-6.18663	0		2	941		0.35186	187.384		0	82.67	glucose-1-phosphate adenylyltransferase small subunit, chloroplastic
					2085	1703		-6.93844	3e-12		1	564		0.249174	159.068		0	78.9	hypothetical protein GPECTOR_21g641
TAG sythesis	Glycerol kinase	GK	2.7.1.30		13948	1881		10.5775	6.7e-05		55	0		12.4077	0		0	76.4	XP_001692205.1glycerol kinase
	Glycerol-3-phosphate acyltransferase	GPAT	2.3.1.15		2207	1463		10.9	3.9e-05		90	0		26.1045	0		8.04724e-172	76.84	hypothetical protein Rsub_09600
	1-acylglycerol-3-phosphate O-acyltransferase	APAT	2.3.1.51		10220	513		7.86669	0.00368		7	0		5.79027	0		1.91536e-57	80.67	XP_005843851.1hypothetical protein CHLNCDRAFT_32827
	Diacylglycerol kinase (ATP)	DAGK	2.7.1.107		14168	1738		10.7098	5.41e-05		60	0		14.6494	0		4.71912e-123	59.22	XP_011395652.1Cytochrome b-c1 complex subunit Rieske-1, mitochondrial
					22497	5017		-5.16874	3.38e-08		1	308		0.0845812	29.4867		1.6565e-106	58.76	XP_011395652.1Cytochrome b-c1 complex subunit Rieske-1, mitochondrial
	Phosphatidate phosphate	PP	3.1.3.4		1498	2286		10.3352	0.000108		66	0		12.2514	0		1.69022e-127	85.79	phosphatidate phosphatase, Lipin
	Diacylglycerol O-acyltransferase	DAGT	2.3.1.20		176	1254		7.57178	5.26e-15		66	0		22.3339	0		1.52916e-101	58.9	Diacylglycerol O-acyltransferase 1
	Triacylglycerol lipase	TAGL	3.1.1.3		3226	6021		9.94914	0		169	2		11.9107	0.159544		0	75.38	XP_001691785.1predicted protein
					16335	1391		11.5695	1.31e-05		134	0		40.8785	0		5.19167e-110	78.79	XP_001702678.1predicted protein
					23529	7622		-4.60385	0.000135		0	72		0	4.53714		0	74.73	XP_001691785.1predicted protein
