# Supplementary material for: De novo transcriptome and lipidome analysis of Desmodesmus abundans under model flue gas reveals adaptive changes after ten years of acclimation to high CO2
Source: PLoS One. 2024 May 17;19(5):e0299780. doi: 10.1371/journal.pone.0299780 (PMC11101044; doi:10.1371/journal.pone.0299780)
Supplement: S5 Table — (XLSX) [file pone.0299780.s006.xlsx]

## Sheet: S5 Table N metabolism
S5 Table. Annotation results, DEGs log2FC and adjusted p.value, expression level, and RPKM of contigs encoded in nitrogen metabolism.
Pathway	Enzyme				Contig			DEGs			Expression level		RPKM			Annotation details
	Name	Acronym	Enzyme Commission number (EC)		ID	Length		Log2FC	Adjusted p.value		Strain HCA	Strain LCA	Strain HCA	Strain LCA		e-Value	Similarity (%)	Description
Nitrogen metabolism	Nitrate reductase	NR	1.7.1.3		120	5654		14.3312	0		506	1	37.9763	0.08495		0	69.58	nitrate reductase
	Nitrite reductase	NiR	1.7.1.4		20439	1631		-3.25492	3.25e-05		8	149	2.08139	43.8785		1.41872e-26	57.09	XP_005846038.1hypothetical protein CHLNCDRAFT_136172
					5496	1497		11.8621	7.47e-06		179	0	50.7398	0		4.8937e-96	82.98	XP_013905782.1hypothetical protein MNEG_1191
					6451	1554		-5.04402	1.97e-05		0	119	0	36.7803		5.14026e-100	81.61	XP_001696792.1rieske [2Fe-2S] protein
